# Supplementary material for: Application of artificial intelligence in a real-world research for predicting the risk of liver metastasis in T1 colorectal cancer
Source: Cancer Cell Int. 2022 Jan 15;22:28. doi: 10.1186/s12935-021-02424-7 (PMC8761313; doi:10.1186/s12935-021-02424-7)
Supplement: Supplementary file 12 — Additional file 12: Original data of inner testing set of SEER. [file 12935_2021_2424_MOESM12_ESM.xlsx]

## Sheet: testing
ID	Gender	Race	Primary Site	Grade	Tumor type	N	Tumor Deposits	CEA	Perineural Invasion	LM	Tumor size	Age	Marital status at diagnosis
493282	Male	White	C18.5-Splenic flexure of colon	Moderately differentiated; Grade II	8140/3: Adenocarcinoma, NOS	N0	No tumor deposits	Positive	0	No	30	80-89	Married (including common law)
999781	Female	Asian or Pacific Islander	C20.9-Rectum, NOS	Well differentiated; Grade I	8246/3: Neuroendocrine carcinoma, NOS	N0	NA	NA	NA	No	4	60-69	Married (including common law)
1152896	Female	Asian or Pacific Islander	C20.9-Rectum, NOS	Moderately differentiated; Grade II	8140/3: Adenocarcinoma, NOS	N0	No tumor deposits	NA	0	No	30	80-89	Widowed
1153389	Female	Asian or Pacific Islander	C18.6-Descending colon	Well differentiated; Grade I	8140/3: Adenocarcinoma, NOS	N1	NA	NA	0	No	6	50-59	Single (never married)
1156426	Male	White	C18.7-Sigmoid colon	Moderately differentiated; Grade II	8263/3: Adenocarcinoma in tubulovillous adenoma	N0	NA	NA	0	No	3	70-79	Widowed
1156857	Male	White	C20.9-Rectum, NOS	Well differentiated; Grade I	8240/3: Carcinoid tumor, NOS	N0	NA	NA	NA	No	5	40-49	Married (including common law)
1157178	Male	White	C20.9-Rectum, NOS	Moderately differentiated; Grade II	8210/3: Adenocarcinoma in adenomatous polyp	N0	No tumor deposits	Negative	NA	No	15	60-69	Divorced
1157898	Male	White	C20.9-Rectum, NOS	Well differentiated; Grade I	8246/3: Neuroendocrine carcinoma, NOS	N0	NA	NA	NA	No	4	70-79	Married (including common law)
1158603	Female	Asian or Pacific Islander	C20.9-Rectum, NOS	Moderately differentiated; Grade II	8210/3: Adenocarcinoma in adenomatous polyp	N0	No tumor deposits	Negative	0	No	7	60-69	Married (including common law)
1158919	Female	White	C18.7-Sigmoid colon	Well differentiated; Grade I	8140/3: Adenocarcinoma, NOS	N0	No tumor deposits	Negative	NA	No	22	60-69	Married (including common law)
1159227	Male	Asian or Pacific Islander	C18.7-Sigmoid colon	Moderately differentiated; Grade II	8210/3: Adenocarcinoma in adenomatous polyp	N0	NA	Negative	0	No	4	70-79	Married (including common law)
1161200	Male	White	C20.9-Rectum, NOS	Moderately differentiated; Grade II	8263/3: Adenocarcinoma in tubulovillous adenoma	N0	No tumor deposits	NA	NA	No	10	50-59	Married (including common law)
1161291	Male	White	C18.7-Sigmoid colon	Moderately differentiated; Grade II	8263/3: Adenocarcinoma in tubulovillous adenoma	N0	No tumor deposits	Negative	0	No	32	70-79	Married (including common law)
1161692	Female	White	C18.7-Sigmoid colon	Moderately differentiated; Grade II	8140/3: Adenocarcinoma, NOS	N0	No tumor deposits	Negative	0	No	5	70-79	Married (including common law)
1161826	Male	White	C18.6-Descending colon	Moderately differentiated; Grade II	8481/3: Mucin-producing adenocarcinoma	N0	No tumor deposits	Negative	0	No	10	70-79	Married (including common law)
1162425	Male	White	C18.7-Sigmoid colon	Poorly differentiated; Grade III	8263/3: Adenocarcinoma in tubulovillous adenoma	N2	No tumor deposits	Positive	0	No	22	80-89	Married (including common law)
1162887	Female	White	C18.0-Cecum	Well differentiated; Grade I	8140/3: Adenocarcinoma, NOS	N0	NA	Negative	0	No	13	70-79	Married (including common law)
1164034	Male	White	C20.9-Rectum, NOS	Moderately differentiated; Grade II	8210/3: Adenocarcinoma in adenomatous polyp	N0	NA	Positive	0	No	35	80-89	Married (including common law)
1164833	Female	White	C18.2-Ascending colon	Moderately differentiated; Grade II	8480/3: Mucinous adenocarcinoma	N0	NA	NA	0	No	14	80-89	Divorced
1165733	Male	Asian or Pacific Islander	C18.7-Sigmoid colon	Moderately differentiated; Grade II	8140/3: Adenocarcinoma, NOS	N0	No tumor deposits	Positive	0	Yes	36	40-49	Single (never married)
1167402	Female	Black	C20.9-Rectum, NOS	Moderately differentiated; Grade II	8140/3: Adenocarcinoma, NOS	N0	NA	Negative	NA	No	50	80-89	Divorced
1168537	Female	Asian or Pacific Islander	C20.9-Rectum, NOS	Well differentiated; Grade I	8263/3: Adenocarcinoma in tubulovillous adenoma	N0	No tumor deposits	NA	0	No	60	70-79	Married (including common law)
1171632	Male	Asian or Pacific Islander	C20.9-Rectum, NOS	Well differentiated; Grade I	8210/3: Adenocarcinoma in adenomatous polyp	N0	No tumor deposits	NA	NA	No	14	60-69	Married (including common law)
1172188	Male	White	C18.7-Sigmoid colon	Moderately differentiated; Grade II	8263/3: Adenocarcinoma in tubulovillous adenoma	N0	No tumor deposits	NA	0	No	18	80-89	Married (including common law)
1173441	Female	White	C18.7-Sigmoid colon	Moderately differentiated; Grade II	8140/3: Adenocarcinoma, NOS	N0	NA	Negative	NA	No	30	70-79	Married (including common law)
1173698	Male	White	C20.9-Rectum, NOS	Moderately differentiated; Grade II	8262/3: Villous adenocarcinoma	N0	No tumor deposits	Negative	NA	No	13	60-69	Married (including common law)
1174109	Female	White	C19.9-Rectosigmoid junction	Moderately differentiated; Grade II	8140/3: Adenocarcinoma, NOS	N0	No tumor deposits	NA	0	No	28	70-79	Single (never married)
1174838	Female	White	C20.9-Rectum, NOS	Moderately differentiated; Grade II	8263/3: Adenocarcinoma in tubulovillous adenoma	N1	Tumor Deposits identified	Negative	0	No	16	60-69	Married (including common law)
1175100	Female	White	C18.7-Sigmoid colon	Moderately differentiated; Grade II	8140/3: Adenocarcinoma, NOS	N0	No tumor deposits	NA	0	No	20	50-59	Married (including common law)
1176557	Female	White	C18.7-Sigmoid colon	Moderately differentiated; Grade II	8263/3: Adenocarcinoma in tubulovillous adenoma	N0	NA	NA	0	No	10	30-39	Married (including common law)
1177031	Male	White	C20.9-Rectum, NOS	Well differentiated; Grade I	8261/3: Adenocarcinoma in villous adenoma	N0	No tumor deposits	NA	0	No	24	50-59	Married (including common law)
1180398	Female	White	C18.7-Sigmoid colon	Well differentiated; Grade I	8263/3: Adenocarcinoma in tubulovillous adenoma	N0	NA	NA	0	No	35	80-89	Married (including common law)
1184103	Male	White	C18.7-Sigmoid colon	Moderately differentiated; Grade II	8140/3: Adenocarcinoma, NOS	N0	No tumor deposits	Negative	NA	No	30	80-89	Married (including common law)
1184314	Female	White	C18.0-Cecum	Moderately differentiated; Grade II	8140/3: Adenocarcinoma, NOS	N0	NA	Positive	NA	No	20	90-99	Widowed
1184318	Female	White	C18.5-Splenic flexure of colon	Moderately differentiated; Grade II	8210/3: Adenocarcinoma in adenomatous polyp	N0	No tumor deposits	NA	0	No	3	50-59	Single (never married)
1185272	Female	White	C18.7-Sigmoid colon	Well differentiated; Grade I	8263/3: Adenocarcinoma in tubulovillous adenoma	N0	No tumor deposits	Negative	0	No	3	80-89	Married (including common law)
1187303	Female	White	C18.7-Sigmoid colon	Moderately differentiated; Grade II	8210/3: Adenocarcinoma in adenomatous polyp	N0	No tumor deposits	NA	0	No	12	80-89	Married (including common law)
1187574	Male	Asian or Pacific Islander	C18.7-Sigmoid colon	Moderately differentiated; Grade II	8263/3: Adenocarcinoma in tubulovillous adenoma	N1	No tumor deposits	Negative	0	No	4	60-69	Married (including common law)
1189750	Male	Black	C20.9-Rectum, NOS	Well differentiated; Grade I	8263/3: Adenocarcinoma in tubulovillous adenoma	N0	No tumor deposits	Negative	NA	No	20	50-59	Married (including common law)
1192531	Male	White	C18.7-Sigmoid colon	Moderately differentiated; Grade II	8210/3: Adenocarcinoma in adenomatous polyp	N0	No tumor deposits	NA	0	No	8	60-69	Unknown
1198491	Male	White	C20.9-Rectum, NOS	Poorly differentiated; Grade III	8070/3: Squamous cell carcinoma, NOS	N0	No tumor deposits	Positive	NA	No	30	40-49	Single (never married)
1200551	Male	White	C18.7-Sigmoid colon	Moderately differentiated; Grade II	8140/3: Adenocarcinoma, NOS	N0	No tumor deposits	NA	0	No	7	70-79	Divorced
1201784	Female	White	C19.9-Rectosigmoid junction	Well differentiated; Grade I	8210/3: Adenocarcinoma in adenomatous polyp	N0	No tumor deposits	Negative	0	No	9	70-79	Single (never married)
1203048	Female	Asian or Pacific Islander	C20.9-Rectum, NOS	Well differentiated; Grade I	8246/3: Neuroendocrine carcinoma, NOS	N0	NA	NA	NA	No	4	50-59	Married (including common law)
1204943	Male	White	C18.4-Transverse colon	Moderately differentiated; Grade II	8140/3: Adenocarcinoma, NOS	N0	No tumor deposits	Negative	0	No	2	50-59	Married (including common law)
1205059	Male	White	C18.2-Ascending colon	Moderately differentiated; Grade II	8263/3: Adenocarcinoma in tubulovillous adenoma	N0	No tumor deposits	Negative	0	No	13	60-69	Married (including common law)
1206285	Male	White	C18.2-Ascending colon	Well differentiated; Grade I	8140/3: Adenocarcinoma, NOS	N0	No tumor deposits	Positive	0	No	10	50-59	Single (never married)
1207728	Female	White	C20.9-Rectum, NOS	Poorly differentiated; Grade III	8210/3: Adenocarcinoma in adenomatous polyp	N1	NA	Negative	NA	Yes	34	30-39	Married (including common law)
1209686	Female	Asian or Pacific Islander	C20.9-Rectum, NOS	Moderately differentiated; Grade II	8263/3: Adenocarcinoma in tubulovillous adenoma	N0	No tumor deposits	NA	0	No	10	60-69	Married (including common law)
1216395	Female	White	C18.0-Cecum	Moderately differentiated; Grade II	8263/3: Adenocarcinoma in tubulovillous adenoma	N0	No tumor deposits	NA	0	No	4	50-59	Married (including common law)
1218953	Male	Asian or Pacific Islander	C18.0-Cecum	Moderately differentiated; Grade II	8140/3: Adenocarcinoma, NOS	N0	No tumor deposits	Negative	0	No	25	70-79	Married (including common law)
1222916	Female	White	C18.0-Cecum	Well differentiated; Grade I	8140/3: Adenocarcinoma, NOS	N0	NA	NA	0	No	15	70-79	Widowed
1223060	Female	White	C20.9-Rectum, NOS	Well differentiated; Grade I	8263/3: Adenocarcinoma in tubulovillous adenoma	N0	No tumor deposits	NA	0	No	3	80-89	Married (including common law)
1223074	Female	Asian or Pacific Islander	C18.7-Sigmoid colon	Well differentiated; Grade I	8210/3: Adenocarcinoma in adenomatous polyp	N0	No tumor deposits	Positive	0	No	17	50-59	Single (never married)
1227710	Female	White	C18.2-Ascending colon	Undifferentiated; anaplastic; Grade IV	8140/3: Adenocarcinoma, NOS	N0	No tumor deposits	Negative	0	No	5	50-59	Married (including common law)
1227820	Male	Black	C18.2-Ascending colon	Moderately differentiated; Grade II	8210/3: Adenocarcinoma in adenomatous polyp	N0	No tumor deposits	NA	0	No	16	50-59	Married (including common law)
1227893	Male	Asian or Pacific Islander	C20.9-Rectum, NOS	Well differentiated; Grade I	8240/3: Carcinoid tumor, NOS	N0	NA	NA	NA	No	2	70-79	Married (including common law)
1228104	Male	White	C18.7-Sigmoid colon	Moderately differentiated; Grade II	8140/3: Adenocarcinoma, NOS	N0	No tumor deposits	Negative	0	No	4	60-69	Separated
1229406	Male	Black	C18.2-Ascending colon	Moderately differentiated; Grade II	8263/3: Adenocarcinoma in tubulovillous adenoma	N0	No tumor deposits	Positive	0	No	50	70-79	Married (including common law)
1230979	Female	White	C20.9-Rectum, NOS	Moderately differentiated; Grade II	8246/3: Neuroendocrine carcinoma, NOS	N0	NA	NA	NA	No	15	40-49	Unknown
1231931	Male	White	C18.4-Transverse colon	Moderately differentiated; Grade II	8140/3: Adenocarcinoma, NOS	N0	NA	NA	0	No	30	30-39	Married (including common law)
1233303	Male	White	C19.9-Rectosigmoid junction	Moderately differentiated; Grade II	8140/3: Adenocarcinoma, NOS	N0	No tumor deposits	NA	0	No	18	50-59	Married (including common law)
1233411	Female	White	C18.3-Hepatic flexure of colon	Moderately differentiated; Grade II	8140/3: Adenocarcinoma, NOS	N0	No tumor deposits	Negative	0	No	4	50-59	Unknown
1236487	Female	Black	C20.9-Rectum, NOS	Moderately differentiated; Grade II	8246/3: Neuroendocrine carcinoma, NOS	N0	NA	NA	NA	No	1	50-59	Married (including common law)
1236581	Female	Asian or Pacific Islander	C18.0-Cecum	Moderately differentiated; Grade II	8263/3: Adenocarcinoma in tubulovillous adenoma	N0	No tumor deposits	Negative	0	No	20	50-59	Married (including common law)
1236734	Male	White	C20.9-Rectum, NOS	Moderately differentiated; Grade II	8263/3: Adenocarcinoma in tubulovillous adenoma	N0	No tumor deposits	Negative	0	No	5	50-59	Single (never married)
1236954	Male	White	C18.3-Hepatic flexure of colon	Well differentiated; Grade I	8263/3: Adenocarcinoma in tubulovillous adenoma	N0	No tumor deposits	NA	0	No	2	60-69	Married (including common law)
1238430	Male	Asian or Pacific Islander	C18.6-Descending colon	Well differentiated; Grade I	8263/3: Adenocarcinoma in tubulovillous adenoma	N0	No tumor deposits	NA	0	No	25	40-49	Married (including common law)
1242829	Female	Asian or Pacific Islander	C18.6-Descending colon	Well differentiated; Grade I	8210/3: Adenocarcinoma in adenomatous polyp	N0	No tumor deposits	NA	NA	No	10	50-59	Married (including common law)
1245517	Male	Black	C18.0-Cecum	Well differentiated; Grade I	8210/3: Adenocarcinoma in adenomatous polyp	N0	No tumor deposits	Negative	0	No	4	80-89	Married (including common law)
1246656	Male	White	C18.4-Transverse colon	Moderately differentiated; Grade II	8210/3: Adenocarcinoma in adenomatous polyp	N0	No tumor deposits	Negative	0	No	4	70-79	Married (including common law)
1246831	Male	White	C18.7-Sigmoid colon	Moderately differentiated; Grade II	8140/3: Adenocarcinoma, NOS	N0	NA	Positive	NA	Yes	50	50-59	Divorced
1246999	Female	Asian or Pacific Islander	C18.4-Transverse colon	Well differentiated; Grade I	8210/3: Adenocarcinoma in adenomatous polyp	N0	NA	NA	NA	No	10	80-89	Widowed
1247662	Female	Black	C18.0-Cecum	Moderately differentiated; Grade II	8263/3: Adenocarcinoma in tubulovillous adenoma	N1	No tumor deposits	NA	0	No	55	50-59	Single (never married)
1248033	Female	White	C20.9-Rectum, NOS	Moderately differentiated; Grade II	8240/3: Carcinoid tumor, NOS	N0	NA	NA	NA	No	3	50-59	Married (including common law)
1248269	Female	White	C20.9-Rectum, NOS	Moderately differentiated; Grade II	8210/3: Adenocarcinoma in adenomatous polyp	N0	No tumor deposits	NA	0	No	56	60-69	Married (including common law)
1249488	Female	White	C18.4-Transverse colon	Moderately differentiated; Grade II	8140/3: Adenocarcinoma, NOS	N1	No tumor deposits	Negative	0	No	7	60-69	Single (never married)
1249528	Male	White	C18.7-Sigmoid colon	Moderately differentiated; Grade II	8263/3: Adenocarcinoma in tubulovillous adenoma	N1	No tumor deposits	Negative	0	No	10	60-69	Single (never married)
1250031	Female	Asian or Pacific Islander	C18.7-Sigmoid colon	Well differentiated; Grade I	8210/3: Adenocarcinoma in adenomatous polyp	N0	No tumor deposits	Negative	0	No	4	50-59	Unknown
1254870	Female	White	C20.9-Rectum, NOS	Moderately differentiated; Grade II	8210/3: Adenocarcinoma in adenomatous polyp	N0	No tumor deposits	Negative	0	No	25	60-69	Married (including common law)
1255015	Female	White	C20.9-Rectum, NOS	Moderately differentiated; Grade II	8263/3: Adenocarcinoma in tubulovillous adenoma	N0	No tumor deposits	Negative	0	No	12	60-69	Single (never married)
1256265	Female	White	C18.0-Cecum	Moderately differentiated; Grade II	8140/3: Adenocarcinoma, NOS	N1	Tumor Deposits identified	Positive	0	Yes	50	40-49	Married (including common law)
1256713	Male	White	C20.9-Rectum, NOS	Moderately differentiated; Grade II	8140/3: Adenocarcinoma, NOS	N0	NA	Negative	NA	No	6	50-59	Divorced
1257826	Female	White	C20.9-Rectum, NOS	Moderately differentiated; Grade II	8140/3: Adenocarcinoma, NOS	N0	No tumor deposits	Positive	1	No	8	60-69	Married (including common law)
1257857	Male	White	C20.9-Rectum, NOS	Well differentiated; Grade I	8246/3: Neuroendocrine carcinoma, NOS	N0	NA	NA	NA	No	9	60-69	Married (including common law)
1258086	Male	White	C18.4-Transverse colon	Moderately differentiated; Grade II	8140/3: Adenocarcinoma, NOS	N0	No tumor deposits	Positive	0	No	14	60-69	Married (including common law)
1259491	Male	Black	C20.9-Rectum, NOS	Moderately differentiated; Grade II	8263/3: Adenocarcinoma in tubulovillous adenoma	N0	No tumor deposits	Negative	0	No	40	80-89	Unknown
1259494	Male	Asian or Pacific Islander	C20.9-Rectum, NOS	Moderately differentiated; Grade II	8140/3: Adenocarcinoma, NOS	N0	No tumor deposits	NA	0	No	7	50-59	Married (including common law)
1260296	Female	White	C20.9-Rectum, NOS	Well differentiated; Grade I	8246/3: Neuroendocrine carcinoma, NOS	N0	NA	NA	NA	No	9	60-69	Married (including common law)
1260861	Male	White	C18.7-Sigmoid colon	Moderately differentiated; Grade II	8140/3: Adenocarcinoma, NOS	N1	NA	Positive	0	Yes	120	50-59	Single (never married)
1260913	Male	White	C18.2-Ascending colon	Moderately differentiated; Grade II	8210/3: Adenocarcinoma in adenomatous polyp	N0	No tumor deposits	Negative	0	No	10	50-59	Single (never married)
1262182	Male	White	C18.7-Sigmoid colon	Moderately differentiated; Grade II	8210/3: Adenocarcinoma in adenomatous polyp	N0	No tumor deposits	NA	0	No	2	60-69	Married (including common law)
1262266	Male	Black	C19.9-Rectosigmoid junction	Moderately differentiated; Grade II	8140/3: Adenocarcinoma, NOS	N1	NA	NA	0	Yes	60	50-59	Divorced
1262334	Female	Asian or Pacific Islander	C18.2-Ascending colon	Moderately differentiated; Grade II	8210/3: Adenocarcinoma in adenomatous polyp	N0	No tumor deposits	NA	0	No	10	70-79	Widowed
1266118	Female	Asian or Pacific Islander	C18.7-Sigmoid colon	Well differentiated; Grade I	8246/3: Neuroendocrine carcinoma, NOS	N0	NA	NA	NA	No	6	40-49	Unknown
1274023	Male	White	C18.7-Sigmoid colon	Poorly differentiated; Grade III	8140/3: Adenocarcinoma, NOS	N0	No tumor deposits	Negative	0	No	15	70-79	Married (including common law)
1274170	Male	White	C18.4-Transverse colon	Moderately differentiated; Grade II	8140/3: Adenocarcinoma, NOS	N0	No tumor deposits	Positive	0	No	30	70-79	Married (including common law)
1274255	Female	White	C20.9-Rectum, NOS	Well differentiated; Grade I	8240/3: Carcinoid tumor, NOS	N0	NA	NA	NA	No	3	50-59	Married (including common law)
1274864	Male	White	C20.9-Rectum, NOS	Poorly differentiated; Grade III	8140/3: Adenocarcinoma, NOS	N2	NA	Negative	NA	No	150	60-69	Married (including common law)
1275760	Female	White	C18.4-Transverse colon	Poorly differentiated; Grade III	8210/3: Adenocarcinoma in adenomatous polyp	N0	No tumor deposits	Negative	0	No	1	70-79	Unmarried or Domestic Partner
1276163	Male	White	C18.7-Sigmoid colon	Moderately differentiated; Grade II	8210/3: Adenocarcinoma in adenomatous polyp	N0	No tumor deposits	NA	0	No	12	60-69	Single (never married)
1276527	Male	Asian or Pacific Islander	C18.7-Sigmoid colon	Moderately differentiated; Grade II	8140/3: Adenocarcinoma, NOS	N0	No tumor deposits	Negative	0	No	4	60-69	Married (including common law)
1281519	Male	White	C18.5-Splenic flexure of colon	Moderately differentiated; Grade II	8263/3: Adenocarcinoma in tubulovillous adenoma	N0	No tumor deposits	Positive	0	No	32	80-89	Single (never married)
1281531	Female	Asian or Pacific Islander	C18.7-Sigmoid colon	Moderately differentiated; Grade II	8140/3: Adenocarcinoma, NOS	N0	No tumor deposits	NA	0	No	25	60-69	Married (including common law)
1282578	Male	White	C20.9-Rectum, NOS	Moderately differentiated; Grade II	8140/3: Adenocarcinoma, NOS	N0	No tumor deposits	NA	NA	No	40	80-89	Separated
1282640	Male	White	C18.2-Ascending colon	Moderately differentiated; Grade II	8140/3: Adenocarcinoma, NOS	N1	No tumor deposits	Negative	0	No	20	60-69	Unknown
1283583	Male	White	C20.9-Rectum, NOS	Well differentiated; Grade I	8246/3: Neuroendocrine carcinoma, NOS	N0	NA	NA	NA	Yes	12	50-59	Married (including common law)
1283955	Female	White	C18.0-Cecum	Moderately differentiated; Grade II	8263/3: Adenocarcinoma in tubulovillous adenoma	N0	No tumor deposits	NA	0	No	4	60-69	Unmarried or Domestic Partner
1283973	Female	White	C18.0-Cecum	Moderately differentiated; Grade II	8140/3: Adenocarcinoma, NOS	N0	No tumor deposits	Negative	0	No	31	90-99	Widowed
1285134	Male	White	C20.9-Rectum, NOS	Moderately differentiated; Grade II	8140/3: Adenocarcinoma, NOS	N0	NA	Negative	0	No	10	30-39	Married (including common law)
1285142	Female	Black	C18.7-Sigmoid colon	Moderately differentiated; Grade II	8210/3: Adenocarcinoma in adenomatous polyp	N0	No tumor deposits	NA	0	No	12	60-69	Married (including common law)
1285697	Male	White	C20.9-Rectum, NOS	Moderately differentiated; Grade II	8263/3: Adenocarcinoma in tubulovillous adenoma	N0	No tumor deposits	Negative	0	No	28	40-49	Married (including common law)
1285972	Male	White	C20.9-Rectum, NOS	Moderately differentiated; Grade II	8240/3: Carcinoid tumor, NOS	N0	NA	NA	NA	No	2	50-59	Single (never married)
1286063	Male	Black	C19.9-Rectosigmoid junction	Moderately differentiated; Grade II	8210/3: Adenocarcinoma in adenomatous polyp	N0	No tumor deposits	Negative	0	No	10	50-59	Widowed
1287134	Female	White	C20.9-Rectum, NOS	Moderately differentiated; Grade II	8140/3: Adenocarcinoma, NOS	N0	NA	NA	0	No	70	70-79	Widowed
1289815	Male	White	C20.9-Rectum, NOS	Well differentiated; Grade I	8240/3: Carcinoid tumor, NOS	N0	NA	NA	NA	No	5	50-59	Married (including common law)
1289869	Female	White	C18.7-Sigmoid colon	Moderately differentiated; Grade II	8263/3: Adenocarcinoma in tubulovillous adenoma	N0	No tumor deposits	Negative	0	No	30	50-59	Married (including common law)
1290098	Female	White	C19.9-Rectosigmoid junction	Well differentiated; Grade I	8263/3: Adenocarcinoma in tubulovillous adenoma	N0	No tumor deposits	Negative	0	No	10	70-79	Widowed
1290510	Female	White	C18.3-Hepatic flexure of colon	Moderately differentiated; Grade II	8480/3: Mucinous adenocarcinoma	N0	No tumor deposits	Negative	0	No	15	80-89	Widowed
1291705	Male	Black	C18.7-Sigmoid colon	Moderately differentiated; Grade II	8210/3: Adenocarcinoma in adenomatous polyp	N0	No tumor deposits	Negative	NA	No	43	60-69	Married (including common law)
1293171	Female	White	C18.1-Appendix	Well differentiated; Grade I	8246/3: Neuroendocrine carcinoma, NOS	N0	NA	NA	NA	No	8	30-39	Married (including common law)
1295388	Male	White	C20.9-Rectum, NOS	Well differentiated; Grade I	8240/3: Carcinoid tumor, NOS	N0	NA	NA	NA	No	2	50-59	Unknown
1295990	Male	White	C18.4-Transverse colon	Moderately differentiated; Grade II	8261/3: Adenocarcinoma in villous adenoma	N0	NA	NA	NA	No	30	80-89	Married (including common law)
1299082	Female	White	C20.9-Rectum, NOS	Well differentiated; Grade I	8246/3: Neuroendocrine carcinoma, NOS	N0	NA	NA	NA	No	4	50-59	Unknown
1299570	Female	White	C19.9-Rectosigmoid junction	Poorly differentiated; Grade III	8140/3: Adenocarcinoma, NOS	N0	No tumor deposits	Negative	0	No	6	50-59	Married (including common law)
1299767	Male	White	C18.7-Sigmoid colon	Well differentiated; Grade I	8210/3: Adenocarcinoma in adenomatous polyp	N0	No tumor deposits	Negative	0	No	20	60-69	Divorced
1300679	Male	White	C19.9-Rectosigmoid junction	Moderately differentiated; Grade II	8210/3: Adenocarcinoma in adenomatous polyp	N0	No tumor deposits	Negative	0	No	3	50-59	Married (including common law)
1301050	Female	White	C18.2-Ascending colon	Moderately differentiated; Grade II	8210/3: Adenocarcinoma in adenomatous polyp	N0	No tumor deposits	NA	0	No	4	80-89	Single (never married)
1302091	Female	Black	C20.9-Rectum, NOS	Moderately differentiated; Grade II	8210/3: Adenocarcinoma in adenomatous polyp	N0	No tumor deposits	Negative	0	No	12	50-59	Divorced
1302376	Male	White	C18.4-Transverse colon	Moderately differentiated; Grade II	8480/3: Mucinous adenocarcinoma	N0	No tumor deposits	Negative	0	No	6	60-69	Married (including common law)
1305476	Male	Black	C20.9-Rectum, NOS	Well differentiated; Grade I	8240/3: Carcinoid tumor, NOS	N0	NA	NA	NA	No	9	30-39	Single (never married)
1306270	Female	White	C18.2-Ascending colon	Moderately differentiated; Grade II	8140/3: Adenocarcinoma, NOS	N0	No tumor deposits	Positive	0	No	8	60-69	Married (including common law)
1306496	Female	Asian or Pacific Islander	C19.9-Rectosigmoid junction	Moderately differentiated; Grade II	8140/3: Adenocarcinoma, NOS	N0	No tumor deposits	Negative	0	No	23	50-59	Married (including common law)
1308603	Male	Asian or Pacific Islander	C20.9-Rectum, NOS	Moderately differentiated; Grade II	8140/3: Adenocarcinoma, NOS	N0	No tumor deposits	Negative	0	No	27	50-59	Married (including common law)
1310866	Male	White	C18.7-Sigmoid colon	Well differentiated; Grade I	8490/3: Signet ring cell carcinoma	N0	No tumor deposits	Positive	0	No	27	60-69	Single (never married)
1314710	Male	Asian or Pacific Islander	C20.9-Rectum, NOS	Moderately differentiated; Grade II	8140/3: Adenocarcinoma, NOS	N0	No tumor deposits	NA	0	No	20	70-79	Married (including common law)
1315929	Male	Black	C18.2-Ascending colon	Well differentiated; Grade I	8240/3: Carcinoid tumor, NOS	N0	NA	NA	NA	No	2	60-69	Divorced
1317866	Female	White	C18.2-Ascending colon	Moderately differentiated; Grade II	8140/3: Adenocarcinoma, NOS	N0	No tumor deposits	Negative	0	No	5	70-79	Married (including common law)
1318398	Male	White	C20.9-Rectum, NOS	Well differentiated; Grade I	Other	N0	NA	NA	NA	No	2	50-59	Divorced
1318747	Female	Asian or Pacific Islander	C18.2-Ascending colon	Moderately differentiated; Grade II	8140/3: Adenocarcinoma, NOS	N0	No tumor deposits	NA	0	No	3	70-79	Married (including common law)
1319529	Male	White	C18.2-Ascending colon	Moderately differentiated; Grade II	8210/3: Adenocarcinoma in adenomatous polyp	N0	No tumor deposits	NA	0	No	12	60-69	Married (including common law)
1319769	Male	Asian or Pacific Islander	C20.9-Rectum, NOS	Well differentiated; Grade I	8240/3: Carcinoid tumor, NOS	N0	NA	NA	NA	No	10	50-59	Married (including common law)
1321576	Female	Asian or Pacific Islander	C18.3-Hepatic flexure of colon	Moderately differentiated; Grade II	8140/3: Adenocarcinoma, NOS	N0	No tumor deposits	Negative	0	No	40	60-69	Married (including common law)
1323498	Female	White	C18.7-Sigmoid colon	Moderately differentiated; Grade II	8263/3: Adenocarcinoma in tubulovillous adenoma	N1	No tumor deposits	NA	0	No	12	60-69	Married (including common law)
1325558	Female	White	C18.4-Transverse colon	Moderately differentiated; Grade II	8210/3: Adenocarcinoma in adenomatous polyp	N0	No tumor deposits	Negative	0	No	7	80-89	Widowed
1325914	Male	White	C19.9-Rectosigmoid junction	Moderately differentiated; Grade II	8140/3: Adenocarcinoma, NOS	N0	NA	Positive	NA	No	9	60-69	Divorced
1327257	Female	Asian or Pacific Islander	C18.1-Appendix	Well differentiated; Grade I	Other	N0	NA	NA	NA	No	3	B	Single (never married)
1327598	Male	Black	C18.7-Sigmoid colon	Well differentiated; Grade I	8261/3: Adenocarcinoma in villous adenoma	N0	No tumor deposits	Negative	NA	No	30	60-69	Single (never married)
1328552	Male	Asian or Pacific Islander	C20.9-Rectum, NOS	Well differentiated; Grade I	8240/3: Carcinoid tumor, NOS	N0	NA	NA	NA	No	5	50-59	Single (never married)
1328693	Female	White	C20.9-Rectum, NOS	Well differentiated; Grade I	8240/3: Carcinoid tumor, NOS	N0	NA	NA	NA	No	2	60-69	Married (including common law)
1329695	Female	White	C18.7-Sigmoid colon	Moderately differentiated; Grade II	8140/3: Adenocarcinoma, NOS	N0	No tumor deposits	Negative	0	No	19	50-59	Married (including common law)
1331432	Female	White	C18.7-Sigmoid colon	Poorly differentiated; Grade III	8210/3: Adenocarcinoma in adenomatous polyp	N0	No tumor deposits	NA	0	No	9	60-69	Single (never married)
1331688	Male	White	C18.0-Cecum	Moderately differentiated; Grade II	8140/3: Adenocarcinoma, NOS	N0	No tumor deposits	Negative	0	No	13	50-59	Married (including common law)
1331706	Male	White	C20.9-Rectum, NOS	Moderately differentiated; Grade II	8140/3: Adenocarcinoma, NOS	N0	No tumor deposits	Positive	0	No	10	60-69	Single (never married)
1332638	Male	White	C20.9-Rectum, NOS	Well differentiated; Grade I	8240/3: Carcinoid tumor, NOS	N0	NA	NA	NA	No	7	60-69	Married (including common law)
1333625	Male	Asian or Pacific Islander	C18.7-Sigmoid colon	Well differentiated; Grade I	8261/3: Adenocarcinoma in villous adenoma	N0	No tumor deposits	NA	0	No	25	80-89	Married (including common law)
1335008	Male	Asian or Pacific Islander	C20.9-Rectum, NOS	Moderately differentiated; Grade II	8140/3: Adenocarcinoma, NOS	N0	No tumor deposits	NA	0	No	6	70-79	Married (including common law)
1336187	Male	White	C18.6-Descending colon	Well differentiated; Grade I	8140/3: Adenocarcinoma, NOS	N0	No tumor deposits	NA	NA	No	17	70-79	Married (including common law)
1338762	Male	Asian or Pacific Islander	C20.9-Rectum, NOS	Well differentiated; Grade I	8240/3: Carcinoid tumor, NOS	N0	NA	NA	NA	No	6	60-69	Married (including common law)
1339373	Male	Black	C20.9-Rectum, NOS	Well differentiated; Grade I	8240/3: Carcinoid tumor, NOS	N0	NA	NA	NA	No	2	50-59	Divorced
1339637	Male	Asian or Pacific Islander	C20.9-Rectum, NOS	Well differentiated; Grade I	8263/3: Adenocarcinoma in tubulovillous adenoma	N0	No tumor deposits	NA	0	No	24	50-59	Married (including common law)
1340350	Female	White	C18.1-Appendix	Well differentiated; Grade I	8240/3: Carcinoid tumor, NOS	N0	NA	NA	NA	No	2	20-29	Single (never married)
1340698	Male	White	C20.9-Rectum, NOS	Well differentiated; Grade I	8240/3: Carcinoid tumor, NOS	N0	NA	NA	NA	No	10	50-59	Married (including common law)
1342096	Male	White	C18.1-Appendix	Well differentiated; Grade I	8240/3: Carcinoid tumor, NOS	N0	NA	NA	NA	No	1	20-29	Single (never married)
1342446	Male	Asian or Pacific Islander	C20.9-Rectum, NOS	Well differentiated; Grade I	8240/3: Carcinoid tumor, NOS	N0	NA	NA	NA	No	9	60-69	Unknown
1345485	Female	White	C18.2-Ascending colon	Moderately differentiated; Grade II	8210/3: Adenocarcinoma in adenomatous polyp	N0	No tumor deposits	Negative	0	No	25	80-89	Unknown
1350266	Male	White	C18.7-Sigmoid colon	Moderately differentiated; Grade II	8210/3: Adenocarcinoma in adenomatous polyp	N0	No tumor deposits	NA	0	No	8	60-69	Married (including common law)
1352172	Male	Black	C20.9-Rectum, NOS	Well differentiated; Grade I	8140/3: Adenocarcinoma, NOS	N1	No tumor deposits	Negative	0	No	9	50-59	Married (including common law)
1352631	Male	White	C18.6-Descending colon	Moderately differentiated; Grade II	8263/3: Adenocarcinoma in tubulovillous adenoma	N0	No tumor deposits	Negative	0	No	2	70-79	Single (never married)
1354263	Female	Asian or Pacific Islander	C20.9-Rectum, NOS	Moderately differentiated; Grade II	8140/3: Adenocarcinoma, NOS	N0	No tumor deposits	Negative	0	No	390	80-89	Married (including common law)
1358390	Male	Black	C18.7-Sigmoid colon	Moderately differentiated; Grade II	8140/3: Adenocarcinoma, NOS	N0	NA	Positive	NA	Yes	30	40-49	Married (including common law)
1359466	Male	White	C18.0-Cecum	Moderately differentiated; Grade II	8263/3: Adenocarcinoma in tubulovillous adenoma	N0	No tumor deposits	Negative	0	No	2	60-69	Married (including common law)
1359788	Male	Asian or Pacific Islander	C20.9-Rectum, NOS	Well differentiated; Grade I	8240/3: Carcinoid tumor, NOS	N0	NA	NA	NA	No	6	50-59	Married (including common law)
1360505	Male	White	C18.2-Ascending colon	Moderately differentiated; Grade II	8481/3: Mucin-producing adenocarcinoma	N0	No tumor deposits	NA	1	No	35	80-89	Married (including common law)
1361075	Female	Asian or Pacific Islander	C20.9-Rectum, NOS	Well differentiated; Grade I	8240/3: Carcinoid tumor, NOS	N0	NA	NA	NA	No	4	50-59	Married (including common law)
1361532	Male	White	C18.7-Sigmoid colon	Moderately differentiated; Grade II	8210/3: Adenocarcinoma in adenomatous polyp	N0	No tumor deposits	Negative	0	No	5	60-69	Single (never married)
1362317	Male	White	C19.9-Rectosigmoid junction	Moderately differentiated; Grade II	8140/3: Adenocarcinoma, NOS	N0	No tumor deposits	Negative	0	No	10	60-69	Divorced
1364742	Female	White	C18.1-Appendix	Well differentiated; Grade I	8246/3: Neuroendocrine carcinoma, NOS	N0	NA	NA	NA	No	3	70-79	Married (including common law)
1365400	Female	Asian or Pacific Islander	C18.7-Sigmoid colon	Poorly differentiated; Grade III	8140/3: Adenocarcinoma, NOS	N1	No tumor deposits	Negative	0	No	18	60-69	Married (including common law)
1366853	Male	White	C18.2-Ascending colon	Moderately differentiated; Grade II	8210/3: Adenocarcinoma in adenomatous polyp	N0	No tumor deposits	Negative	0	No	7	70-79	Married (including common law)
1367253	Female	White	C18.7-Sigmoid colon	Moderately differentiated; Grade II	8210/3: Adenocarcinoma in adenomatous polyp	N0	No tumor deposits	NA	NA	No	4	60-69	Divorced
1367347	Male	White	C20.9-Rectum, NOS	Well differentiated; Grade I	8140/3: Adenocarcinoma, NOS	N0	No tumor deposits	Positive	NA	No	1	50-59	Married (including common law)
1368985	Female	Asian or Pacific Islander	C18.7-Sigmoid colon	Well differentiated; Grade I	8210/3: Adenocarcinoma in adenomatous polyp	N0	No tumor deposits	NA	0	No	24	60-69	Single (never married)
1370767	Male	Asian or Pacific Islander	C18.7-Sigmoid colon	Well differentiated; Grade I	8240/3: Carcinoid tumor, NOS	N0	NA	NA	NA	No	4	60-69	Married (including common law)
1371006	Female	White	C18.1-Appendix	Well differentiated; Grade I	8240/3: Carcinoid tumor, NOS	N0	NA	NA	NA	No	3	50-59	Married (including common law)
1376405	Female	White	C18.0-Cecum	Moderately differentiated; Grade II	8140/3: Adenocarcinoma, NOS	N0	No tumor deposits	Negative	0	No	45	60-69	Divorced
1376657	Male	Asian or Pacific Islander	C20.9-Rectum, NOS	Moderately differentiated; Grade II	8140/3: Adenocarcinoma, NOS	N0	No tumor deposits	Negative	0	No	20	50-59	Married (including common law)
1377261	Female	Asian or Pacific Islander	C20.9-Rectum, NOS	Well differentiated; Grade I	8240/3: Carcinoid tumor, NOS	N0	NA	NA	NA	No	5	40-49	Married (including common law)
1378137	Female	White	C18.7-Sigmoid colon	Moderately differentiated; Grade II	8140/3: Adenocarcinoma, NOS	N1	NA	Positive	NA	Yes	50	20-29	Single (never married)
1382218	Female	White	C19.9-Rectosigmoid junction	Moderately differentiated; Grade II	8210/3: Adenocarcinoma in adenomatous polyp	N0	No tumor deposits	Negative	0	No	8	70-79	Married (including common law)
1382637	Male	White	C20.9-Rectum, NOS	Moderately differentiated; Grade II	8263/3: Adenocarcinoma in tubulovillous adenoma	N0	No tumor deposits	Negative	0	No	2	60-69	Married (including common law)
1385759	Female	White	C18.1-Appendix	Well differentiated; Grade I	8240/3: Carcinoid tumor, NOS	N0	NA	NA	NA	No	5	60-69	Widowed
1386914	Male	White	C20.9-Rectum, NOS	Well differentiated; Grade I	8140/3: Adenocarcinoma, NOS	N0	No tumor deposits	Negative	0	No	10	60-69	Married (including common law)
1387280	Male	White	C18.2-Ascending colon	Well differentiated; Grade I	8210/3: Adenocarcinoma in adenomatous polyp	N0	No tumor deposits	Positive	NA	No	20	60-69	Married (including common law)
1388581	Male	White	C20.9-Rectum, NOS	Well differentiated; Grade I	8240/3: Carcinoid tumor, NOS	N0	NA	NA	NA	No	3	60-69	Married (including common law)
1388607	Male	Asian or Pacific Islander	C18.7-Sigmoid colon	Well differentiated; Grade I	8210/3: Adenocarcinoma in adenomatous polyp	N0	No tumor deposits	NA	0	No	3	60-69	Married (including common law)
1388797	Male	White	C20.9-Rectum, NOS	Moderately differentiated; Grade II	8240/3: Carcinoid tumor, NOS	N0	NA	NA	NA	No	4	50-59	Married (including common law)
1391073	Male	Asian or Pacific Islander	C18.7-Sigmoid colon	Moderately differentiated; Grade II	8210/3: Adenocarcinoma in adenomatous polyp	N0	No tumor deposits	Negative	0	No	22	50-59	Married (including common law)
1395037	Male	White	C20.9-Rectum, NOS	Moderately differentiated; Grade II	8140/3: Adenocarcinoma, NOS	N0	No tumor deposits	Negative	0	No	39	40-49	Single (never married)
1410903	Female	Black	C20.9-Rectum, NOS	Well differentiated; Grade I	8240/3: Carcinoid tumor, NOS	N0	NA	NA	NA	No	2	50-59	Married (including common law)
1413625	Male	Black	C20.9-Rectum, NOS	Well differentiated; Grade I	8240/3: Carcinoid tumor, NOS	N0	NA	NA	NA	No	5	60-69	Married (including common law)
1426088	Male	Black	C20.9-Rectum, NOS	Well differentiated; Grade I	8240/3: Carcinoid tumor, NOS	N0	NA	NA	NA	No	5	50-59	Married (including common law)
5854270	Male	White	C20.9-Rectum, NOS	Well differentiated; Grade I	8240/3: Carcinoid tumor, NOS	N0	NA	NA	NA	No	10	70-79	Married (including common law)
5987868	Female	White	C18.1-Appendix	Well differentiated; Grade I	8246/3: Neuroendocrine carcinoma, NOS	N0	NA	NA	NA	No	6	70-79	Widowed
6047358	Female	White	C18.2-Ascending colon	Moderately differentiated; Grade II	8480/3: Mucinous adenocarcinoma	N0	No tumor deposits	NA	0	No	5	70-79	Married (including common law)
6222265	Male	White	C18.2-Ascending colon	Poorly differentiated; Grade III	8263/3: Adenocarcinoma in tubulovillous adenoma	N1	No tumor deposits	NA	0	No	32	50-59	Single (never married)
6224765	Female	White	C18.7-Sigmoid colon	Well differentiated; Grade I	8210/3: Adenocarcinoma in adenomatous polyp	N0	NA	Positive	NA	No	25	80-89	Married (including common law)
6226100	Male	White	C19.9-Rectosigmoid junction	Undifferentiated; anaplastic; Grade IV	Other	N0	NA	Negative	0	No	4	50-59	Single (never married)
6226428	Male	White	C18.2-Ascending colon	Moderately differentiated; Grade II	8263/3: Adenocarcinoma in tubulovillous adenoma	N0	No tumor deposits	Negative	0	No	79	70-79	Married (including common law)
6226991	Male	White	C18.3-Hepatic flexure of colon	Moderately differentiated; Grade II	8140/3: Adenocarcinoma, NOS	N0	NA	Negative	0	No	20	80-89	Married (including common law)
6227473	Male	White	C18.7-Sigmoid colon	Well differentiated; Grade I	8210/3: Adenocarcinoma in adenomatous polyp	N0	No tumor deposits	NA	0	No	3	40-49	Married (including common law)
6229035	Male	White	C18.3-Hepatic flexure of colon	Moderately differentiated; Grade II	8263/3: Adenocarcinoma in tubulovillous adenoma	N0	No tumor deposits	NA	0	No	1	80-89	Married (including common law)
6231731	Female	White	C18.0-Cecum	Moderately differentiated; Grade II	8480/3: Mucinous adenocarcinoma	N0	No tumor deposits	NA	0	No	3	50-59	Married (including common law)
6232383	Female	White	C18.2-Ascending colon	Well differentiated; Grade I	8140/3: Adenocarcinoma, NOS	N0	No tumor deposits	Negative	0	No	2	60-69	Widowed
6233372	Female	White	C18.7-Sigmoid colon	Moderately differentiated; Grade II	8263/3: Adenocarcinoma in tubulovillous adenoma	N0	No tumor deposits	Negative	0	No	30	50-59	Married (including common law)
6234334	Male	White	C18.1-Appendix	Well differentiated; Grade I	8246/3: Neuroendocrine carcinoma, NOS	N0	NA	NA	NA	No	11	50-59	Married (including common law)
6234588	Female	White	C18.2-Ascending colon	Moderately differentiated; Grade II	8140/3: Adenocarcinoma, NOS	N0	No tumor deposits	NA	0	No	22	80-89	Widowed
6237694	Male	White	C18.7-Sigmoid colon	Moderately differentiated; Grade II	8210/3: Adenocarcinoma in adenomatous polyp	N0	No tumor deposits	NA	0	No	6	60-69	Married (including common law)
6240575	Male	White	C18.0-Cecum	Moderately differentiated; Grade II	8210/3: Adenocarcinoma in adenomatous polyp	N0	No tumor deposits	Negative	0	No	8	30-39	Divorced
6241943	Female	White	C18.7-Sigmoid colon	Moderately differentiated; Grade II	8210/3: Adenocarcinoma in adenomatous polyp	N1	No tumor deposits	Negative	0	No	13	60-69	Single (never married)
6244503	Male	White	C18.0-Cecum	Moderately differentiated; Grade II	8263/3: Adenocarcinoma in tubulovillous adenoma	N0	No tumor deposits	NA	0	No	17	60-69	Married (including common law)
6245785	Female	White	C18.0-Cecum	Moderately differentiated; Grade II	8210/3: Adenocarcinoma in adenomatous polyp	N0	No tumor deposits	Positive	0	No	22	70-79	Widowed
6248401	Male	White	C18.6-Descending colon	Well differentiated; Grade I	8246/3: Neuroendocrine carcinoma, NOS	N0	NA	NA	NA	No	3	60-69	Married (including common law)
6250258	Male	White	C18.0-Cecum	Moderately differentiated; Grade II	8210/3: Adenocarcinoma in adenomatous polyp	N0	No tumor deposits	Negative	0	No	40	60-69	Married (including common law)
6251422	Male	White	C18.0-Cecum	Poorly differentiated; Grade III	8210/3: Adenocarcinoma in adenomatous polyp	N0	No tumor deposits	NA	0	No	22	70-79	Married (including common law)
6253046	Male	White	C18.2-Ascending colon	Poorly differentiated; Grade III	8261/3: Adenocarcinoma in villous adenoma	N0	No tumor deposits	Negative	0	No	55	60-69	Married (including common law)
6253487	Female	White	C18.7-Sigmoid colon	Well differentiated; Grade I	8210/3: Adenocarcinoma in adenomatous polyp	N1	No tumor deposits	Positive	0	No	5	70-79	Widowed
6253697	Female	White	C20.9-Rectum, NOS	Well differentiated; Grade I	8240/3: Carcinoid tumor, NOS	N0	NA	NA	NA	No	3	30-39	Married (including common law)
6253752	Female	White	C20.9-Rectum, NOS	Moderately differentiated; Grade II	8210/3: Adenocarcinoma in adenomatous polyp	N0	No tumor deposits	NA	0	No	11	60-69	Married (including common law)
6254384	Female	Black	C20.9-Rectum, NOS	Well differentiated; Grade I	8240/3: Carcinoid tumor, NOS	N0	NA	NA	NA	No	9	50-59	Married (including common law)
6254495	Male	White	C18.1-Appendix	Well differentiated; Grade I	8240/3: Carcinoid tumor, NOS	N0	NA	NA	NA	No	8	20-29	Single (never married)
6254778	Female	Black	C20.9-Rectum, NOS	Poorly differentiated; Grade III	8263/3: Adenocarcinoma in tubulovillous adenoma	N1	No tumor deposits	NA	1	No	23	70-79	Divorced
6255430	Female	Black	C18.7-Sigmoid colon	Moderately differentiated; Grade II	8210/3: Adenocarcinoma in adenomatous polyp	N0	No tumor deposits	NA	NA	No	48	50-59	Married (including common law)
6255734	Female	White	C19.9-Rectosigmoid junction	Moderately differentiated; Grade II	8480/3: Mucinous adenocarcinoma	N0	NA	Negative	NA	No	50	80-89	Married (including common law)
6257921	Female	White	C18.0-Cecum	Moderately differentiated; Grade II	8210/3: Adenocarcinoma in adenomatous polyp	N0	No tumor deposits	NA	0	No	51	70-79	Married (including common law)
6259640	Male	Black	C18.7-Sigmoid colon	Moderately differentiated; Grade II	8140/3: Adenocarcinoma, NOS	N1	No tumor deposits	NA	0	No	12	60-69	Single (never married)
6259657	Male	White	C18.2-Ascending colon	Well differentiated; Grade I	8210/3: Adenocarcinoma in adenomatous polyp	N0	No tumor deposits	Negative	0	No	10	50-59	Divorced
6262221	Female	White	C18.7-Sigmoid colon	Moderately differentiated; Grade II	8210/3: Adenocarcinoma in adenomatous polyp	N0	No tumor deposits	NA	NA	No	4	50-59	Unknown
6264403	Male	White	C20.9-Rectum, NOS	Moderately differentiated; Grade II	8210/3: Adenocarcinoma in adenomatous polyp	N0	No tumor deposits	Negative	0	No	7	60-69	Married (including common law)
6264678	Male	White	C18.7-Sigmoid colon	Moderately differentiated; Grade II	8140/3: Adenocarcinoma, NOS	N0	NA	NA	0	No	7	60-69	Single (never married)
6265045	Male	Black	C20.9-Rectum, NOS	Well differentiated; Grade I	8240/3: Carcinoid tumor, NOS	N0	NA	NA	NA	No	11	70-79	Married (including common law)
6268255	Male	White	C18.2-Ascending colon	Moderately differentiated; Grade II	8210/3: Adenocarcinoma in adenomatous polyp	N0	No tumor deposits	Positive	0	No	3	60-69	Divorced
6268644	Female	White	C18.7-Sigmoid colon	Well differentiated; Grade I	8263/3: Adenocarcinoma in tubulovillous adenoma	N0	No tumor deposits	NA	0	No	33	90-99	Widowed
6269781	Male	White	C20.9-Rectum, NOS	Well differentiated; Grade I	8240/3: Carcinoid tumor, NOS	N0	NA	NA	NA	No	3	50-59	Single (never married)
6270582	Female	White	C18.2-Ascending colon	Poorly differentiated; Grade III	8140/3: Adenocarcinoma, NOS	N0	No tumor deposits	NA	0	No	9	70-79	Widowed
6271047	Female	White	C18.0-Cecum	Moderately differentiated; Grade II	8140/3: Adenocarcinoma, NOS	N0	No tumor deposits	NA	NA	No	20	80-89	Widowed
6271273	Female	White	C18.6-Descending colon	Well differentiated; Grade I	8210/3: Adenocarcinoma in adenomatous polyp	N0	No tumor deposits	Negative	0	No	2	70-79	Widowed
6271306	Female	White	C18.2-Ascending colon	Well differentiated; Grade I	8210/3: Adenocarcinoma in adenomatous polyp	N0	No tumor deposits	Negative	0	No	3	60-69	Married (including common law)
6272389	Female	White	C18.2-Ascending colon	Poorly differentiated; Grade III	8140/3: Adenocarcinoma, NOS	N0	NA	Positive	1	No	53	70-79	Married (including common law)
6276118	Male	White	C20.9-Rectum, NOS	Moderately differentiated; Grade II	8140/3: Adenocarcinoma, NOS	N0	NA	Negative	0	Yes	40	40-49	Married (including common law)
6279140	Male	White	C18.2-Ascending colon	Poorly differentiated; Grade III	8263/3: Adenocarcinoma in tubulovillous adenoma	N0	No tumor deposits	Negative	0	No	20	60-69	Single (never married)
6283616	Male	White	C18.5-Splenic flexure of colon	Moderately differentiated; Grade II	8140/3: Adenocarcinoma, NOS	N0	No tumor deposits	NA	0	No	15	50-59	Divorced
6287000	Female	White	C18.2-Ascending colon	Moderately differentiated; Grade II	8210/3: Adenocarcinoma in adenomatous polyp	N0	No tumor deposits	NA	0	No	10	70-79	Single (never married)
6288249	Female	White	C18.4-Transverse colon	Well differentiated; Grade I	8263/3: Adenocarcinoma in tubulovillous adenoma	N0	No tumor deposits	Negative	0	No	2	80-89	Single (never married)
6289503	Male	Black	C18.4-Transverse colon	Moderately differentiated; Grade II	8140/3: Adenocarcinoma, NOS	N0	No tumor deposits	Negative	0	No	3	50-59	Single (never married)
6291223	Female	White	C18.7-Sigmoid colon	Well differentiated; Grade I	8240/3: Carcinoid tumor, NOS	N0	NA	NA	NA	No	3	60-69	Widowed
6291913	Female	White	C20.9-Rectum, NOS	Moderately differentiated; Grade II	8140/3: Adenocarcinoma, NOS	N0	No tumor deposits	Negative	0	No	16	60-69	Single (never married)
6299898	Male	White	C18.7-Sigmoid colon	Poorly differentiated; Grade III	8140/3: Adenocarcinoma, NOS	N0	No tumor deposits	Negative	NA	No	50	80-89	Married (including common law)
6300247	Male	White	C20.9-Rectum, NOS	Moderately differentiated; Grade II	8263/3: Adenocarcinoma in tubulovillous adenoma	N0	NA	NA	NA	No	30	70-79	Married (including common law)
6300946	Female	White	C19.9-Rectosigmoid junction	Moderately differentiated; Grade II	8263/3: Adenocarcinoma in tubulovillous adenoma	N1	No tumor deposits	NA	0	No	20	40-49	Divorced
6303306	Male	White	C20.9-Rectum, NOS	Moderately differentiated; Grade II	8263/3: Adenocarcinoma in tubulovillous adenoma	N0	No tumor deposits	Negative	0	No	5	50-59	Single (never married)
6303966	Male	White	C18.6-Descending colon	Poorly differentiated; Grade III	8210/3: Adenocarcinoma in adenomatous polyp	N0	No tumor deposits	Negative	0	No	10	40-49	Married (including common law)
6304001	Male	White	C20.9-Rectum, NOS	Well differentiated; Grade I	8140/3: Adenocarcinoma, NOS	N0	No tumor deposits	NA	0	No	27	60-69	Divorced
6307394	Male	White	C20.9-Rectum, NOS	Moderately differentiated; Grade II	8261/3: Adenocarcinoma in villous adenoma	N0	NA	NA	NA	No	99	50-59	Married (including common law)
6307421	Female	White	C18.7-Sigmoid colon	Moderately differentiated; Grade II	8210/3: Adenocarcinoma in adenomatous polyp	N0	No tumor deposits	NA	0	No	5	50-59	Single (never married)
6308497	Male	White	C18.7-Sigmoid colon	Moderately differentiated; Grade II	8210/3: Adenocarcinoma in adenomatous polyp	N1	No tumor deposits	NA	0	No	12	50-59	Single (never married)
6310216	Female	White	C19.9-Rectosigmoid junction	Moderately differentiated; Grade II	8263/3: Adenocarcinoma in tubulovillous adenoma	N0	No tumor deposits	Negative	0	No	15	40-49	Married (including common law)
6310322	Female	White	C20.9-Rectum, NOS	Well differentiated; Grade I	8240/3: Carcinoid tumor, NOS	N0	NA	NA	NA	No	8	50-59	Married (including common law)
6310417	Male	White	C18.6-Descending colon	Poorly differentiated; Grade III	8140/3: Adenocarcinoma, NOS	N0	No tumor deposits	NA	0	No	20	50-59	Married (including common law)
6313057	Female	White	C18.0-Cecum	Moderately differentiated; Grade II	8140/3: Adenocarcinoma, NOS	N0	No tumor deposits	Negative	0	No	45	80-89	Married (including common law)
6315887	Female	White	C20.9-Rectum, NOS	Well differentiated; Grade I	8246/3: Neuroendocrine carcinoma, NOS	N0	NA	NA	NA	No	4	50-59	Married (including common law)
6316239	Male	White	C18.7-Sigmoid colon	Moderately differentiated; Grade II	8210/3: Adenocarcinoma in adenomatous polyp	N0	No tumor deposits	NA	NA	No	9	60-69	Married (including common law)
6317578	Male	White	C20.9-Rectum, NOS	Moderately differentiated; Grade II	8140/3: Adenocarcinoma, NOS	N0	No tumor deposits	Negative	0	No	17	60-69	Married (including common law)
6318830	Male	White	C19.9-Rectosigmoid junction	Moderately differentiated; Grade II	8263/3: Adenocarcinoma in tubulovillous adenoma	N0	No tumor deposits	NA	0	No	8	60-69	Single (never married)
6318859	Female	White	C20.9-Rectum, NOS	Well differentiated; Grade I	8240/3: Carcinoid tumor, NOS	N0	NA	NA	NA	No	2	50-59	Married (including common law)
6320930	Male	White	C18.7-Sigmoid colon	Moderately differentiated; Grade II	8140/3: Adenocarcinoma, NOS	N0	No tumor deposits	Negative	0	No	20	50-59	Married (including common law)
6323185	Female	White	C18.1-Appendix	Moderately differentiated; Grade II	Other	N1	NA	NA	NA	No	55	40-49	Married (including common law)
6324252	Female	White	C18.0-Cecum	Moderately differentiated; Grade II	8263/3: Adenocarcinoma in tubulovillous adenoma	N0	No tumor deposits	NA	0	No	21	80-89	Widowed
6324379	Male	White	C20.9-Rectum, NOS	Moderately differentiated; Grade II	8210/3: Adenocarcinoma in adenomatous polyp	N0	No tumor deposits	NA	1	No	7	50-59	Married (including common law)
6324696	Female	White	C20.9-Rectum, NOS	Moderately differentiated; Grade II	8140/3: Adenocarcinoma, NOS	N0	No tumor deposits	NA	NA	No	20	70-79	Single (never married)
6325141	Female	White	C20.9-Rectum, NOS	Well differentiated; Grade I	8140/3: Adenocarcinoma, NOS	N0	No tumor deposits	Negative	0	No	22	50-59	Married (including common law)
6325798	Male	White	C18.0-Cecum	Moderately differentiated; Grade II	8263/3: Adenocarcinoma in tubulovillous adenoma	N0	No tumor deposits	NA	0	No	20	70-79	Married (including common law)
6325924	Female	White	C18.2-Ascending colon	Moderately differentiated; Grade II	8210/3: Adenocarcinoma in adenomatous polyp	N0	No tumor deposits	NA	0	No	2	60-69	Married (including common law)
6326120	Female	Black	C20.9-Rectum, NOS	Well differentiated; Grade I	8263/3: Adenocarcinoma in tubulovillous adenoma	N0	No tumor deposits	NA	NA	No	15	70-79	Married (including common law)
6328328	Female	White	C18.7-Sigmoid colon	Moderately differentiated; Grade II	8140/3: Adenocarcinoma, NOS	N0	No tumor deposits	Positive	0	No	14	50-59	Single (never married)
6332448	Male	White	C19.9-Rectosigmoid junction	Moderately differentiated; Grade II	8210/3: Adenocarcinoma in adenomatous polyp	N0	No tumor deposits	NA	0	No	9	50-59	Married (including common law)
6333973	Male	White	C18.2-Ascending colon	Moderately differentiated; Grade II	8210/3: Adenocarcinoma in adenomatous polyp	N0	No tumor deposits	Negative	0	No	12	50-59	Married (including common law)
6334017	Male	White	C18.0-Cecum	Moderately differentiated; Grade II	8263/3: Adenocarcinoma in tubulovillous adenoma	N1	No tumor deposits	NA	0	No	7	40-49	Married (including common law)
6334440	Male	White	C18.2-Ascending colon	Moderately differentiated; Grade II	8140/3: Adenocarcinoma, NOS	N0	NA	Positive	0	Yes	30	70-79	Married (including common law)
6336424	Male	White	C18.2-Ascending colon	Moderately differentiated; Grade II	8263/3: Adenocarcinoma in tubulovillous adenoma	N0	No tumor deposits	NA	0	No	10	60-69	Married (including common law)
6340731	Female	Black	C18.7-Sigmoid colon	Well differentiated; Grade I	8240/3: Carcinoid tumor, NOS	N0	NA	NA	NA	No	3	60-69	Single (never married)
6340878	Female	Black	C18.0-Cecum	Well differentiated; Grade I	8140/3: Adenocarcinoma, NOS	N0	No tumor deposits	NA	0	No	60	70-79	Married (including common law)
6342115	Female	White	C18.1-Appendix	Well differentiated; Grade I	8246/3: Neuroendocrine carcinoma, NOS	N0	NA	NA	NA	No	2	60-69	Single (never married)
6342188	Female	Black	C20.9-Rectum, NOS	Well differentiated; Grade I	8240/3: Carcinoid tumor, NOS	N0	NA	NA	NA	No	11	50-59	Single (never married)
6342839	Female	White	C18.2-Ascending colon	Moderately differentiated; Grade II	8140/3: Adenocarcinoma, NOS	N1	No tumor deposits	NA	0	No	60	50-59	Divorced
6343416	Male	White	C18.7-Sigmoid colon	Moderately differentiated; Grade II	8140/3: Adenocarcinoma, NOS	N1	NA	Positive	0	Yes	20	60-69	Married (including common law)
6343571	Female	White	C18.1-Appendix	Well differentiated; Grade I	8246/3: Neuroendocrine carcinoma, NOS	N0	NA	NA	NA	No	15	30-39	Divorced
6344004	Female	White	C18.0-Cecum	Moderately differentiated; Grade II	8210/3: Adenocarcinoma in adenomatous polyp	N0	No tumor deposits	NA	0	No	17	80-89	Widowed
6344669	Female	White	C18.2-Ascending colon	Poorly differentiated; Grade III	8480/3: Mucinous adenocarcinoma	N0	No tumor deposits	NA	0	No	6	70-79	Unknown
6347818	Female	White	C20.9-Rectum, NOS	Moderately differentiated; Grade II	8210/3: Adenocarcinoma in adenomatous polyp	N0	No tumor deposits	NA	NA	No	5	60-69	Married (including common law)
6354250	Female	Asian or Pacific Islander	C20.9-Rectum, NOS	Well differentiated; Grade I	8240/3: Carcinoid tumor, NOS	N0	NA	NA	NA	No	3	50-59	Married (including common law)
6354253	Male	White	C18.0-Cecum	Well differentiated; Grade I	8263/3: Adenocarcinoma in tubulovillous adenoma	N0	No tumor deposits	Negative	NA	No	65	60-69	Unknown
6356908	Female	White	C18.0-Cecum	Moderately differentiated; Grade II	8140/3: Adenocarcinoma, NOS	N0	NA	Negative	0	No	25	80-89	Widowed
6356953	Male	White	C19.9-Rectosigmoid junction	Moderately differentiated; Grade II	8263/3: Adenocarcinoma in tubulovillous adenoma	N0	No tumor deposits	NA	0	No	22	60-69	Divorced
6358579	Female	White	C20.9-Rectum, NOS	Moderately differentiated; Grade II	8261/3: Adenocarcinoma in villous adenoma	N0	No tumor deposits	NA	0	No	3	70-79	Divorced
6362400	Male	White	C20.9-Rectum, NOS	Moderately differentiated; Grade II	8210/3: Adenocarcinoma in adenomatous polyp	N0	No tumor deposits	NA	0	No	9	50-59	Married (including common law)
6362968	Male	White	C18.7-Sigmoid colon	Well differentiated; Grade I	8263/3: Adenocarcinoma in tubulovillous adenoma	N0	No tumor deposits	Negative	0	No	5	60-69	Married (including common law)
6365890	Female	Black	C20.9-Rectum, NOS	Well differentiated; Grade I	8240/3: Carcinoid tumor, NOS	N0	NA	NA	NA	No	7	50-59	Married (including common law)
6367859	Female	White	C19.9-Rectosigmoid junction	Moderately differentiated; Grade II	8140/3: Adenocarcinoma, NOS	N0	Tumor Deposits identified	Positive	NA	Yes	43	50-59	Widowed
6369260	Female	White	C18.1-Appendix	Moderately differentiated; Grade II	8480/3: Mucinous adenocarcinoma	N0	NA	Negative	NA	No	70	40-49	Single (never married)
6371114	Male	White	C18.7-Sigmoid colon	Well differentiated; Grade I	8140/3: Adenocarcinoma, NOS	N0	NA	Negative	0	No	9	60-69	Married (including common law)
6372268	Female	White	C18.7-Sigmoid colon	Moderately differentiated; Grade II	8210/3: Adenocarcinoma in adenomatous polyp	N0	No tumor deposits	NA	0	No	20	40-49	Unknown
6373867	Female	White	C18.2-Ascending colon	Poorly differentiated; Grade III	8140/3: Adenocarcinoma, NOS	N0	No tumor deposits	Negative	0	No	2	50-59	Married (including common law)
6374678	Male	White	C20.9-Rectum, NOS	Moderately differentiated; Grade II	8140/3: Adenocarcinoma, NOS	N0	NA	Positive	NA	Yes	40	60-69	Married (including common law)
6376415	Male	White	C20.9-Rectum, NOS	Moderately differentiated; Grade II	8210/3: Adenocarcinoma in adenomatous polyp	N0	No tumor deposits	Negative	0	No	25	60-69	Married (including common law)
6377241	Female	White	C20.9-Rectum, NOS	Well differentiated; Grade I	8240/3: Carcinoid tumor, NOS	N0	NA	NA	NA	No	2	40-49	Married (including common law)
6377909	Male	White	C20.9-Rectum, NOS	Moderately differentiated; Grade II	8480/3: Mucinous adenocarcinoma	N0	No tumor deposits	NA	0	No	45	50-59	Married (including common law)
6383548	Male	White	C20.9-Rectum, NOS	Moderately differentiated; Grade II	8140/3: Adenocarcinoma, NOS	N0	No tumor deposits	Negative	0	No	22	60-69	Married (including common law)
6383821	Female	Black	C20.9-Rectum, NOS	Well differentiated; Grade I	8240/3: Carcinoid tumor, NOS	N0	NA	NA	NA	No	4	60-69	Widowed
6383898	Female	White	C18.1-Appendix	Well differentiated; Grade I	8240/3: Carcinoid tumor, NOS	N0	NA	NA	NA	No	7	30-39	Married (including common law)
6384036	Male	White	C20.9-Rectum, NOS	Moderately differentiated; Grade II	8263/3: Adenocarcinoma in tubulovillous adenoma	N0	No tumor deposits	NA	0	No	20	50-59	Married (including common law)
6384081	Female	White	C18.0-Cecum	Moderately differentiated; Grade II	8140/3: Adenocarcinoma, NOS	N0	NA	Negative	NA	No	60	90-99	Widowed
6384857	Female	White	C18.7-Sigmoid colon	Moderately differentiated; Grade II	8210/3: Adenocarcinoma in adenomatous polyp	N0	No tumor deposits	NA	0	No	10	50-59	Married (including common law)
6385500	Male	White	C20.9-Rectum, NOS	Moderately differentiated; Grade II	8140/3: Adenocarcinoma, NOS	N0	NA	NA	NA	No	50	80-89	Married (including common law)
6385762	Male	White	C20.9-Rectum, NOS	Well differentiated; Grade I	8210/3: Adenocarcinoma in adenomatous polyp	N0	No tumor deposits	NA	0	No	5	50-59	Single (never married)
6387791	Male	White	C18.6-Descending colon	Moderately differentiated; Grade II	8140/3: Adenocarcinoma, NOS	N0	No tumor deposits	Negative	0	No	15	50-59	Married (including common law)
6388222	Female	White	C18.1-Appendix	Well differentiated; Grade I	8240/3: Carcinoid tumor, NOS	N0	NA	NA	NA	No	9	50-59	Widowed
6388570	Female	White	C20.9-Rectum, NOS	Moderately differentiated; Grade II	8263/3: Adenocarcinoma in tubulovillous adenoma	N0	No tumor deposits	Negative	0	No	30	60-69	Married (including common law)
6388825	Female	White	C18.1-Appendix	Well differentiated; Grade I	8246/3: Neuroendocrine carcinoma, NOS	N0	NA	NA	NA	No	17	20-29	Married (including common law)
6390717	Male	White	C18.0-Cecum	Moderately differentiated; Grade II	8210/3: Adenocarcinoma in adenomatous polyp	N0	No tumor deposits	NA	0	No	25	60-69	Single (never married)
6390877	Female	White	C18.2-Ascending colon	Moderately differentiated; Grade II	8263/3: Adenocarcinoma in tubulovillous adenoma	N0	No tumor deposits	NA	0	No	24	60-69	Married (including common law)
6394421	Female	White	C18.7-Sigmoid colon	Moderately differentiated; Grade II	8140/3: Adenocarcinoma, NOS	N0	No tumor deposits	Negative	0	No	19	70-79	Widowed
6398072	Male	White	C20.9-Rectum, NOS	Well differentiated; Grade I	8240/3: Carcinoid tumor, NOS	N0	NA	NA	NA	No	2	60-69	Married (including common law)
6399056	Female	White	C18.7-Sigmoid colon	Moderately differentiated; Grade II	8210/3: Adenocarcinoma in adenomatous polyp	N0	No tumor deposits	Positive	0	No	14	50-59	Unknown
6401567	Female	White	C20.9-Rectum, NOS	Moderately differentiated; Grade II	8263/3: Adenocarcinoma in tubulovillous adenoma	N0	No tumor deposits	NA	0	No	9	50-59	Unknown
6403320	Female	White	C20.9-Rectum, NOS	Moderately differentiated; Grade II	8140/3: Adenocarcinoma, NOS	N0	No tumor deposits	Negative	0	No	20	60-69	Married (including common law)
6403551	Female	White	C18.7-Sigmoid colon	Well differentiated; Grade I	8140/3: Adenocarcinoma, NOS	N0	No tumor deposits	Negative	0	No	35	60-69	Married (including common law)
6403627	Male	Black	C20.9-Rectum, NOS	Moderately differentiated; Grade II	8210/3: Adenocarcinoma in adenomatous polyp	N1	No tumor deposits	NA	0	No	20	60-69	Widowed
6403933	Female	White	C18.7-Sigmoid colon	Moderately differentiated; Grade II	8210/3: Adenocarcinoma in adenomatous polyp	N0	No tumor deposits	Positive	0	No	24	50-59	Divorced
6404104	Male	White	C18.7-Sigmoid colon	Moderately differentiated; Grade II	8140/3: Adenocarcinoma, NOS	N2	No tumor deposits	NA	0	No	25	60-69	Married (including common law)
6404590	Female	White	C18.1-Appendix	Well differentiated; Grade I	8240/3: Carcinoid tumor, NOS	N0	NA	NA	NA	No	2	60-69	Married (including common law)
6405035	Female	White	C18.0-Cecum	Moderately differentiated; Grade II	8263/3: Adenocarcinoma in tubulovillous adenoma	N1	No tumor deposits	NA	0	No	26	50-59	Single (never married)
6405819	Male	White	C18.7-Sigmoid colon	Moderately differentiated; Grade II	8263/3: Adenocarcinoma in tubulovillous adenoma	N0	No tumor deposits	NA	0	No	10	50-59	Married (including common law)
6407188	Male	White	C18.1-Appendix	Moderately differentiated; Grade II	8240/3: Carcinoid tumor, NOS	N0	NA	NA	NA	No	6	40-49	Single (never married)
6407195	Female	White	C18.2-Ascending colon	Moderately differentiated; Grade II	8210/3: Adenocarcinoma in adenomatous polyp	N0	NA	NA	NA	No	6	60-69	Single (never married)
6409912	Male	White	C18.7-Sigmoid colon	Moderately differentiated; Grade II	8140/3: Adenocarcinoma, NOS	N0	No tumor deposits	NA	0	No	18	70-79	Divorced
6410547	Female	Black	C18.4-Transverse colon	Moderately differentiated; Grade II	8140/3: Adenocarcinoma, NOS	N0	NA	Positive	NA	No	18	80-89	Widowed
6412699	Female	White	C20.9-Rectum, NOS	Poorly differentiated; Grade III	8140/3: Adenocarcinoma, NOS	N0	No tumor deposits	NA	0	No	30	80-89	Widowed
6412797	Female	Black	C20.9-Rectum, NOS	Poorly differentiated; Grade III	8263/3: Adenocarcinoma in tubulovillous adenoma	N0	NA	Positive	NA	No	50	80-89	Divorced
6413394	Male	White	C19.9-Rectosigmoid junction	Moderately differentiated; Grade II	8480/3: Mucinous adenocarcinoma	N1	No tumor deposits	NA	0	No	65	50-59	Married (including common law)
6413863	Male	White	C20.9-Rectum, NOS	Well differentiated; Grade I	8249/3: Atypical carcinoid tumor	N1	NA	NA	NA	No	12	50-59	Married (including common law)
6415701	Female	White	C18.4-Transverse colon	Poorly differentiated; Grade III	8140/3: Adenocarcinoma, NOS	N1	No tumor deposits	NA	0	No	26	80-89	Widowed
6420269	Male	White	C18.2-Ascending colon	Moderately differentiated; Grade II	8210/3: Adenocarcinoma in adenomatous polyp	N0	No tumor deposits	NA	NA	No	6	80-89	Married (including common law)
6420588	Male	White	C18.4-Transverse colon	Well differentiated; Grade I	8210/3: Adenocarcinoma in adenomatous polyp	N0	No tumor deposits	Negative	0	No	7	50-59	Divorced
6421009	Male	White	C20.9-Rectum, NOS	Moderately differentiated; Grade II	8140/3: Adenocarcinoma, NOS	N1	NA	Positive	NA	No	50	60-69	Married (including common law)
6421151	Male	White	C20.9-Rectum, NOS	Well differentiated; Grade I	8240/3: Carcinoid tumor, NOS	N0	NA	NA	NA	No	3	50-59	Married (including common law)
6421443	Female	White	C18.0-Cecum	Moderately differentiated; Grade II	8140/3: Adenocarcinoma, NOS	N0	No tumor deposits	Negative	0	No	5	70-79	Widowed
6421508	Male	Black	C18.7-Sigmoid colon	Moderately differentiated; Grade II	8263/3: Adenocarcinoma in tubulovillous adenoma	N0	NA	NA	0	No	13	60-69	Divorced
6421705	Male	White	C18.1-Appendix	Well differentiated; Grade I	8240/3: Carcinoid tumor, NOS	N0	NA	NA	NA	No	2	60-69	Unknown
6421765	Female	White	C18.6-Descending colon	Well differentiated; Grade I	8210/3: Adenocarcinoma in adenomatous polyp	N0	No tumor deposits	Negative	0	No	7	70-79	Divorced
6421834	Male	Black	C18.2-Ascending colon	Well differentiated; Grade I	8140/3: Adenocarcinoma, NOS	N0	No tumor deposits	Positive	0	No	11	40-49	Single (never married)
6421885	Female	White	C20.9-Rectum, NOS	Moderately differentiated; Grade II	8263/3: Adenocarcinoma in tubulovillous adenoma	N1	No tumor deposits	Negative	NA	No	25	80-89	Widowed
6422967	Female	White	C18.0-Cecum	Moderately differentiated; Grade II	8261/3: Adenocarcinoma in villous adenoma	N0	No tumor deposits	NA	0	No	15	70-79	Married (including common law)
6423093	Male	White	C18.1-Appendix	Well differentiated; Grade I	8240/3: Carcinoid tumor, NOS	N0	NA	NA	NA	No	2	50-59	Married (including common law)
6423634	Female	White	C19.9-Rectosigmoid junction	Moderately differentiated; Grade II	8140/3: Adenocarcinoma, NOS	N0	No tumor deposits	Negative	0	No	10	50-59	Married (including common law)
6424087	Male	White	C18.2-Ascending colon	Moderately differentiated; Grade II	8210/3: Adenocarcinoma in adenomatous polyp	N0	NA	Negative	0	No	5	60-69	Married (including common law)
6424109	Female	White	C18.2-Ascending colon	Well differentiated; Grade I	8140/3: Adenocarcinoma, NOS	N0	No tumor deposits	Positive	0	No	5	70-79	Widowed
6425937	Female	White	C20.9-Rectum, NOS	Moderately differentiated; Grade II	8140/3: Adenocarcinoma, NOS	N0	No tumor deposits	Negative	0	No	8	60-69	Divorced
6427066	Female	White	C20.9-Rectum, NOS	Well differentiated; Grade I	8240/3: Carcinoid tumor, NOS	N0	NA	NA	NA	No	3	50-59	Married (including common law)
6428386	Male	Black	C18.4-Transverse colon	Moderately differentiated; Grade II	8140/3: Adenocarcinoma, NOS	N0	No tumor deposits	Negative	0	No	5	50-59	Single (never married)
6428409	Female	White	C18.2-Ascending colon	Moderately differentiated; Grade II	8210/3: Adenocarcinoma in adenomatous polyp	N0	No tumor deposits	NA	0	No	13	60-69	Divorced
6428974	Male	White	C18.6-Descending colon	Moderately differentiated; Grade II	8210/3: Adenocarcinoma in adenomatous polyp	N0	No tumor deposits	Negative	NA	No	12	70-79	Married (including common law)
6429604	Male	Black	C18.7-Sigmoid colon	Moderately differentiated; Grade II	8261/3: Adenocarcinoma in villous adenoma	N0	No tumor deposits	NA	0	No	50	70-79	Single (never married)
6431399	Male	White	C18.7-Sigmoid colon	Moderately differentiated; Grade II	8140/3: Adenocarcinoma, NOS	N0	NA	NA	0	No	30	80-89	Married (including common law)
6431784	Female	White	C18.1-Appendix	Well differentiated; Grade I	8240/3: Carcinoid tumor, NOS	N0	NA	NA	NA	No	5	20-29	Married (including common law)
6433443	Male	White	C20.9-Rectum, NOS	Well differentiated; Grade I	8240/3: Carcinoid tumor, NOS	N0	NA	NA	NA	No	5	50-59	Single (never married)
6434370	Male	White	C18.2-Ascending colon	Moderately differentiated; Grade II	8140/3: Adenocarcinoma, NOS	N0	No tumor deposits	NA	0	No	12	80-89	Married (including common law)
6436224	Female	Asian or Pacific Islander	C20.9-Rectum, NOS	Moderately differentiated; Grade II	8140/3: Adenocarcinoma, NOS	N0	No tumor deposits	NA	0	No	4	50-59	Married (including common law)
6436361	Male	White	C18.7-Sigmoid colon	Moderately differentiated; Grade II	8210/3: Adenocarcinoma in adenomatous polyp	N0	No tumor deposits	Negative	0	No	26	50-59	Married (including common law)
6442650	Female	White	C18.4-Transverse colon	Moderately differentiated; Grade II	8261/3: Adenocarcinoma in villous adenoma	N0	No tumor deposits	NA	0	No	25	70-79	Divorced
6443409	Female	White	C18.7-Sigmoid colon	Moderately differentiated; Grade II	8263/3: Adenocarcinoma in tubulovillous adenoma	N0	No tumor deposits	NA	0	No	20	50-59	Married (including common law)
6443882	Male	White	C18.0-Cecum	Moderately differentiated; Grade II	8210/3: Adenocarcinoma in adenomatous polyp	N0	No tumor deposits	NA	0	No	35	50-59	Divorced
6445331	Male	White	C18.2-Ascending colon	Moderately differentiated; Grade II	8261/3: Adenocarcinoma in villous adenoma	N0	No tumor deposits	Negative	0	No	6	50-59	Married (including common law)
6445929	Male	White	C18.7-Sigmoid colon	Moderately differentiated; Grade II	8140/3: Adenocarcinoma, NOS	N0	No tumor deposits	Negative	0	No	30	60-69	Married (including common law)
10496303	Male	White	C18.5-Splenic flexure of colon	Moderately differentiated; Grade II	8263/3: Adenocarcinoma in tubulovillous adenoma	N0	No tumor deposits	NA	0	No	1	60-69	Married (including common law)
10721167	Female	Black	C18.6-Descending colon	Moderately differentiated; Grade II	8140/3: Adenocarcinoma, NOS	N0	No tumor deposits	NA	NA	No	6	60-69	Divorced
11109468	Female	White	C18.6-Descending colon	Well differentiated; Grade I	8210/3: Adenocarcinoma in adenomatous polyp	N0	No tumor deposits	Positive	0	No	4	70-79	Widowed
11256239	Male	White	C20.9-Rectum, NOS	Moderately differentiated; Grade II	8140/3: Adenocarcinoma, NOS	N0	No tumor deposits	NA	0	No	23	60-69	Married (including common law)
11257063	Male	White	C18.7-Sigmoid colon	Well differentiated; Grade I	8263/3: Adenocarcinoma in tubulovillous adenoma	N0	No tumor deposits	NA	NA	No	9	40-49	Married (including common law)
11262137	Male	White	C20.9-Rectum, NOS	Moderately differentiated; Grade II	8140/3: Adenocarcinoma, NOS	N0	NA	Positive	0	Yes	50	50-59	Married (including common law)
11265476	Female	White	C18.0-Cecum	Moderately differentiated; Grade II	8140/3: Adenocarcinoma, NOS	N0	NA	Negative	0	No	20	80-89	Single (never married)
11282740	Male	White	C18.7-Sigmoid colon	Well differentiated; Grade I	8263/3: Adenocarcinoma in tubulovillous adenoma	N0	NA	NA	0	No	30	60-69	Married (including common law)
11283298	Male	White	C18.2-Ascending colon	Well differentiated; Grade I	8263/3: Adenocarcinoma in tubulovillous adenoma	N0	No tumor deposits	NA	0	No	10	70-79	Married (including common law)
11283322	Female	Black	C19.9-Rectosigmoid junction	Moderately differentiated; Grade II	8140/3: Adenocarcinoma, NOS	N0	No tumor deposits	Positive	NA	No	41	50-59	Divorced
11284195	Male	White	C18.2-Ascending colon	Moderately differentiated; Grade II	8140/3: Adenocarcinoma, NOS	N0	No tumor deposits	NA	NA	No	8	50-59	Married (including common law)
11286285	Male	Black	C20.9-Rectum, NOS	Moderately differentiated; Grade II	8140/3: Adenocarcinoma, NOS	N1	NA	NA	NA	Yes	50	50-59	Single (never married)
11286312	Male	Black	C18.9-Colon, NOS	Well differentiated; Grade I	8210/3: Adenocarcinoma in adenomatous polyp	N0	No tumor deposits	NA	0	No	12	60-69	Married (including common law)
11287709	Male	White	C18.2-Ascending colon	Moderately differentiated; Grade II	8210/3: Adenocarcinoma in adenomatous polyp	N0	No tumor deposits	NA	0	No	4	70-79	Married (including common law)
11291681	Male	White	C18.7-Sigmoid colon	Moderately differentiated; Grade II	8263/3: Adenocarcinoma in tubulovillous adenoma	N0	No tumor deposits	NA	0	No	7	60-69	Widowed
11291840	Male	Asian or Pacific Islander	C18.7-Sigmoid colon	Moderately differentiated; Grade II	8140/3: Adenocarcinoma, NOS	N1	No tumor deposits	Negative	0	No	15	60-69	Married (including common law)
11295236	Male	Black	C18.0-Cecum	Well differentiated; Grade I	8263/3: Adenocarcinoma in tubulovillous adenoma	N0	No tumor deposits	Negative	0	No	5	80-89	Married (including common law)
11295870	Male	Black	C18.7-Sigmoid colon	Moderately differentiated; Grade II	8210/3: Adenocarcinoma in adenomatous polyp	N0	No tumor deposits	NA	0	No	38	50-59	Married (including common law)
11296217	Female	White	C20.9-Rectum, NOS	Moderately differentiated; Grade II	8210/3: Adenocarcinoma in adenomatous polyp	N2	No tumor deposits	Negative	0	No	15	70-79	Widowed
11297291	Male	Black	C18.5-Splenic flexure of colon	Moderately differentiated; Grade II	8263/3: Adenocarcinoma in tubulovillous adenoma	N0	No tumor deposits	NA	0	No	4	60-69	Single (never married)
11297609	Female	White	C18.0-Cecum	Moderately differentiated; Grade II	8261/3: Adenocarcinoma in villous adenoma	N0	No tumor deposits	Negative	0	No	34	60-69	Married (including common law)
11300344	Male	White	C18.7-Sigmoid colon	Moderately differentiated; Grade II	8210/3: Adenocarcinoma in adenomatous polyp	N0	No tumor deposits	NA	0	No	15	50-59	Single (never married)
11303311	Male	White	C18.7-Sigmoid colon	Moderately differentiated; Grade II	8210/3: Adenocarcinoma in adenomatous polyp	N0	No tumor deposits	NA	0	No	4	40-49	Divorced
11304604	Female	White	C18.2-Ascending colon	Moderately differentiated; Grade II	8210/3: Adenocarcinoma in adenomatous polyp	N0	No tumor deposits	NA	0	No	7	70-79	Married (including common law)
11307267	Female	White	C19.9-Rectosigmoid junction	Well differentiated; Grade I	8140/3: Adenocarcinoma, NOS	N0	No tumor deposits	NA	0	No	30	40-49	Married (including common law)
11310039	Male	Black	C18.6-Descending colon	Moderately differentiated; Grade II	8140/3: Adenocarcinoma, NOS	N0	NA	NA	NA	No	7	70-79	Divorced
11314426	Male	White	C20.9-Rectum, NOS	Moderately differentiated; Grade II	8210/3: Adenocarcinoma in adenomatous polyp	N0	No tumor deposits	NA	0	No	9	50-59	Married (including common law)
11315325	Female	Black	C18.2-Ascending colon	Well differentiated; Grade I	8263/3: Adenocarcinoma in tubulovillous adenoma	N1	No tumor deposits	Negative	0	No	3	60-69	Married (including common law)
11315814	Male	White	C18.7-Sigmoid colon	Moderately differentiated; Grade II	8140/3: Adenocarcinoma, NOS	N0	NA	Positive	NA	Yes	15	40-49	Single (never married)
11317916	Male	White	C18.2-Ascending colon	Moderately differentiated; Grade II	8140/3: Adenocarcinoma, NOS	N0	NA	NA	0	No	25	70-79	Married (including common law)
11318488	Female	White	C18.7-Sigmoid colon	Moderately differentiated; Grade II	8210/3: Adenocarcinoma in adenomatous polyp	N0	No tumor deposits	NA	NA	No	6	60-69	Unknown
11321930	Female	White	C20.9-Rectum, NOS	Well differentiated; Grade I	8240/3: Carcinoid tumor, NOS	N0	NA	NA	NA	No	7	60-69	Unknown
11322465	Female	White	C18.7-Sigmoid colon	Poorly differentiated; Grade III	8140/3: Adenocarcinoma, NOS	N0	No tumor deposits	Negative	0	No	40	80-89	Married (including common law)
11323672	Male	White	C18.7-Sigmoid colon	Moderately differentiated; Grade II	8263/3: Adenocarcinoma in tubulovillous adenoma	N0	No tumor deposits	Negative	0	No	15	50-59	Married (including common law)
11325584	Female	White	C20.9-Rectum, NOS	Moderately differentiated; Grade II	8140/3: Adenocarcinoma, NOS	N0	No tumor deposits	NA	0	No	18	90-99	Widowed
11326983	Female	White	C20.9-Rectum, NOS	Moderately differentiated; Grade II	8140/3: Adenocarcinoma, NOS	N0	No tumor deposits	NA	0	No	6	90-99	Widowed
11329325	Male	Black	C18.0-Cecum	Moderately differentiated; Grade II	8140/3: Adenocarcinoma, NOS	N0	NA	Positive	0	Yes	100	40-49	Single (never married)
11330692	Female	Black	C20.9-Rectum, NOS	Moderately differentiated; Grade II	8240/3: Carcinoid tumor, NOS	N0	NA	NA	NA	No	8	40-49	Married (including common law)
11332208	Male	Black	C20.9-Rectum, NOS	Well differentiated; Grade I	8263/3: Adenocarcinoma in tubulovillous adenoma	N0	NA	NA	NA	No	20	60-69	Married (including common law)
11333464	Male	White	C18.0-Cecum	Moderately differentiated; Grade II	8140/3: Adenocarcinoma, NOS	N0	No tumor deposits	Negative	0	No	20	80-89	Married (including common law)
11333746	Male	Asian or Pacific Islander	C18.2-Ascending colon	Moderately differentiated; Grade II	8261/3: Adenocarcinoma in villous adenoma	N0	No tumor deposits	Negative	0	No	10	70-79	Married (including common law)
11334171	Male	White	C18.2-Ascending colon	Moderately differentiated; Grade II	8140/3: Adenocarcinoma, NOS	N0	No tumor deposits	Negative	0	No	48	60-69	Unknown
11337240	Male	White	C18.7-Sigmoid colon	Well differentiated; Grade I	8263/3: Adenocarcinoma in tubulovillous adenoma	N0	No tumor deposits	NA	0	No	35	70-79	Married (including common law)
11338257	Female	White	C18.0-Cecum	Moderately differentiated; Grade II	8263/3: Adenocarcinoma in tubulovillous adenoma	N0	No tumor deposits	Negative	0	No	38	80-89	Unknown
11339211	Male	White	C18.0-Cecum	Moderately differentiated; Grade II	8140/3: Adenocarcinoma, NOS	N0	No tumor deposits	Negative	0	No	23	60-69	Divorced
11339729	Female	White	C18.2-Ascending colon	Well differentiated; Grade I	8140/3: Adenocarcinoma, NOS	N0	No tumor deposits	Negative	0	No	12	70-79	Widowed
11339932	Male	Black	C20.9-Rectum, NOS	Poorly differentiated; Grade III	8140/3: Adenocarcinoma, NOS	N0	No tumor deposits	NA	0	No	45	50-59	Single (never married)
11341543	Male	White	C18.0-Cecum	Moderately differentiated; Grade II	8263/3: Adenocarcinoma in tubulovillous adenoma	N0	NA	Positive	NA	No	2	40-49	Single (never married)
11344759	Male	Black	C20.9-Rectum, NOS	Moderately differentiated; Grade II	8140/3: Adenocarcinoma, NOS	N0	No tumor deposits	NA	1	No	10	50-59	Single (never married)
11344975	Male	White	C18.2-Ascending colon	Well differentiated; Grade I	8210/3: Adenocarcinoma in adenomatous polyp	N0	NA	Negative	NA	No	1	80-89	Married (including common law)
11346211	Female	White	C19.9-Rectosigmoid junction	Moderately differentiated; Grade II	8140/3: Adenocarcinoma, NOS	N0	No tumor deposits	NA	0	No	18	70-79	Divorced
11352264	Male	White	C18.7-Sigmoid colon	Moderately differentiated; Grade II	8140/3: Adenocarcinoma, NOS	N0	No tumor deposits	Negative	0	No	45	60-69	Married (including common law)
11354400	Male	White	C20.9-Rectum, NOS	Well differentiated; Grade I	8140/3: Adenocarcinoma, NOS	N0	No tumor deposits	NA	0	No	1	50-59	Married (including common law)
11356603	Female	White	C18.0-Cecum	Moderately differentiated; Grade II	8140/3: Adenocarcinoma, NOS	N0	No tumor deposits	NA	NA	No	40	70-79	Divorced
11357115	Female	White	C18.0-Cecum	Well differentiated; Grade I	8263/3: Adenocarcinoma in tubulovillous adenoma	N0	No tumor deposits	Negative	0	No	7	70-79	Married (including common law)
11358460	Female	Black	C18.7-Sigmoid colon	Moderately differentiated; Grade II	8210/3: Adenocarcinoma in adenomatous polyp	N0	No tumor deposits	NA	0	No	13	60-69	Divorced
11359291	Male	White	C20.9-Rectum, NOS	Moderately differentiated; Grade II	8263/3: Adenocarcinoma in tubulovillous adenoma	N0	No tumor deposits	Negative	0	No	55	60-69	Married (including common law)
11360186	Male	White	C20.9-Rectum, NOS	Well differentiated; Grade I	8240/3: Carcinoid tumor, NOS	N0	NA	NA	NA	No	7	40-49	Single (never married)
11362069	Male	Black	C18.4-Transverse colon	Moderately differentiated; Grade II	8263/3: Adenocarcinoma in tubulovillous adenoma	N1	Tumor Deposits identified	NA	1	No	30	60-69	Married (including common law)
11362151	Male	Black	C18.6-Descending colon	Moderately differentiated; Grade II	8263/3: Adenocarcinoma in tubulovillous adenoma	N0	No tumor deposits	NA	0	No	8	50-59	Single (never married)
11363366	Male	White	C20.9-Rectum, NOS	Moderately differentiated; Grade II	8210/3: Adenocarcinoma in adenomatous polyp	N0	No tumor deposits	NA	0	No	4	50-59	Single (never married)
11363461	Male	White	C18.1-Appendix	Well differentiated; Grade I	8210/3: Adenocarcinoma in adenomatous polyp	N0	NA	NA	NA	No	1	70-79	Married (including common law)
11364814	Female	White	C18.7-Sigmoid colon	Moderately differentiated; Grade II	8210/3: Adenocarcinoma in adenomatous polyp	N0	No tumor deposits	Negative	0	No	25	50-59	Divorced
11367264	Male	White	C18.7-Sigmoid colon	Moderately differentiated; Grade II	8263/3: Adenocarcinoma in tubulovillous adenoma	N0	No tumor deposits	Negative	0	Yes	25	60-69	Unknown
11368349	Male	White	C20.9-Rectum, NOS	Moderately differentiated; Grade II	8140/3: Adenocarcinoma, NOS	N0	No tumor deposits	Negative	0	No	20	70-79	Unknown
11369289	Female	Asian or Pacific Islander	C18.7-Sigmoid colon	Moderately differentiated; Grade II	8263/3: Adenocarcinoma in tubulovillous adenoma	N1	No tumor deposits	NA	0	No	3	40-49	Married (including common law)
11369702	Female	White	C18.4-Transverse colon	Well differentiated; Grade I	8210/3: Adenocarcinoma in adenomatous polyp	N0	No tumor deposits	Negative	0	No	7	50-59	Married (including common law)
11370225	Female	White	C18.2-Ascending colon	Moderately differentiated; Grade II	8480/3: Mucinous adenocarcinoma	N0	No tumor deposits	Negative	0	No	25	80-89	Married (including common law)
11371685	Female	White	C18.7-Sigmoid colon	Moderately differentiated; Grade II	8263/3: Adenocarcinoma in tubulovillous adenoma	N0	No tumor deposits	Negative	0	No	5	60-69	Married (including common law)
11372607	Female	White	C20.9-Rectum, NOS	Well differentiated; Grade I	8261/3: Adenocarcinoma in villous adenoma	N0	No tumor deposits	NA	0	No	80	80-89	Widowed
11375242	Female	Black	C18.0-Cecum	Moderately differentiated; Grade II	8263/3: Adenocarcinoma in tubulovillous adenoma	N0	NA	NA	0	No	22	70-79	Widowed
11375260	Male	White	C20.9-Rectum, NOS	Moderately differentiated; Grade II	8140/3: Adenocarcinoma, NOS	N0	No tumor deposits	Negative	0	No	30	60-69	Married (including common law)
11376429	Female	White	C18.0-Cecum	Moderately differentiated; Grade II	8263/3: Adenocarcinoma in tubulovillous adenoma	N1	NA	NA	0	No	42	70-79	Married (including common law)
11380996	Male	White	C18.4-Transverse colon	Well differentiated; Grade I	8263/3: Adenocarcinoma in tubulovillous adenoma	N0	No tumor deposits	Negative	0	No	6	60-69	Married (including common law)
11382151	Male	Black	C18.4-Transverse colon	Moderately differentiated; Grade II	8263/3: Adenocarcinoma in tubulovillous adenoma	N0	No tumor deposits	NA	0	No	3	60-69	Divorced
11382286	Female	White	C20.9-Rectum, NOS	Moderately differentiated; Grade II	8140/3: Adenocarcinoma, NOS	N0	No tumor deposits	NA	0	No	20	80-89	Widowed
11384933	Male	White	C18.7-Sigmoid colon	Moderately differentiated; Grade II	8263/3: Adenocarcinoma in tubulovillous adenoma	N0	No tumor deposits	NA	0	No	5	60-69	Married (including common law)
11385559	Male	White	C20.9-Rectum, NOS	Well differentiated; Grade I	8263/3: Adenocarcinoma in tubulovillous adenoma	N0	No tumor deposits	NA	0	No	10	60-69	Married (including common law)
11385946	Male	Black	C20.9-Rectum, NOS	Well differentiated; Grade I	Other	N0	NA	NA	0	No	4	50-59	Single (never married)
11387289	Male	White	C20.9-Rectum, NOS	Well differentiated; Grade I	8240/3: Carcinoid tumor, NOS	N0	NA	NA	NA	No	5	50-59	Married (including common law)
11387477	Female	White	C18.2-Ascending colon	Moderately differentiated; Grade II	8140/3: Adenocarcinoma, NOS	N0	No tumor deposits	Positive	0	No	15	70-79	Divorced
11392369	Female	White	C18.6-Descending colon	Moderately differentiated; Grade II	8210/3: Adenocarcinoma in adenomatous polyp	N0	No tumor deposits	NA	0	No	6	70-79	Married (including common law)
11395869	Female	Black	C18.0-Cecum	Moderately differentiated; Grade II	8263/3: Adenocarcinoma in tubulovillous adenoma	N0	No tumor deposits	Negative	0	No	20	60-69	Single (never married)
11397204	Female	White	C18.7-Sigmoid colon	Poorly differentiated; Grade III	8263/3: Adenocarcinoma in tubulovillous adenoma	N0	No tumor deposits	NA	0	No	7	70-79	Widowed
11397341	Female	White	C20.9-Rectum, NOS	Well differentiated; Grade I	8210/3: Adenocarcinoma in adenomatous polyp	N0	No tumor deposits	NA	0	No	6	80-89	Widowed
11401253	Female	White	C18.2-Ascending colon	Moderately differentiated; Grade II	8261/3: Adenocarcinoma in villous adenoma	N0	No tumor deposits	NA	0	No	6	80-89	Married (including common law)
11402072	Male	Black	C18.7-Sigmoid colon	Moderately differentiated; Grade II	8210/3: Adenocarcinoma in adenomatous polyp	N0	No tumor deposits	NA	0	No	4	60-69	Married (including common law)
11403126	Female	White	C20.9-Rectum, NOS	Moderately differentiated; Grade II	8240/3: Carcinoid tumor, NOS	N0	NA	NA	NA	No	3	50-59	Married (including common law)
11406946	Male	White	C19.9-Rectosigmoid junction	Moderately differentiated; Grade II	8210/3: Adenocarcinoma in adenomatous polyp	N0	No tumor deposits	NA	0	No	7	60-69	Married (including common law)
11407724	Male	White	C20.9-Rectum, NOS	Moderately differentiated; Grade II	8210/3: Adenocarcinoma in adenomatous polyp	N0	No tumor deposits	Negative	0	No	10	60-69	Married (including common law)
11413207	Male	Black	C20.9-Rectum, NOS	Well differentiated; Grade I	8240/3: Carcinoid tumor, NOS	N0	NA	NA	NA	No	15	50-59	Married (including common law)
11413685	Male	White	C18.3-Hepatic flexure of colon	Moderately differentiated; Grade II	8263/3: Adenocarcinoma in tubulovillous adenoma	N0	No tumor deposits	NA	0	No	3	60-69	Married (including common law)
11413745	Female	White	C18.0-Cecum	Moderately differentiated; Grade II	8263/3: Adenocarcinoma in tubulovillous adenoma	N0	No tumor deposits	NA	0	No	9	80-89	Widowed
11414116	Male	White	C18.4-Transverse colon	Undifferentiated; anaplastic; Grade IV	8480/3: Mucinous adenocarcinoma	N0	No tumor deposits	Negative	0	No	8	60-69	Unknown
11414609	Male	White	C20.9-Rectum, NOS	Moderately differentiated; Grade II	8210/3: Adenocarcinoma in adenomatous polyp	N0	NA	NA	0	No	2	50-59	Married (including common law)
11416227	Female	White	C18.7-Sigmoid colon	Well differentiated; Grade I	8210/3: Adenocarcinoma in adenomatous polyp	N0	No tumor deposits	NA	0	No	8	70-79	Widowed
11419555	Female	White	C20.9-Rectum, NOS	Well differentiated; Grade I	8240/3: Carcinoid tumor, NOS	N0	NA	NA	NA	No	9	40-49	Single (never married)
11420329	Female	Black	C18.7-Sigmoid colon	Poorly differentiated; Grade III	8140/3: Adenocarcinoma, NOS	N0	No tumor deposits	NA	0	No	43	80-89	Widowed
11420534	Female	White	C20.9-Rectum, NOS	Undifferentiated; anaplastic; Grade IV	8210/3: Adenocarcinoma in adenomatous polyp	N0	NA	NA	0	No	12	50-59	Married (including common law)
11421105	Male	White	C18.7-Sigmoid colon	Well differentiated; Grade I	8210/3: Adenocarcinoma in adenomatous polyp	N0	No tumor deposits	Negative	0	No	4	60-69	Unknown
11421897	Male	White	C18.7-Sigmoid colon	Poorly differentiated; Grade III	8210/3: Adenocarcinoma in adenomatous polyp	N0	No tumor deposits	NA	0	No	12	60-69	Married (including common law)
11424057	Male	White	C18.0-Cecum	Poorly differentiated; Grade III	8140/3: Adenocarcinoma, NOS	N1	No tumor deposits	NA	0	No	15	80-89	Married (including common law)
11424075	Female	White	C18.6-Descending colon	Moderately differentiated; Grade II	8140/3: Adenocarcinoma, NOS	N0	No tumor deposits	NA	0	No	9	70-79	Married (including common law)
11424286	Male	White	C18.7-Sigmoid colon	Well differentiated; Grade I	8210/3: Adenocarcinoma in adenomatous polyp	N0	No tumor deposits	NA	0	No	30	80-89	Married (including common law)
11428292	Female	Asian or Pacific Islander	C20.9-Rectum, NOS	Moderately differentiated; Grade II	8140/3: Adenocarcinoma, NOS	N0	No tumor deposits	NA	0	No	9	60-69	Married (including common law)
11428748	Female	White	C18.2-Ascending colon	Moderately differentiated; Grade II	8263/3: Adenocarcinoma in tubulovillous adenoma	N0	No tumor deposits	Negative	0	No	12	60-69	Married (including common law)
11429026	Male	Black	C20.9-Rectum, NOS	Well differentiated; Grade I	8240/3: Carcinoid tumor, NOS	N0	NA	NA	NA	No	6	60-69	Married (including common law)
11430274	Male	White	C18.1-Appendix	Well differentiated; Grade I	8246/3: Neuroendocrine carcinoma, NOS	N0	NA	NA	NA	No	3	20-29	Single (never married)
11433079	Male	Black	C19.9-Rectosigmoid junction	Poorly differentiated; Grade III	8140/3: Adenocarcinoma, NOS	N0	NA	Positive	NA	Yes	110	60-69	Single (never married)
11433644	Female	White	C20.9-Rectum, NOS	Moderately differentiated; Grade II	8140/3: Adenocarcinoma, NOS	N0	No tumor deposits	Negative	0	No	24	70-79	Married (including common law)
11434633	Female	Black	C18.1-Appendix	Moderately differentiated; Grade II	8240/3: Carcinoid tumor, NOS	N0	NA	NA	NA	No	9	20-29	Single (never married)
11435276	Female	Black	C18.4-Transverse colon	Moderately differentiated; Grade II	8263/3: Adenocarcinoma in tubulovillous adenoma	N0	No tumor deposits	NA	0	No	55	60-69	Divorced
11437629	Male	White	C18.6-Descending colon	Moderately differentiated; Grade II	8210/3: Adenocarcinoma in adenomatous polyp	N0	No tumor deposits	Negative	0	No	20	60-69	Married (including common law)
11441094	Female	White	C18.2-Ascending colon	Moderately differentiated; Grade II	8210/3: Adenocarcinoma in adenomatous polyp	N0	No tumor deposits	NA	0	No	84	70-79	Married (including common law)
11441648	Female	White	C20.9-Rectum, NOS	Moderately differentiated; Grade II	8263/3: Adenocarcinoma in tubulovillous adenoma	N0	NA	Positive	0	No	4	50-59	Single (never married)
11442290	Female	Black	C18.7-Sigmoid colon	Poorly differentiated; Grade III	8210/3: Adenocarcinoma in adenomatous polyp	N0	No tumor deposits	Negative	0	No	20	50-59	Married (including common law)
11446062	Male	Black	C18.7-Sigmoid colon	Moderately differentiated; Grade II	8140/3: Adenocarcinoma, NOS	N0	NA	NA	NA	No	30	50-59	Single (never married)
11450377	Male	White	C20.9-Rectum, NOS	Moderately differentiated; Grade II	8140/3: Adenocarcinoma, NOS	N0	No tumor deposits	NA	0	No	19	50-59	Divorced
11451371	Female	White	C18.7-Sigmoid colon	Moderately differentiated; Grade II	8210/3: Adenocarcinoma in adenomatous polyp	N0	No tumor deposits	NA	0	No	15	60-69	Unknown
11452371	Female	White	C18.7-Sigmoid colon	Moderately differentiated; Grade II	8140/3: Adenocarcinoma, NOS	N0	No tumor deposits	NA	0	No	15	80-89	Divorced
11454559	Male	White	C18.7-Sigmoid colon	Moderately differentiated; Grade II	8210/3: Adenocarcinoma in adenomatous polyp	N0	No tumor deposits	NA	0	No	17	60-69	Married (including common law)
11456251	Male	White	C18.6-Descending colon	Moderately differentiated; Grade II	8210/3: Adenocarcinoma in adenomatous polyp	N0	No tumor deposits	Negative	0	No	5	40-49	Married (including common law)
11458985	Male	White	C18.7-Sigmoid colon	Moderately differentiated; Grade II	8140/3: Adenocarcinoma, NOS	N0	No tumor deposits	Positive	0	No	8	60-69	Married (including common law)
11459092	Female	Black	C18.2-Ascending colon	Moderately differentiated; Grade II	8210/3: Adenocarcinoma in adenomatous polyp	N0	No tumor deposits	Negative	0	No	25	50-59	Single (never married)
11459509	Female	White	C18.0-Cecum	Moderately differentiated; Grade II	8263/3: Adenocarcinoma in tubulovillous adenoma	N0	NA	Negative	0	Yes	37	80-89	Widowed
11459875	Female	White	C20.9-Rectum, NOS	Moderately differentiated; Grade II	8261/3: Adenocarcinoma in villous adenoma	N0	No tumor deposits	Negative	0	No	4	70-79	Widowed
11460814	Male	White	C18.2-Ascending colon	Moderately differentiated; Grade II	8210/3: Adenocarcinoma in adenomatous polyp	N0	NA	NA	NA	No	3	60-69	Married (including common law)
11461038	Male	White	C18.2-Ascending colon	Moderately differentiated; Grade II	8140/3: Adenocarcinoma, NOS	N0	No tumor deposits	NA	0	No	2	50-59	Married (including common law)
11464157	Male	White	C18.7-Sigmoid colon	Moderately differentiated; Grade II	8210/3: Adenocarcinoma in adenomatous polyp	N0	NA	Negative	NA	No	8	50-59	Single (never married)
11467877	Female	Black	C18.2-Ascending colon	Moderately differentiated; Grade II	8210/3: Adenocarcinoma in adenomatous polyp	N0	No tumor deposits	Negative	0	No	10	60-69	Divorced
11468467	Female	White	C20.9-Rectum, NOS	Moderately differentiated; Grade II	8210/3: Adenocarcinoma in adenomatous polyp	N0	NA	NA	NA	No	40	90-99	Widowed
11468965	Male	Black	C18.6-Descending colon	Moderately differentiated; Grade II	8140/3: Adenocarcinoma, NOS	N0	No tumor deposits	Negative	0	No	15	50-59	Single (never married)
11469619	Male	Black	C18.7-Sigmoid colon	Moderately differentiated; Grade II	8263/3: Adenocarcinoma in tubulovillous adenoma	N1	Tumor Deposits identified	Negative	0	No	28	50-59	Married (including common law)
11470281	Female	Black	C20.9-Rectum, NOS	Well differentiated; Grade I	8240/3: Carcinoid tumor, NOS	N0	NA	NA	NA	No	8	50-59	Unknown
11470856	Male	White	C18.5-Splenic flexure of colon	Moderately differentiated; Grade II	8210/3: Adenocarcinoma in adenomatous polyp	N0	No tumor deposits	NA	0	No	40	50-59	Married (including common law)
11471216	Female	Black	C18.0-Cecum	Well differentiated; Grade I	8261/3: Adenocarcinoma in villous adenoma	N0	No tumor deposits	NA	0	No	60	80-89	Divorced
11471763	Male	White	C18.7-Sigmoid colon	Moderately differentiated; Grade II	8210/3: Adenocarcinoma in adenomatous polyp	N0	No tumor deposits	NA	0	No	8	60-69	Single (never married)
11472759	Male	Black	C18.0-Cecum	Moderately differentiated; Grade II	8140/3: Adenocarcinoma, NOS	N0	No tumor deposits	NA	0	No	53	50-59	Married (including common law)
11473982	Male	White	C18.1-Appendix	Well differentiated; Grade I	8240/3: Carcinoid tumor, NOS	N1	NA	NA	NA	No	20	60-69	Married (including common law)
11476879	Male	White	C19.9-Rectosigmoid junction	Moderately differentiated; Grade II	8210/3: Adenocarcinoma in adenomatous polyp	N0	NA	NA	NA	No	5	40-49	Unknown
11477832	Female	White	C18.2-Ascending colon	Moderately differentiated; Grade II	8140/3: Adenocarcinoma, NOS	N0	NA	NA	NA	No	50	90-99	Widowed
11478998	Male	Black	C18.0-Cecum	Moderately differentiated; Grade II	8263/3: Adenocarcinoma in tubulovillous adenoma	N0	No tumor deposits	NA	0	No	8	40-49	Unmarried or Domestic Partner
11479444	Female	White	C20.9-Rectum, NOS	Well differentiated; Grade I	8246/3: Neuroendocrine carcinoma, NOS	N0	NA	NA	NA	No	8	50-59	Unknown
11485507	Male	Black	C18.7-Sigmoid colon	Moderately differentiated; Grade II	8261/3: Adenocarcinoma in villous adenoma	N1	Tumor Deposits identified	NA	0	No	23	50-59	Divorced
11486571	Female	Black	C20.9-Rectum, NOS	Moderately differentiated; Grade II	8263/3: Adenocarcinoma in tubulovillous adenoma	N2	No tumor deposits	NA	NA	Yes	79	60-69	Married (including common law)
11487139	Female	White	C18.2-Ascending colon	Moderately differentiated; Grade II	8140/3: Adenocarcinoma, NOS	N0	No tumor deposits	NA	0	No	25	50-59	Married (including common law)
11487338	Female	White	C20.9-Rectum, NOS	Well differentiated; Grade I	8240/3: Carcinoid tumor, NOS	N0	NA	NA	NA	No	4	30-39	Married (including common law)
11487729	Male	White	C18.7-Sigmoid colon	Moderately differentiated; Grade II	8263/3: Adenocarcinoma in tubulovillous adenoma	N0	No tumor deposits	NA	0	No	10	20-29	Single (never married)
11490644	Male	White	C18.6-Descending colon	Moderately differentiated; Grade II	8210/3: Adenocarcinoma in adenomatous polyp	N0	NA	NA	0	No	6	80-89	Married (including common law)
11491154	Female	White	C18.1-Appendix	Well differentiated; Grade I	8240/3: Carcinoid tumor, NOS	N0	NA	NA	NA	No	9	60-69	Married (including common law)
11493170	Female	White	C19.9-Rectosigmoid junction	Moderately differentiated; Grade II	8263/3: Adenocarcinoma in tubulovillous adenoma	N0	No tumor deposits	NA	0	No	7	60-69	Widowed
11494423	Female	White	C20.9-Rectum, NOS	Moderately differentiated; Grade II	8140/3: Adenocarcinoma, NOS	N0	No tumor deposits	NA	0	No	18	50-59	Married (including common law)
11495098	Male	Black	C20.9-Rectum, NOS	Well differentiated; Grade I	8240/3: Carcinoid tumor, NOS	N0	NA	NA	NA	No	4	50-59	Married (including common law)
11496825	Male	Black	C18.2-Ascending colon	Well differentiated; Grade I	8263/3: Adenocarcinoma in tubulovillous adenoma	N0	No tumor deposits	NA	0	No	3	70-79	Married (including common law)
11496908	Male	White	C18.0-Cecum	Moderately differentiated; Grade II	8263/3: Adenocarcinoma in tubulovillous adenoma	N0	No tumor deposits	NA	0	No	32	60-69	Married (including common law)
11499122	Male	White	C20.9-Rectum, NOS	Moderately differentiated; Grade II	8263/3: Adenocarcinoma in tubulovillous adenoma	N0	No tumor deposits	Negative	0	No	20	50-59	Single (never married)
11499242	Female	Black	C20.9-Rectum, NOS	Well differentiated; Grade I	8240/3: Carcinoid tumor, NOS	N0	NA	NA	NA	No	10	60-69	Married (including common law)
11503675	Male	White	C20.9-Rectum, NOS	Well differentiated; Grade I	8240/3: Carcinoid tumor, NOS	N0	NA	NA	NA	No	2	50-59	Single (never married)
11504165	Female	White	C18.0-Cecum	Moderately differentiated; Grade II	8263/3: Adenocarcinoma in tubulovillous adenoma	N0	No tumor deposits	NA	0	No	7	70-79	Widowed
11507454	Female	Black	C18.1-Appendix	Well differentiated; Grade I	8240/3: Carcinoid tumor, NOS	N0	NA	NA	NA	No	9	20-29	Single (never married)
11509420	Male	American Indian/Alaska Native	C18.2-Ascending colon	Moderately differentiated; Grade II	8263/3: Adenocarcinoma in tubulovillous adenoma	N0	No tumor deposits	NA	0	No	3	50-59	Single (never married)
11513485	Male	Black	C18.0-Cecum	Moderately differentiated; Grade II	8210/3: Adenocarcinoma in adenomatous polyp	N0	No tumor deposits	NA	0	No	2	50-59	Single (never married)
11522899	Female	White	C18.0-Cecum	Moderately differentiated; Grade II	8210/3: Adenocarcinoma in adenomatous polyp	N1	No tumor deposits	NA	0	No	43	60-69	Married (including common law)
11524534	Male	White	C18.7-Sigmoid colon	Moderately differentiated; Grade II	8140/3: Adenocarcinoma, NOS	N0	No tumor deposits	NA	0	No	13	50-59	Married (including common law)
11540356	Male	White	C18.2-Ascending colon	Moderately differentiated; Grade II	8263/3: Adenocarcinoma in tubulovillous adenoma	N0	No tumor deposits	NA	0	No	10	70-79	Married (including common law)
11555423	Female	White	C18.1-Appendix	Well differentiated; Grade I	8240/3: Carcinoid tumor, NOS	N0	NA	NA	NA	No	10	40-49	Divorced
11558144	Female	Black	C18.7-Sigmoid colon	Well differentiated; Grade I	8240/3: Carcinoid tumor, NOS	N0	NA	NA	NA	No	8	50-59	Single (never married)
15640627	Female	Asian or Pacific Islander	C20.9-Rectum, NOS	Well differentiated; Grade I	8240/3: Carcinoid tumor, NOS	N0	NA	NA	NA	No	3	60-69	Unknown
15886555	Male	Asian or Pacific Islander	C18.0-Cecum	Well differentiated; Grade I	8210/3: Adenocarcinoma in adenomatous polyp	N0	No tumor deposits	NA	0	No	6	50-59	Married (including common law)
15895097	Male	White	C18.6-Descending colon	Moderately differentiated; Grade II	8263/3: Adenocarcinoma in tubulovillous adenoma	N0	No tumor deposits	NA	NA	No	5	70-79	Single (never married)
15895634	Female	Asian or Pacific Islander	C20.9-Rectum, NOS	Moderately differentiated; Grade II	8140/3: Adenocarcinoma, NOS	N0	NA	NA	NA	No	4	50-59	Married (including common law)
15896613	Female	Asian or Pacific Islander	C18.7-Sigmoid colon	Moderately differentiated; Grade II	8263/3: Adenocarcinoma in tubulovillous adenoma	N0	No tumor deposits	Negative	1	No	17	50-59	Married (including common law)
15897964	Female	Asian or Pacific Islander	C20.9-Rectum, NOS	Moderately differentiated; Grade II	8263/3: Adenocarcinoma in tubulovillous adenoma	N0	No tumor deposits	NA	NA	No	20	60-69	Married (including common law)
15901282	Female	White	C18.7-Sigmoid colon	Moderately differentiated; Grade II	8140/3: Adenocarcinoma, NOS	N0	No tumor deposits	Negative	0	No	23	40-49	Married (including common law)
15901286	Male	Asian or Pacific Islander	C18.7-Sigmoid colon	Well differentiated; Grade I	8210/3: Adenocarcinoma in adenomatous polyp	N0	NA	NA	NA	No	8	50-59	Single (never married)
15901319	Female	Asian or Pacific Islander	C18.7-Sigmoid colon	Well differentiated; Grade I	8210/3: Adenocarcinoma in adenomatous polyp	N0	No tumor deposits	NA	NA	No	7	80-89	Widowed
15901322	Female	Asian or Pacific Islander	C20.9-Rectum, NOS	Moderately differentiated; Grade II	8263/3: Adenocarcinoma in tubulovillous adenoma	N1	No tumor deposits	NA	0	No	67	70-79	Married (including common law)
15904218	Male	White	C18.1-Appendix	Well differentiated; Grade I	8246/3: Neuroendocrine carcinoma, NOS	N0	NA	NA	NA	No	1	60-69	Single (never married)
15904688	Female	Asian or Pacific Islander	C18.7-Sigmoid colon	Well differentiated; Grade I	8263/3: Adenocarcinoma in tubulovillous adenoma	N0	No tumor deposits	Negative	0	No	3	80-89	Married (including common law)
15906438	Female	Asian or Pacific Islander	C18.2-Ascending colon	Moderately differentiated; Grade II	8140/3: Adenocarcinoma, NOS	N0	No tumor deposits	Negative	0	No	22	80-89	Married (including common law)
15910443	Female	Asian or Pacific Islander	C18.2-Ascending colon	Moderately differentiated; Grade II	8263/3: Adenocarcinoma in tubulovillous adenoma	N0	No tumor deposits	NA	NA	No	5	70-79	Divorced
15911891	Male	Asian or Pacific Islander	C18.7-Sigmoid colon	Moderately differentiated; Grade II	8210/3: Adenocarcinoma in adenomatous polyp	N0	NA	NA	0	No	21	60-69	Married (including common law)
15912594	Male	White	C20.9-Rectum, NOS	Moderately differentiated; Grade II	8261/3: Adenocarcinoma in villous adenoma	N0	NA	NA	NA	No	4	50-59	Married (including common law)
15914731	Female	Asian or Pacific Islander	C20.9-Rectum, NOS	Well differentiated; Grade I	8240/3: Carcinoid tumor, NOS	N0	NA	NA	NA	No	2	50-59	Married (including common law)
15914917	Female	Asian or Pacific Islander	C20.9-Rectum, NOS	Well differentiated; Grade I	8240/3: Carcinoid tumor, NOS	N0	NA	NA	NA	No	2	50-59	Single (never married)
15915080	Female	White	C18.4-Transverse colon	Moderately differentiated; Grade II	8261/3: Adenocarcinoma in villous adenoma	N0	No tumor deposits	NA	0	No	5	60-69	Married (including common law)
15915184	Male	White	C20.9-Rectum, NOS	Well differentiated; Grade I	8240/3: Carcinoid tumor, NOS	N0	NA	NA	NA	No	1	60-69	Married (including common law)
15915453	Female	Asian or Pacific Islander	C18.7-Sigmoid colon	Moderately differentiated; Grade II	8140/3: Adenocarcinoma, NOS	N1	No tumor deposits	Positive	0	Yes	40	50-59	Married (including common law)
15915533	Female	Asian or Pacific Islander	C18.0-Cecum	Moderately differentiated; Grade II	8263/3: Adenocarcinoma in tubulovillous adenoma	N0	No tumor deposits	Negative	0	No	6	70-79	Married (including common law)
15915630	Male	White	C19.9-Rectosigmoid junction	Moderately differentiated; Grade II	8140/3: Adenocarcinoma, NOS	N0	No tumor deposits	Positive	0	No	33	50-59	Married (including common law)
15915923	Female	Asian or Pacific Islander	C18.7-Sigmoid colon	Well differentiated; Grade I	8240/3: Carcinoid tumor, NOS	N0	NA	NA	NA	No	5	50-59	Married (including common law)
15915933	Female	Asian or Pacific Islander	C20.9-Rectum, NOS	Moderately differentiated; Grade II	8263/3: Adenocarcinoma in tubulovillous adenoma	N0	No tumor deposits	Negative	0	No	2	50-59	Married (including common law)
15916458	Male	Asian or Pacific Islander	C18.7-Sigmoid colon	Moderately differentiated; Grade II	8140/3: Adenocarcinoma, NOS	N0	NA	Positive	NA	Yes	23	50-59	Divorced
15916751	Male	White	C18.0-Cecum	Moderately differentiated; Grade II	8263/3: Adenocarcinoma in tubulovillous adenoma	N0	No tumor deposits	Negative	0	No	75	60-69	Married (including common law)
15916876	Male	Asian or Pacific Islander	C20.9-Rectum, NOS	Well differentiated; Grade I	8240/3: Carcinoid tumor, NOS	N0	NA	NA	NA	No	6	40-49	Single (never married)
15916951	Female	Asian or Pacific Islander	C18.7-Sigmoid colon	Moderately differentiated; Grade II	8140/3: Adenocarcinoma, NOS	N0	No tumor deposits	Negative	0	No	10	70-79	Married (including common law)
15916958	Female	White	C19.9-Rectosigmoid junction	Well differentiated; Grade I	8140/3: Adenocarcinoma, NOS	N0	No tumor deposits	Negative	0	No	15	50-59	Married (including common law)
15917703	Male	Asian or Pacific Islander	C18.6-Descending colon	Moderately differentiated; Grade II	8261/3: Adenocarcinoma in villous adenoma	N0	NA	NA	NA	No	11	60-69	Single (never married)
15918050	Male	White	C18.7-Sigmoid colon	Moderately differentiated; Grade II	8263/3: Adenocarcinoma in tubulovillous adenoma	N0	NA	NA	NA	No	9	40-49	Unknown
15918092	Female	Asian or Pacific Islander	C18.7-Sigmoid colon	Moderately differentiated; Grade II	8210/3: Adenocarcinoma in adenomatous polyp	N0	No tumor deposits	NA	0	No	10	70-79	Widowed
15918104	Female	Asian or Pacific Islander	C19.9-Rectosigmoid junction	Moderately differentiated; Grade II	8140/3: Adenocarcinoma, NOS	N0	No tumor deposits	NA	0	No	24	70-79	Unknown
15920105	Female	Asian or Pacific Islander	C18.4-Transverse colon	Well differentiated; Grade I	8210/3: Adenocarcinoma in adenomatous polyp	N0	No tumor deposits	NA	0	No	2	70-79	Unknown
15921527	Female	Asian or Pacific Islander	C20.9-Rectum, NOS	Well differentiated; Grade I	8240/3: Carcinoid tumor, NOS	N0	NA	NA	NA	No	6	60-69	Divorced
15922535	Female	White	C18.6-Descending colon	Moderately differentiated; Grade II	8210/3: Adenocarcinoma in adenomatous polyp	N0	No tumor deposits	Negative	0	No	3	70-79	Widowed
15922868	Female	White	C19.9-Rectosigmoid junction	Moderately differentiated; Grade II	8140/3: Adenocarcinoma, NOS	N0	No tumor deposits	NA	0	No	4	70-79	Divorced
15922924	Female	Asian or Pacific Islander	C19.9-Rectosigmoid junction	Moderately differentiated; Grade II	8140/3: Adenocarcinoma, NOS	N0	No tumor deposits	Positive	0	No	22	50-59	Unmarried or Domestic Partner
15922933	Male	Asian or Pacific Islander	C20.9-Rectum, NOS	Moderately differentiated; Grade II	8210/3: Adenocarcinoma in adenomatous polyp	N0	NA	NA	0	No	5	70-79	Widowed
15923017	Male	White	C18.7-Sigmoid colon	Moderately differentiated; Grade II	8140/3: Adenocarcinoma, NOS	N0	No tumor deposits	Negative	0	No	5	80-89	Married (including common law)
15923020	Male	Asian or Pacific Islander	C18.0-Cecum	Moderately differentiated; Grade II	8261/3: Adenocarcinoma in villous adenoma	N1	No tumor deposits	Negative	0	No	41	60-69	Single (never married)
15923270	Female	Asian or Pacific Islander	C18.7-Sigmoid colon	Moderately differentiated; Grade II	8140/3: Adenocarcinoma, NOS	N0	No tumor deposits	Negative	0	No	3	60-69	Single (never married)
15923361	Female	Asian or Pacific Islander	C18.7-Sigmoid colon	Moderately differentiated; Grade II	8210/3: Adenocarcinoma in adenomatous polyp	N0	No tumor deposits	Negative	0	No	6	50-59	Married (including common law)
15923500	Male	Asian or Pacific Islander	C18.7-Sigmoid colon	Moderately differentiated; Grade II	8263/3: Adenocarcinoma in tubulovillous adenoma	N0	NA	NA	NA	No	2	50-59	Unknown
15930886	Male	Asian or Pacific Islander	C18.7-Sigmoid colon	Moderately differentiated; Grade II	8263/3: Adenocarcinoma in tubulovillous adenoma	N0	No tumor deposits	NA	NA	No	10	60-69	Unknown
15931420	Female	Asian or Pacific Islander	C18.7-Sigmoid colon	Moderately differentiated; Grade II	8210/3: Adenocarcinoma in adenomatous polyp	N1	No tumor deposits	Negative	NA	No	15	70-79	Widowed
15932476	Male	White	C18.2-Ascending colon	Well differentiated; Grade I	8263/3: Adenocarcinoma in tubulovillous adenoma	N0	No tumor deposits	Negative	0	No	3	50-59	Married (including common law)
15932543	Female	White	C20.9-Rectum, NOS	Well differentiated; Grade I	8263/3: Adenocarcinoma in tubulovillous adenoma	N0	NA	NA	0	No	6	50-59	Married (including common law)
15932715	Female	Asian or Pacific Islander	C20.9-Rectum, NOS	Well differentiated; Grade I	8246/3: Neuroendocrine carcinoma, NOS	N0	NA	NA	NA	No	4	60-69	Married (including common law)
15932875	Female	Asian or Pacific Islander	C18.7-Sigmoid colon	Well differentiated; Grade I	8140/3: Adenocarcinoma, NOS	N0	No tumor deposits	NA	0	No	6	40-49	Divorced
15932959	Male	Asian or Pacific Islander	C18.7-Sigmoid colon	Moderately differentiated; Grade II	8210/3: Adenocarcinoma in adenomatous polyp	N0	No tumor deposits	Negative	NA	No	4	70-79	Married (including common law)
15933457	Female	Asian or Pacific Islander	C18.7-Sigmoid colon	Moderately differentiated; Grade II	8210/3: Adenocarcinoma in adenomatous polyp	N0	No tumor deposits	Negative	0	No	3	50-59	Single (never married)
15934584	Male	Black	C18.3-Hepatic flexure of colon	Moderately differentiated; Grade II	8140/3: Adenocarcinoma, NOS	N0	No tumor deposits	Negative	0	No	9	40-49	Married (including common law)
15934650	Female	Asian or Pacific Islander	C18.6-Descending colon	Moderately differentiated; Grade II	8140/3: Adenocarcinoma, NOS	N0	NA	NA	NA	No	50	80-89	Widowed
15937435	Male	Asian or Pacific Islander	C20.9-Rectum, NOS	Moderately differentiated; Grade II	8240/3: Carcinoid tumor, NOS	N0	NA	NA	NA	No	3	50-59	Single (never married)
15940252	Female	White	C18.0-Cecum	Moderately differentiated; Grade II	8140/3: Adenocarcinoma, NOS	N1	NA	Positive	NA	Yes	42	70-79	Widowed
15940637	Male	Asian or Pacific Islander	C20.9-Rectum, NOS	Well differentiated; Grade I	8240/3: Carcinoid tumor, NOS	N0	NA	NA	NA	No	2	50-59	Married (including common law)
15940695	Male	Asian or Pacific Islander	C18.7-Sigmoid colon	Moderately differentiated; Grade II	8210/3: Adenocarcinoma in adenomatous polyp	N0	No tumor deposits	Negative	0	No	24	60-69	Widowed
15941006	Female	Asian or Pacific Islander	C18.7-Sigmoid colon	Moderately differentiated; Grade II	8140/3: Adenocarcinoma, NOS	N0	No tumor deposits	Negative	0	No	20	80-89	Married (including common law)
15941072	Male	Asian or Pacific Islander	C18.0-Cecum	Well differentiated; Grade I	8140/3: Adenocarcinoma, NOS	N1	No tumor deposits	NA	0	No	30	50-59	Single (never married)
15941320	Male	White	C18.7-Sigmoid colon	Moderately differentiated; Grade II	8210/3: Adenocarcinoma in adenomatous polyp	N0	No tumor deposits	NA	NA	No	4	70-79	Married (including common law)
15943306	Male	White	C20.9-Rectum, NOS	Moderately differentiated; Grade II	8140/3: Adenocarcinoma, NOS	N0	No tumor deposits	Positive	0	No	21	70-79	Single (never married)
15943898	Female	Asian or Pacific Islander	C18.4-Transverse colon	Moderately differentiated; Grade II	8210/3: Adenocarcinoma in adenomatous polyp	N0	No tumor deposits	NA	0	No	21	50-59	Single (never married)
15944285	Male	White	C20.9-Rectum, NOS	Well differentiated; Grade I	8140/3: Adenocarcinoma, NOS	N1	No tumor deposits	Negative	0	No	12	50-59	Married (including common law)
15944640	Female	Asian or Pacific Islander	C18.0-Cecum	Moderately differentiated; Grade II	8140/3: Adenocarcinoma, NOS	N0	No tumor deposits	NA	0	No	12	60-69	Single (never married)
15945011	Female	Asian or Pacific Islander	C20.9-Rectum, NOS	Well differentiated; Grade I	8240/3: Carcinoid tumor, NOS	N0	NA	NA	NA	No	3	30-39	Married (including common law)
15946020	Male	White	C18.7-Sigmoid colon	Well differentiated; Grade I	8210/3: Adenocarcinoma in adenomatous polyp	N0	No tumor deposits	Negative	0	No	10	60-69	Married (including common law)
15950297	Female	Asian or Pacific Islander	C20.9-Rectum, NOS	Well differentiated; Grade I	8240/3: Carcinoid tumor, NOS	N0	NA	NA	NA	No	7	60-69	Married (including common law)
15951382	Male	White	C18.7-Sigmoid colon	Well differentiated; Grade I	8210/3: Adenocarcinoma in adenomatous polyp	N0	NA	NA	NA	No	6	60-69	Married (including common law)
15951393	Male	Asian or Pacific Islander	C20.9-Rectum, NOS	Moderately differentiated; Grade II	8263/3: Adenocarcinoma in tubulovillous adenoma	N0	No tumor deposits	NA	NA	No	4	50-59	Divorced
15954748	Female	Asian or Pacific Islander	C18.4-Transverse colon	Well differentiated; Grade I	8140/3: Adenocarcinoma, NOS	N0	No tumor deposits	Negative	0	No	29	50-59	Married (including common law)
15955521	Female	Asian or Pacific Islander	C18.4-Transverse colon	Well differentiated; Grade I	8210/3: Adenocarcinoma in adenomatous polyp	N0	No tumor deposits	Positive	0	No	10	80-89	Widowed
15955888	Female	White	C20.9-Rectum, NOS	Moderately differentiated; Grade II	8210/3: Adenocarcinoma in adenomatous polyp	N0	No tumor deposits	NA	0	No	13	80-89	Divorced
15956071	Female	Asian or Pacific Islander	C18.4-Transverse colon	Moderately differentiated; Grade II	8210/3: Adenocarcinoma in adenomatous polyp	N0	No tumor deposits	Negative	NA	No	4	50-59	Married (including common law)
15956919	Female	Asian or Pacific Islander	C19.9-Rectosigmoid junction	Moderately differentiated; Grade II	8140/3: Adenocarcinoma, NOS	N0	No tumor deposits	Negative	0	No	29	50-59	Married (including common law)
15956991	Female	White	C18.6-Descending colon	Moderately differentiated; Grade II	8140/3: Adenocarcinoma, NOS	N0	No tumor deposits	Negative	0	No	10	60-69	Divorced
15957245	Female	Asian or Pacific Islander	C18.2-Ascending colon	Moderately differentiated; Grade II	8210/3: Adenocarcinoma in adenomatous polyp	N0	No tumor deposits	Negative	NA	No	4	80-89	Widowed
15957373	Male	Asian or Pacific Islander	C18.2-Ascending colon	Moderately differentiated; Grade II	8263/3: Adenocarcinoma in tubulovillous adenoma	N0	No tumor deposits	Negative	NA	No	9	60-69	Unknown
15958215	Male	Asian or Pacific Islander	C18.2-Ascending colon	Well differentiated; Grade I	8210/3: Adenocarcinoma in adenomatous polyp	N0	No tumor deposits	Positive	0	No	9	70-79	Married (including common law)
15960135	Male	Asian or Pacific Islander	C20.9-Rectum, NOS	Moderately differentiated; Grade II	8263/3: Adenocarcinoma in tubulovillous adenoma	N0	NA	NA	0	No	45	60-69	Married (including common law)
15960165	Female	Asian or Pacific Islander	C18.1-Appendix	Well differentiated; Grade I	8240/3: Carcinoid tumor, NOS	N0	NA	NA	NA	No	5	70-79	Widowed
15960450	Male	White	C20.9-Rectum, NOS	Well differentiated; Grade I	8240/3: Carcinoid tumor, NOS	N0	NA	NA	NA	No	5	50-59	Married (including common law)
15960567	Female	Asian or Pacific Islander	C18.6-Descending colon	Moderately differentiated; Grade II	8263/3: Adenocarcinoma in tubulovillous adenoma	N0	No tumor deposits	NA	0	No	22	50-59	Married (including common law)
15962708	Male	Asian or Pacific Islander	C18.7-Sigmoid colon	Moderately differentiated; Grade II	8210/3: Adenocarcinoma in adenomatous polyp	N0	No tumor deposits	Negative	0	No	5	60-69	Married (including common law)
15963513	Male	Asian or Pacific Islander	C18.7-Sigmoid colon	Moderately differentiated; Grade II	8263/3: Adenocarcinoma in tubulovillous adenoma	N0	NA	NA	NA	No	3	60-69	Married (including common law)
15963795	Female	Asian or Pacific Islander	C19.9-Rectosigmoid junction	Moderately differentiated; Grade II	8140/3: Adenocarcinoma, NOS	N0	No tumor deposits	Negative	0	No	26	40-49	Married (including common law)
15963798	Female	Asian or Pacific Islander	C20.9-Rectum, NOS	Well differentiated; Grade I	8240/3: Carcinoid tumor, NOS	N0	NA	NA	NA	No	3	60-69	Widowed
15964278	Male	White	C20.9-Rectum, NOS	Well differentiated; Grade I	8240/3: Carcinoid tumor, NOS	N0	NA	NA	NA	No	3	50-59	Married (including common law)
15964674	Male	White	C20.9-Rectum, NOS	Moderately differentiated; Grade II	8210/3: Adenocarcinoma in adenomatous polyp	N0	No tumor deposits	Positive	0	No	4	50-59	Divorced
15964917	Male	Asian or Pacific Islander	C18.2-Ascending colon	Moderately differentiated; Grade II	8210/3: Adenocarcinoma in adenomatous polyp	N0	No tumor deposits	Negative	0	No	3	50-59	Married (including common law)
15965514	Female	Asian or Pacific Islander	C20.9-Rectum, NOS	Moderately differentiated; Grade II	8210/3: Adenocarcinoma in adenomatous polyp	N0	No tumor deposits	NA	0	No	11	40-49	Single (never married)
15965546	Female	Asian or Pacific Islander	C18.7-Sigmoid colon	Well differentiated; Grade I	8263/3: Adenocarcinoma in tubulovillous adenoma	N0	No tumor deposits	NA	NA	No	13	50-59	Married (including common law)
15967236	Male	White	C20.9-Rectum, NOS	Well differentiated; Grade I	8240/3: Carcinoid tumor, NOS	N0	NA	NA	NA	No	5	50-59	Single (never married)
15967495	Male	Asian or Pacific Islander	C18.7-Sigmoid colon	Moderately differentiated; Grade II	8210/3: Adenocarcinoma in adenomatous polyp	N0	No tumor deposits	Negative	0	No	10	50-59	Married (including common law)
15969011	Male	Asian or Pacific Islander	C18.7-Sigmoid colon	Moderately differentiated; Grade II	8140/3: Adenocarcinoma, NOS	N0	No tumor deposits	NA	0	No	13	50-59	Single (never married)
15970966	Female	Asian or Pacific Islander	C20.9-Rectum, NOS	Well differentiated; Grade I	8240/3: Carcinoid tumor, NOS	N0	NA	NA	NA	No	2	40-49	Divorced
15971202	Male	Asian or Pacific Islander	C20.9-Rectum, NOS	Well differentiated; Grade I	8240/3: Carcinoid tumor, NOS	N0	NA	NA	NA	No	3	70-79	Unknown
15973589	Male	Asian or Pacific Islander	C18.7-Sigmoid colon	Moderately differentiated; Grade II	8140/3: Adenocarcinoma, NOS	N0	NA	NA	NA	Yes	50	70-79	Married (including common law)
15990264	Male	White	C18.7-Sigmoid colon	Well differentiated; Grade I	8261/3: Adenocarcinoma in villous adenoma	N0	NA	Negative	NA	No	5	50-59	Married (including common law)
17549013	Female	White	C18.3-Hepatic flexure of colon	Moderately differentiated; Grade II	8210/3: Adenocarcinoma in adenomatous polyp	N0	No tumor deposits	Negative	0	No	3	70-79	Married (including common law)
17811091	Male	White	C19.9-Rectosigmoid junction	Moderately differentiated; Grade II	8210/3: Adenocarcinoma in adenomatous polyp	N0	No tumor deposits	NA	0	No	9	80-89	Widowed
17843698	Male	White	C18.2-Ascending colon	Moderately differentiated; Grade II	8210/3: Adenocarcinoma in adenomatous polyp	N0	No tumor deposits	NA	0	No	2	50-59	Married (including common law)
17851484	Male	White	C18.4-Transverse colon	Moderately differentiated; Grade II	8140/3: Adenocarcinoma, NOS	N0	No tumor deposits	Negative	0	No	13	70-79	Married (including common law)
17851566	Female	White	C18.0-Cecum	Moderately differentiated; Grade II	8140/3: Adenocarcinoma, NOS	N0	No tumor deposits	Negative	NA	No	20	60-69	Married (including common law)
17851991	Female	White	C18.7-Sigmoid colon	Moderately differentiated; Grade II	8140/3: Adenocarcinoma, NOS	N0	No tumor deposits	Negative	0	No	22	50-59	Married (including common law)
17852258	Female	White	C20.9-Rectum, NOS	Moderately differentiated; Grade II	8246/3: Neuroendocrine carcinoma, NOS	N0	NA	NA	NA	No	5	50-59	Married (including common law)
17854969	Female	White	C20.9-Rectum, NOS	Poorly differentiated; Grade III	8140/3: Adenocarcinoma, NOS	N0	No tumor deposits	Negative	0	No	21	70-79	Widowed
17855365	Female	White	C18.2-Ascending colon	Moderately differentiated; Grade II	8140/3: Adenocarcinoma, NOS	N0	No tumor deposits	NA	0	No	22	80-89	Widowed
17856275	Male	White	C18.7-Sigmoid colon	Moderately differentiated; Grade II	8140/3: Adenocarcinoma, NOS	N0	No tumor deposits	NA	0	No	25	50-59	Single (never married)
17856803	Male	White	C18.2-Ascending colon	Moderately differentiated; Grade II	8210/3: Adenocarcinoma in adenomatous polyp	N1	No tumor deposits	NA	NA	No	4	80-89	Widowed
17856824	Female	White	C18.1-Appendix	Well differentiated; Grade I	8240/3: Carcinoid tumor, NOS	N1	NA	NA	NA	No	16	30-39	Unknown
17857392	Female	White	C20.9-Rectum, NOS	Moderately differentiated; Grade II	8210/3: Adenocarcinoma in adenomatous polyp	N1	No tumor deposits	Negative	0	No	10	60-69	Married (including common law)
17863361	Female	White	C18.1-Appendix	Moderately differentiated; Grade II	8246/3: Neuroendocrine carcinoma, NOS	N0	NA	NA	NA	No	3	20-29	Single (never married)
17863482	Male	White	C18.2-Ascending colon	Well differentiated; Grade I	8210/3: Adenocarcinoma in adenomatous polyp	N0	No tumor deposits	NA	0	No	6	80-89	Widowed
17865634	Male	White	C18.6-Descending colon	Moderately differentiated; Grade II	8210/3: Adenocarcinoma in adenomatous polyp	N0	NA	NA	NA	No	7	60-69	Widowed
17868243	Male	Black	C18.2-Ascending colon	Moderately differentiated; Grade II	8140/3: Adenocarcinoma, NOS	N0	No tumor deposits	Positive	0	No	22	60-69	Married (including common law)
17870897	Male	White	C20.9-Rectum, NOS	Moderately differentiated; Grade II	8240/3: Carcinoid tumor, NOS	N0	NA	NA	NA	No	8	50-59	Married (including common law)
17879517	Male	White	C18.0-Cecum	Moderately differentiated; Grade II	8210/3: Adenocarcinoma in adenomatous polyp	N0	No tumor deposits	NA	0	No	10	80-89	Married (including common law)
17879550	Male	White	C18.2-Ascending colon	Moderately differentiated; Grade II	8480/3: Mucinous adenocarcinoma	N0	NA	Positive	NA	Yes	50	50-59	Married (including common law)
17879753	Female	White	C18.7-Sigmoid colon	Moderately differentiated; Grade II	8210/3: Adenocarcinoma in adenomatous polyp	N0	No tumor deposits	NA	0	No	5	70-79	Married (including common law)
17879817	Male	White	C18.7-Sigmoid colon	Moderately differentiated; Grade II	8263/3: Adenocarcinoma in tubulovillous adenoma	N1	No tumor deposits	Negative	0	No	13	70-79	Married (including common law)
17882112	Female	White	C18.7-Sigmoid colon	Moderately differentiated; Grade II	8140/3: Adenocarcinoma, NOS	N0	No tumor deposits	NA	0	No	4	60-69	Widowed
17882241	Female	White	C19.9-Rectosigmoid junction	Moderately differentiated; Grade II	8140/3: Adenocarcinoma, NOS	N0	No tumor deposits	Negative	0	No	25	70-79	Married (including common law)
17882458	Female	White	C20.9-Rectum, NOS	Moderately differentiated; Grade II	8140/3: Adenocarcinoma, NOS	N0	NA	Positive	NA	Yes	6	80-89	Widowed
17883513	Male	White	C18.4-Transverse colon	Moderately differentiated; Grade II	8263/3: Adenocarcinoma in tubulovillous adenoma	N0	No tumor deposits	NA	0	No	25	70-79	Married (including common law)
17884084	Male	White	C20.9-Rectum, NOS	Moderately differentiated; Grade II	8210/3: Adenocarcinoma in adenomatous polyp	N0	No tumor deposits	Negative	0	No	8	60-69	Married (including common law)
17885936	Female	White	C18.2-Ascending colon	Moderately differentiated; Grade II	8263/3: Adenocarcinoma in tubulovillous adenoma	N1	No tumor deposits	Negative	0	No	10	50-59	Married (including common law)
17886669	Female	White	C18.0-Cecum	Moderately differentiated; Grade II	8263/3: Adenocarcinoma in tubulovillous adenoma	N0	No tumor deposits	Negative	0	No	15	70-79	Married (including common law)
17886908	Female	White	C18.6-Descending colon	Poorly differentiated; Grade III	8140/3: Adenocarcinoma, NOS	N1	NA	Positive	NA	Yes	50	60-69	Widowed
17887573	Female	White	C18.7-Sigmoid colon	Moderately differentiated; Grade II	8210/3: Adenocarcinoma in adenomatous polyp	N0	No tumor deposits	NA	NA	No	8	50-59	Married (including common law)
17888204	Female	Black	C20.9-Rectum, NOS	Well differentiated; Grade I	8240/3: Carcinoid tumor, NOS	N0	NA	NA	NA	No	5	50-59	Single (never married)
17889914	Male	White	C18.0-Cecum	Moderately differentiated; Grade II	8140/3: Adenocarcinoma, NOS	N0	NA	Negative	NA	No	60	80-89	Married (including common law)
17890546	Male	White	C18.0-Cecum	Well differentiated; Grade I	8263/3: Adenocarcinoma in tubulovillous adenoma	N0	No tumor deposits	NA	0	No	3	50-59	Married (including common law)
17894241	Male	White	C18.7-Sigmoid colon	Moderately differentiated; Grade II	8210/3: Adenocarcinoma in adenomatous polyp	N1	No tumor deposits	Negative	NA	No	5	70-79	Married (including common law)
17894247	Female	White	C18.2-Ascending colon	Moderately differentiated; Grade II	8263/3: Adenocarcinoma in tubulovillous adenoma	N0	No tumor deposits	NA	0	No	10	70-79	Married (including common law)
17894808	Female	White	C19.9-Rectosigmoid junction	Moderately differentiated; Grade II	8140/3: Adenocarcinoma, NOS	N1	No tumor deposits	Negative	0	No	30	60-69	Widowed
17898561	Female	White	C18.7-Sigmoid colon	Well differentiated; Grade I	8263/3: Adenocarcinoma in tubulovillous adenoma	N1	No tumor deposits	NA	NA	No	30	70-79	Single (never married)
17899537	Male	White	C20.9-Rectum, NOS	Moderately differentiated; Grade II	8263/3: Adenocarcinoma in tubulovillous adenoma	N0	No tumor deposits	NA	0	No	10	50-59	Single (never married)
17900866	Female	White	C20.9-Rectum, NOS	Moderately differentiated; Grade II	8263/3: Adenocarcinoma in tubulovillous adenoma	N0	No tumor deposits	Negative	0	No	17	80-89	Widowed
17901622	Female	White	C18.7-Sigmoid colon	Moderately differentiated; Grade II	8263/3: Adenocarcinoma in tubulovillous adenoma	N0	No tumor deposits	NA	NA	No	5	50-59	Married (including common law)
17904100	Male	White	C20.9-Rectum, NOS	Well differentiated; Grade I	8240/3: Carcinoid tumor, NOS	N0	NA	NA	NA	No	5	40-49	Single (never married)
17904320	Male	White	C20.9-Rectum, NOS	Moderately differentiated; Grade II	8263/3: Adenocarcinoma in tubulovillous adenoma	N0	No tumor deposits	NA	0	No	5	40-49	Married (including common law)
17907387	Female	White	C18.0-Cecum	Moderately differentiated; Grade II	8140/3: Adenocarcinoma, NOS	N0	No tumor deposits	NA	0	No	22	70-79	Divorced
17907658	Female	White	C18.2-Ascending colon	Moderately differentiated; Grade II	8140/3: Adenocarcinoma, NOS	N0	No tumor deposits	NA	0	No	15	80-89	Widowed
17907788	Male	White	C20.9-Rectum, NOS	Moderately differentiated; Grade II	8140/3: Adenocarcinoma, NOS	N0	NA	Negative	NA	No	5	70-79	Married (including common law)
17908856	Male	White	C20.9-Rectum, NOS	Moderately differentiated; Grade II	8210/3: Adenocarcinoma in adenomatous polyp	N0	No tumor deposits	NA	NA	No	15	70-79	Married (including common law)
17909593	Female	White	C20.9-Rectum, NOS	Well differentiated; Grade I	8240/3: Carcinoid tumor, NOS	N0	NA	NA	NA	No	4	60-69	Married (including common law)
17910678	Female	White	C20.9-Rectum, NOS	Moderately differentiated; Grade II	8263/3: Adenocarcinoma in tubulovillous adenoma	N0	No tumor deposits	NA	0	No	15	40-49	Single (never married)
17912618	Male	White	C20.9-Rectum, NOS	Moderately differentiated; Grade II	8140/3: Adenocarcinoma, NOS	N0	No tumor deposits	Negative	0	No	40	60-69	Married (including common law)
17914144	Female	White	C18.6-Descending colon	Moderately differentiated; Grade II	8140/3: Adenocarcinoma, NOS	N0	No tumor deposits	Negative	0	No	10	80-89	Widowed
17914982	Male	White	C18.2-Ascending colon	Moderately differentiated; Grade II	8263/3: Adenocarcinoma in tubulovillous adenoma	N0	No tumor deposits	NA	1	No	20	50-59	Married (including common law)
17917058	Female	White	C18.7-Sigmoid colon	Moderately differentiated; Grade II	8210/3: Adenocarcinoma in adenomatous polyp	N0	No tumor deposits	NA	0	No	8	30-39	Single (never married)
17918069	Female	White	C18.3-Hepatic flexure of colon	Moderately differentiated; Grade II	8140/3: Adenocarcinoma, NOS	N0	No tumor deposits	Negative	0	No	17	80-89	Widowed
17918158	Male	White	C18.2-Ascending colon	Moderately differentiated; Grade II	8140/3: Adenocarcinoma, NOS	N0	No tumor deposits	Negative	NA	No	30	60-69	Widowed
17918772	Male	White	C20.9-Rectum, NOS	Moderately differentiated; Grade II	8140/3: Adenocarcinoma, NOS	N1	No tumor deposits	NA	0	No	10	50-59	Married (including common law)
17922874	Female	White	C18.0-Cecum	Poorly differentiated; Grade III	8263/3: Adenocarcinoma in tubulovillous adenoma	N0	No tumor deposits	Negative	0	No	16	60-69	Divorced
17923126	Female	White	C18.7-Sigmoid colon	Moderately differentiated; Grade II	8210/3: Adenocarcinoma in adenomatous polyp	N0	No tumor deposits	NA	0	No	2	70-79	Married (including common law)
17924989	Female	Black	C18.0-Cecum	Moderately differentiated; Grade II	8263/3: Adenocarcinoma in tubulovillous adenoma	N0	No tumor deposits	NA	0	No	2	40-49	Married (including common law)
17925610	Female	White	C18.2-Ascending colon	Moderately differentiated; Grade II	8140/3: Adenocarcinoma, NOS	N0	NA	NA	NA	No	30	90-99	Widowed
17927634	Male	White	C20.9-Rectum, NOS	Moderately differentiated; Grade II	8140/3: Adenocarcinoma, NOS	N0	NA	Positive	NA	Yes	100	40-49	Single (never married)
17932827	Female	White	C18.2-Ascending colon	Moderately differentiated; Grade II	8263/3: Adenocarcinoma in tubulovillous adenoma	N0	NA	NA	0	No	4	60-69	Married (including common law)
17933887	Female	White	C18.1-Appendix	Well differentiated; Grade I	8240/3: Carcinoid tumor, NOS	N0	NA	NA	NA	No	20	20-29	Single (never married)
17936337	Female	White	C20.9-Rectum, NOS	Moderately differentiated; Grade II	8210/3: Adenocarcinoma in adenomatous polyp	N0	No tumor deposits	Negative	NA	No	30	60-69	Married (including common law)
17936548	Male	White	C20.9-Rectum, NOS	Moderately differentiated; Grade II	8210/3: Adenocarcinoma in adenomatous polyp	N0	NA	NA	NA	No	10	50-59	Single (never married)
17937491	Female	White	C18.2-Ascending colon	Moderately differentiated; Grade II	8140/3: Adenocarcinoma, NOS	N0	No tumor deposits	Negative	0	No	90	90-99	Unknown
17938427	Female	White	C20.9-Rectum, NOS	Moderately differentiated; Grade II	8263/3: Adenocarcinoma in tubulovillous adenoma	N0	No tumor deposits	NA	0	No	9	60-69	Widowed
17942010	Male	White	C18.0-Cecum	Moderately differentiated; Grade II	8210/3: Adenocarcinoma in adenomatous polyp	N0	No tumor deposits	NA	0	No	4	70-79	Married (including common law)
17942170	Female	White	C18.3-Hepatic flexure of colon	Undifferentiated; anaplastic; Grade IV	Other	N0	No tumor deposits	Negative	0	No	24	80-89	Widowed
17943627	Male	White	C20.9-Rectum, NOS	Moderately differentiated; Grade II	8210/3: Adenocarcinoma in adenomatous polyp	N0	NA	NA	NA	No	23	60-69	Married (including common law)
17943912	Male	White	C20.9-Rectum, NOS	Moderately differentiated; Grade II	8263/3: Adenocarcinoma in tubulovillous adenoma	N0	No tumor deposits	NA	NA	No	9	50-59	Married (including common law)
17949148	Male	White	C18.1-Appendix	Well differentiated; Grade I	8240/3: Carcinoid tumor, NOS	N1	NA	NA	NA	No	12	20-29	Single (never married)
17949360	Female	White	C20.9-Rectum, NOS	Moderately differentiated; Grade II	8263/3: Adenocarcinoma in tubulovillous adenoma	N1	NA	NA	NA	Yes	48	40-49	Married (including common law)
17952567	Female	White	C18.3-Hepatic flexure of colon	Well differentiated; Grade I	8210/3: Adenocarcinoma in adenomatous polyp	N0	No tumor deposits	NA	0	No	25	70-79	Unknown
17956955	Male	White	C19.9-Rectosigmoid junction	Well differentiated; Grade I	8140/3: Adenocarcinoma, NOS	N0	No tumor deposits	NA	0	No	26	50-59	Married (including common law)
17957456	Female	White	C18.6-Descending colon	Moderately differentiated; Grade II	8210/3: Adenocarcinoma in adenomatous polyp	N0	No tumor deposits	Negative	1	No	4	60-69	Married (including common law)
17958974	Female	White	C20.9-Rectum, NOS	Moderately differentiated; Grade II	8140/3: Adenocarcinoma, NOS	N0	NA	Negative	NA	No	30	80-89	Widowed
17961195	Female	White	C18.6-Descending colon	Moderately differentiated; Grade II	8140/3: Adenocarcinoma, NOS	N0	NA	Positive	NA	Yes	20	50-59	Married (including common law)
17963138	Female	White	C18.7-Sigmoid colon	Moderately differentiated; Grade II	8263/3: Adenocarcinoma in tubulovillous adenoma	N0	No tumor deposits	Negative	0	No	7	60-69	Married (including common law)
17964196	Female	White	C18.2-Ascending colon	Moderately differentiated; Grade II	8210/3: Adenocarcinoma in adenomatous polyp	N0	No tumor deposits	NA	0	No	5	80-89	Single (never married)
17964356	Female	White	C18.7-Sigmoid colon	Moderately differentiated; Grade II	8210/3: Adenocarcinoma in adenomatous polyp	N0	NA	NA	NA	No	3	50-59	Married (including common law)
17964937	Female	White	C18.2-Ascending colon	Well differentiated; Grade I	8261/3: Adenocarcinoma in villous adenoma	N0	No tumor deposits	NA	0	No	5	60-69	Married (including common law)
17965781	Female	White	C18.1-Appendix	Well differentiated; Grade I	8246/3: Neuroendocrine carcinoma, NOS	N0	NA	NA	NA	No	11	20-29	Unknown
17966584	Female	White	C20.9-Rectum, NOS	Moderately differentiated; Grade II	8263/3: Adenocarcinoma in tubulovillous adenoma	N0	No tumor deposits	NA	0	No	5	70-79	Married (including common law)
17969994	Female	White	C18.0-Cecum	Moderately differentiated; Grade II	8210/3: Adenocarcinoma in adenomatous polyp	N0	No tumor deposits	Negative	0	No	4	70-79	Married (including common law)
17971247	Male	White	C20.9-Rectum, NOS	Moderately differentiated; Grade II	8263/3: Adenocarcinoma in tubulovillous adenoma	N0	NA	Positive	0	No	22	70-79	Married (including common law)
17971327	Female	White	C19.9-Rectosigmoid junction	Moderately differentiated; Grade II	8140/3: Adenocarcinoma, NOS	N0	No tumor deposits	Negative	0	No	17	50-59	Married (including common law)
17971368	Male	White	C20.9-Rectum, NOS	Moderately differentiated; Grade II	8140/3: Adenocarcinoma, NOS	N0	NA	Negative	NA	No	60	80-89	Unknown
17972139	Male	White	C20.9-Rectum, NOS	Moderately differentiated; Grade II	8140/3: Adenocarcinoma, NOS	N0	No tumor deposits	Negative	0	No	25	60-69	Single (never married)
17972218	Female	White	C18.0-Cecum	Poorly differentiated; Grade III	8210/3: Adenocarcinoma in adenomatous polyp	N1	Tumor Deposits identified	NA	0	No	10	50-59	Divorced
17972656	Female	Black	C20.9-Rectum, NOS	Well differentiated; Grade I	8240/3: Carcinoid tumor, NOS	N0	NA	NA	NA	No	3	50-59	Divorced
17973188	Male	White	C20.9-Rectum, NOS	Moderately differentiated; Grade II	8210/3: Adenocarcinoma in adenomatous polyp	N0	No tumor deposits	Negative	0	No	15	50-59	Married (including common law)
17973494	Male	White	C20.9-Rectum, NOS	Well differentiated; Grade I	8210/3: Adenocarcinoma in adenomatous polyp	N0	No tumor deposits	NA	NA	No	15	70-79	Married (including common law)
17975229	Male	White	C20.9-Rectum, NOS	Well differentiated; Grade I	8240/3: Carcinoid tumor, NOS	N0	NA	NA	NA	No	3	50-59	Married (including common law)
17975392	Female	White	C18.0-Cecum	Moderately differentiated; Grade II	8263/3: Adenocarcinoma in tubulovillous adenoma	N0	No tumor deposits	NA	0	No	1	60-69	Married (including common law)
17980063	Female	White	C19.9-Rectosigmoid junction	Moderately differentiated; Grade II	8263/3: Adenocarcinoma in tubulovillous adenoma	N0	NA	NA	NA	No	1	40-49	Married (including common law)
17981258	Male	White	C19.9-Rectosigmoid junction	Moderately differentiated; Grade II	8263/3: Adenocarcinoma in tubulovillous adenoma	N0	No tumor deposits	Negative	0	No	2	40-49	Married (including common law)
17982368	Female	White	C18.0-Cecum	Moderately differentiated; Grade II	8210/3: Adenocarcinoma in adenomatous polyp	N0	No tumor deposits	NA	0	No	18	70-79	Married (including common law)
17982769	Male	White	C18.2-Ascending colon	Moderately differentiated; Grade II	8263/3: Adenocarcinoma in tubulovillous adenoma	N0	No tumor deposits	NA	0	No	20	60-69	Married (including common law)
17982937	Male	White	C18.7-Sigmoid colon	Moderately differentiated; Grade II	8263/3: Adenocarcinoma in tubulovillous adenoma	N0	No tumor deposits	NA	0	No	7	50-59	Married (including common law)
17984823	Male	White	C20.9-Rectum, NOS	Moderately differentiated; Grade II	8263/3: Adenocarcinoma in tubulovillous adenoma	N0	NA	NA	0	No	26	80-89	Married (including common law)
17985283	Male	White	C20.9-Rectum, NOS	Moderately differentiated; Grade II	8140/3: Adenocarcinoma, NOS	N0	No tumor deposits	Negative	0	No	15	50-59	Divorced
17985605	Female	White	C18.2-Ascending colon	Moderately differentiated; Grade II	8263/3: Adenocarcinoma in tubulovillous adenoma	N0	No tumor deposits	Negative	0	No	8	60-69	Married (including common law)
17986859	Female	White	C18.2-Ascending colon	Moderately differentiated; Grade II	8261/3: Adenocarcinoma in villous adenoma	N0	No tumor deposits	NA	0	No	8	50-59	Married (including common law)
17987556	Female	White	C20.9-Rectum, NOS	Moderately differentiated; Grade II	8263/3: Adenocarcinoma in tubulovillous adenoma	N0	NA	NA	NA	No	10	80-89	Widowed
17988751	Female	White	C19.9-Rectosigmoid junction	Moderately differentiated; Grade II	8140/3: Adenocarcinoma, NOS	N1	NA	NA	0	No	70	60-69	Widowed
17992113	Female	White	C18.2-Ascending colon	Moderately differentiated; Grade II	8263/3: Adenocarcinoma in tubulovillous adenoma	N0	No tumor deposits	NA	0	No	4	50-59	Married (including common law)
17994582	Female	White	C20.9-Rectum, NOS	Moderately differentiated; Grade II	8140/3: Adenocarcinoma, NOS	N0	No tumor deposits	Negative	0	No	6	60-69	Married (including common law)
17995266	Male	White	C20.9-Rectum, NOS	Moderately differentiated; Grade II	8140/3: Adenocarcinoma, NOS	N0	No tumor deposits	Negative	NA	No	25	30-39	Single (never married)
17995770	Male	White	C18.4-Transverse colon	Moderately differentiated; Grade II	8263/3: Adenocarcinoma in tubulovillous adenoma	N0	No tumor deposits	Positive	0	No	3	50-59	Single (never married)
17997178	Male	White	C18.2-Ascending colon	Moderately differentiated; Grade II	8210/3: Adenocarcinoma in adenomatous polyp	N0	No tumor deposits	NA	0	No	4	50-59	Married (including common law)
17997235	Female	White	C18.0-Cecum	Moderately differentiated; Grade II	8210/3: Adenocarcinoma in adenomatous polyp	N0	No tumor deposits	NA	0	No	2	60-69	Unknown
18002192	Male	White	C18.7-Sigmoid colon	Moderately differentiated; Grade II	8140/3: Adenocarcinoma, NOS	N0	No tumor deposits	Negative	0	No	13	80-89	Married (including common law)
18003868	Female	White	C18.2-Ascending colon	Moderately differentiated; Grade II	8210/3: Adenocarcinoma in adenomatous polyp	N0	No tumor deposits	Negative	0	No	10	80-89	Married (including common law)
18004173	Female	White	C18.4-Transverse colon	Poorly differentiated; Grade III	8140/3: Adenocarcinoma, NOS	N0	No tumor deposits	Negative	0	No	25	80-89	Widowed
18005608	Male	White	C18.1-Appendix	Well differentiated; Grade I	8240/3: Carcinoid tumor, NOS	N0	NA	NA	NA	No	10	40-49	Married (including common law)
18005971	Male	White	C19.9-Rectosigmoid junction	Moderately differentiated; Grade II	8210/3: Adenocarcinoma in adenomatous polyp	N0	No tumor deposits	NA	0	No	5	60-69	Divorced
18006159	Female	White	C18.0-Cecum	Moderately differentiated; Grade II	8263/3: Adenocarcinoma in tubulovillous adenoma	N0	No tumor deposits	NA	0	No	47	50-59	Married (including common law)
18006162	Female	White	C20.9-Rectum, NOS	Moderately differentiated; Grade II	8261/3: Adenocarcinoma in villous adenoma	N0	NA	Negative	NA	No	19	50-59	Married (including common law)
18006397	Female	White	C19.9-Rectosigmoid junction	Moderately differentiated; Grade II	8140/3: Adenocarcinoma, NOS	N0	No tumor deposits	Negative	0	No	8	70-79	Married (including common law)
18006653	Male	White	C18.7-Sigmoid colon	Moderately differentiated; Grade II	8210/3: Adenocarcinoma in adenomatous polyp	N0	No tumor deposits	Negative	0	No	30	50-59	Divorced
18007053	Male	White	C18.7-Sigmoid colon	Moderately differentiated; Grade II	8140/3: Adenocarcinoma, NOS	N0	No tumor deposits	NA	0	No	7	40-49	Married (including common law)
18007294	Female	White	C18.7-Sigmoid colon	Moderately differentiated; Grade II	8210/3: Adenocarcinoma in adenomatous polyp	N0	No tumor deposits	NA	0	No	7	50-59	Married (including common law)
18008187	Female	White	C18.1-Appendix	Well differentiated; Grade I	8240/3: Carcinoid tumor, NOS	N0	NA	NA	NA	No	3	30-39	Single (never married)
18009771	Male	White	C18.7-Sigmoid colon	Well differentiated; Grade I	8263/3: Adenocarcinoma in tubulovillous adenoma	N0	NA	NA	NA	No	10	80-89	Married (including common law)
18011958	Female	White	C20.9-Rectum, NOS	Moderately differentiated; Grade II	8140/3: Adenocarcinoma, NOS	N0	NA	Positive	NA	Yes	40	80-89	Widowed
18012430	Male	White	C18.1-Appendix	Moderately differentiated; Grade II	8240/3: Carcinoid tumor, NOS	N0	NA	NA	NA	No	7	30-39	Unknown
18012586	Male	White	C18.1-Appendix	Moderately differentiated; Grade II	8263/3: Adenocarcinoma in tubulovillous adenoma	N0	NA	NA	NA	No	3	50-59	Married (including common law)
18013672	Male	White	C19.9-Rectosigmoid junction	Moderately differentiated; Grade II	8263/3: Adenocarcinoma in tubulovillous adenoma	N0	No tumor deposits	Positive	0	No	6	60-69	Divorced
18015416	Female	White	C18.3-Hepatic flexure of colon	Moderately differentiated; Grade II	8210/3: Adenocarcinoma in adenomatous polyp	N0	No tumor deposits	Negative	0	No	27	70-79	Married (including common law)
18017481	Male	White	C18.7-Sigmoid colon	Moderately differentiated; Grade II	8210/3: Adenocarcinoma in adenomatous polyp	N0	No tumor deposits	Negative	0	No	8	80-89	Divorced
18020365	Male	White	C18.2-Ascending colon	Moderately differentiated; Grade II	8140/3: Adenocarcinoma, NOS	N0	No tumor deposits	NA	0	No	22	80-89	Widowed
18020833	Male	White	C18.1-Appendix	Well differentiated; Grade I	8240/3: Carcinoid tumor, NOS	N0	NA	NA	NA	No	6	20-29	Single (never married)
18021223	Male	White	C20.9-Rectum, NOS	Moderately differentiated; Grade II	8263/3: Adenocarcinoma in tubulovillous adenoma	N0	NA	NA	NA	No	30	70-79	Single (never married)
18025499	Female	White	C18.6-Descending colon	Moderately differentiated; Grade II	8263/3: Adenocarcinoma in tubulovillous adenoma	N0	No tumor deposits	NA	0	No	5	70-79	Widowed
18026269	Male	White	C18.7-Sigmoid colon	Moderately differentiated; Grade II	8263/3: Adenocarcinoma in tubulovillous adenoma	N0	NA	NA	NA	No	8	50-59	Married (including common law)
18027035	Female	White	C20.9-Rectum, NOS	Poorly differentiated; Grade III	8140/3: Adenocarcinoma, NOS	N0	No tumor deposits	Negative	0	No	32	50-59	Married (including common law)
18028330	Male	White	C20.9-Rectum, NOS	Moderately differentiated; Grade II	8211/3: Tubular adenocarcinoma	N0	No tumor deposits	Negative	0	No	9	60-69	Married (including common law)
18028333	Female	White	C20.9-Rectum, NOS	Moderately differentiated; Grade II	8263/3: Adenocarcinoma in tubulovillous adenoma	N0	No tumor deposits	NA	0	No	10	60-69	Married (including common law)
18031565	Female	White	C18.0-Cecum	Moderately differentiated; Grade II	8210/3: Adenocarcinoma in adenomatous polyp	N0	No tumor deposits	Negative	0	No	40	50-59	Married (including common law)
18031733	Male	White	C18.0-Cecum	Moderately differentiated; Grade II	8211/3: Tubular adenocarcinoma	N0	No tumor deposits	NA	0	No	47	60-69	Married (including common law)
18031786	Male	White	C18.2-Ascending colon	Moderately differentiated; Grade II	8211/3: Tubular adenocarcinoma	N0	No tumor deposits	Negative	0	No	25	50-59	Divorced
18035041	Male	White	C18.2-Ascending colon	Moderately differentiated; Grade II	8140/3: Adenocarcinoma, NOS	N0	No tumor deposits	Positive	0	No	10	50-59	Married (including common law)
18047006	Female	White	C18.1-Appendix	Well differentiated; Grade I	8240/3: Carcinoid tumor, NOS	N0	NA	NA	NA	No	3	50-59	Divorced
18052935	Male	White	C20.9-Rectum, NOS	Well differentiated; Grade I	8261/3: Adenocarcinoma in villous adenoma	N0	No tumor deposits	NA	0	No	100	60-69	Single (never married)
21446104	Male	White	C18.3-Hepatic flexure of colon	Well differentiated; Grade I	8140/3: Adenocarcinoma, NOS	N0	NA	NA	NA	Yes	71	70-79	Married (including common law)
21500338	Female	White	C18.7-Sigmoid colon	Well differentiated; Grade I	8210/3: Adenocarcinoma in adenomatous polyp	N0	No tumor deposits	Negative	0	No	3	70-79	Widowed
21502242	Female	White	C18.6-Descending colon	Well differentiated; Grade I	8263/3: Adenocarcinoma in tubulovillous adenoma	N0	No tumor deposits	Negative	0	No	20	60-69	Married (including common law)
21502899	Male	White	C18.0-Cecum	Moderately differentiated; Grade II	8263/3: Adenocarcinoma in tubulovillous adenoma	N0	No tumor deposits	NA	0	No	31	70-79	Single (never married)
21502939	Male	White	C18.7-Sigmoid colon	Moderately differentiated; Grade II	8210/3: Adenocarcinoma in adenomatous polyp	N0	NA	NA	NA	No	35	60-69	Married (including common law)
21502992	Male	White	C18.2-Ascending colon	Poorly differentiated; Grade III	8140/3: Adenocarcinoma, NOS	N0	No tumor deposits	NA	0	No	18	70-79	Unknown
21503837	Male	White	C18.7-Sigmoid colon	Poorly differentiated; Grade III	8140/3: Adenocarcinoma, NOS	N0	No tumor deposits	Negative	0	No	22	70-79	Married (including common law)
21503880	Male	White	C18.0-Cecum	Well differentiated; Grade I	8140/3: Adenocarcinoma, NOS	N1	No tumor deposits	Positive	0	No	35	50-59	Married (including common law)
21504100	Female	White	C20.9-Rectum, NOS	Moderately differentiated; Grade II	8140/3: Adenocarcinoma, NOS	N0	NA	NA	0	No	70	80-89	Unknown
21504933	Female	White	C18.0-Cecum	Well differentiated; Grade I	8140/3: Adenocarcinoma, NOS	N0	No tumor deposits	NA	0	No	22	70-79	Unknown
21505186	Male	White	C20.9-Rectum, NOS	Well differentiated; Grade I	8240/3: Carcinoid tumor, NOS	N0	NA	NA	NA	No	10	60-69	Married (including common law)
21507198	Female	White	C18.7-Sigmoid colon	Well differentiated; Grade I	8140/3: Adenocarcinoma, NOS	N0	No tumor deposits	Negative	0	No	50	50-59	Married (including common law)
21508025	Female	White	C20.9-Rectum, NOS	Poorly differentiated; Grade III	8140/3: Adenocarcinoma, NOS	N1	NA	NA	NA	No	45	50-59	Married (including common law)
21515983	Male	White	C18.7-Sigmoid colon	Moderately differentiated; Grade II	8140/3: Adenocarcinoma, NOS	N0	No tumor deposits	Positive	0	No	22	50-59	Separated
21516852	Female	White	C18.2-Ascending colon	Moderately differentiated; Grade II	8140/3: Adenocarcinoma, NOS	N0	NA	Negative	NA	No	50	60-69	Divorced
21516887	Male	White	C18.2-Ascending colon	Well differentiated; Grade I	8140/3: Adenocarcinoma, NOS	N0	No tumor deposits	NA	0	No	8	60-69	Divorced
21517259	Male	White	C20.9-Rectum, NOS	Moderately differentiated; Grade II	8140/3: Adenocarcinoma, NOS	N0	No tumor deposits	Negative	0	No	4	50-59	Married (including common law)
21519454	Male	White	C18.2-Ascending colon	Well differentiated; Grade I	8210/3: Adenocarcinoma in adenomatous polyp	N0	No tumor deposits	NA	0	No	15	80-89	Married (including common law)
21519530	Female	White	C20.9-Rectum, NOS	Moderately differentiated; Grade II	8210/3: Adenocarcinoma in adenomatous polyp	N2	NA	Positive	NA	Yes	50	50-59	Married (including common law)
21520486	Male	White	C18.0-Cecum	Well differentiated; Grade I	8140/3: Adenocarcinoma, NOS	N0	No tumor deposits	Positive	0	No	4	70-79	Widowed
21522936	Female	White	C18.7-Sigmoid colon	Moderately differentiated; Grade II	8210/3: Adenocarcinoma in adenomatous polyp	N1	NA	Negative	NA	No	48	30-39	Married (including common law)
21523616	Female	White	C20.9-Rectum, NOS	Well differentiated; Grade I	8140/3: Adenocarcinoma, NOS	N0	NA	Negative	NA	Yes	60	80-89	Married (including common law)
21523843	Male	American Indian/Alaska Native	C18.7-Sigmoid colon	Moderately differentiated; Grade II	8140/3: Adenocarcinoma, NOS	N0	No tumor deposits	NA	0	No	3	60-69	Divorced
21526035	Female	White	C20.9-Rectum, NOS	Well differentiated; Grade I	8140/3: Adenocarcinoma, NOS	N0	NA	Negative	0	No	32	60-69	Married (including common law)
21526582	Female	White	C20.9-Rectum, NOS	Poorly differentiated; Grade III	8263/3: Adenocarcinoma in tubulovillous adenoma	N1	No tumor deposits	Positive	NA	Yes	40	40-49	Single (never married)
21526946	Female	American Indian/Alaska Native	C18.0-Cecum	Moderately differentiated; Grade II	8210/3: Adenocarcinoma in adenomatous polyp	N0	No tumor deposits	NA	0	No	3	70-79	Married (including common law)
21534688	Male	White	C20.9-Rectum, NOS	Moderately differentiated; Grade II	8140/3: Adenocarcinoma, NOS	N0	No tumor deposits	Negative	0	No	45	70-79	Married (including common law)
21535505	Male	White	C19.9-Rectosigmoid junction	Moderately differentiated; Grade II	8140/3: Adenocarcinoma, NOS	N0	NA	NA	NA	No	38	70-79	Married (including common law)
21535784	Male	American Indian/Alaska Native	C20.9-Rectum, NOS	Well differentiated; Grade I	8140/3: Adenocarcinoma, NOS	N0	No tumor deposits	NA	0	No	31	50-59	Married (including common law)
21536664	Female	White	C18.4-Transverse colon	Moderately differentiated; Grade II	8210/3: Adenocarcinoma in adenomatous polyp	N0	No tumor deposits	Negative	0	No	4	70-79	Married (including common law)
21537293	Female	White	C18.5-Splenic flexure of colon	Well differentiated; Grade I	8140/3: Adenocarcinoma, NOS	N0	No tumor deposits	NA	0	No	3	60-69	Married (including common law)
21537838	Male	White	C18.7-Sigmoid colon	Moderately differentiated; Grade II	8140/3: Adenocarcinoma, NOS	N0	NA	NA	NA	Yes	35	70-79	Married (including common law)
21538485	Male	White	C18.7-Sigmoid colon	Moderately differentiated; Grade II	8140/3: Adenocarcinoma, NOS	N0	No tumor deposits	Negative	NA	No	13	60-69	Single (never married)
21540079	Male	White	C18.7-Sigmoid colon	Well differentiated; Grade I	8140/3: Adenocarcinoma, NOS	N1	No tumor deposits	Negative	0	No	10	30-39	Married (including common law)
21544500	Male	White	C18.0-Cecum	Moderately differentiated; Grade II	8140/3: Adenocarcinoma, NOS	N0	No tumor deposits	NA	0	No	4	50-59	Married (including common law)
21550847	Male	White	C18.0-Cecum	Moderately differentiated; Grade II	8140/3: Adenocarcinoma, NOS	N0	No tumor deposits	NA	0	No	5	70-79	Married (including common law)
21551511	Male	White	C18.0-Cecum	Undifferentiated; anaplastic; Grade IV	8140/3: Adenocarcinoma, NOS	N0	No tumor deposits	NA	0	No	3	60-69	Single (never married)
21554865	Male	American Indian/Alaska Native	C20.9-Rectum, NOS	Moderately differentiated; Grade II	8263/3: Adenocarcinoma in tubulovillous adenoma	N0	No tumor deposits	NA	0	No	4	50-59	Widowed
21558347	Female	White	C18.5-Splenic flexure of colon	Well differentiated; Grade I	8140/3: Adenocarcinoma, NOS	N0	No tumor deposits	Positive	0	No	40	60-69	Single (never married)
21560618	Female	American Indian/Alaska Native	C18.3-Hepatic flexure of colon	Well differentiated; Grade I	8263/3: Adenocarcinoma in tubulovillous adenoma	N0	No tumor deposits	NA	NA	No	20	70-79	Married (including common law)
21560981	Female	White	C20.9-Rectum, NOS	Well differentiated; Grade I	8240/3: Carcinoid tumor, NOS	N0	NA	NA	NA	No	3	40-49	Married (including common law)
21561639	Female	White	C20.9-Rectum, NOS	Poorly differentiated; Grade III	8140/3: Adenocarcinoma, NOS	N1	NA	Positive	0	No	115	50-59	Single (never married)
21562999	Female	White	C18.7-Sigmoid colon	Moderately differentiated; Grade II	8263/3: Adenocarcinoma in tubulovillous adenoma	N1	No tumor deposits	Negative	0	No	30	50-59	Single (never married)
21564807	Female	White	C18.9-Colon, NOS	Moderately differentiated; Grade II	8210/3: Adenocarcinoma in adenomatous polyp	N0	No tumor deposits	NA	0	No	3	40-49	Single (never married)
21564895	Female	White	C18.7-Sigmoid colon	Moderately differentiated; Grade II	8210/3: Adenocarcinoma in adenomatous polyp	N0	No tumor deposits	Negative	NA	No	2	50-59	Single (never married)
21565269	Female	White	C18.0-Cecum	Well differentiated; Grade I	8210/3: Adenocarcinoma in adenomatous polyp	N0	No tumor deposits	Negative	0	No	32	60-69	Married (including common law)
21565554	Male	White	C18.1-Appendix	Well differentiated; Grade I	8246/3: Neuroendocrine carcinoma, NOS	N0	NA	NA	NA	No	15	40-49	Married (including common law)
21566368	Female	White	C18.2-Ascending colon	Well differentiated; Grade I	8140/3: Adenocarcinoma, NOS	N0	No tumor deposits	NA	0	No	17	70-79	Single (never married)
21566750	Male	American Indian/Alaska Native	C18.7-Sigmoid colon	Well differentiated; Grade I	8140/3: Adenocarcinoma, NOS	N0	No tumor deposits	NA	0	No	16	60-69	Divorced
21568586	Male	Black	C18.9-Colon, NOS	Well differentiated; Grade I	8140/3: Adenocarcinoma, NOS	N2	NA	Positive	0	Yes	36	70-79	Married (including common law)
21568603	Male	White	C18.7-Sigmoid colon	Well differentiated; Grade I	8480/3: Mucinous adenocarcinoma	N1	No tumor deposits	Positive	0	No	15	50-59	Married (including common law)
21572423	Female	White	C18.7-Sigmoid colon	Moderately differentiated; Grade II	8140/3: Adenocarcinoma, NOS	N0	No tumor deposits	NA	0	No	5	70-79	Widowed
21574709	Male	White	C18.0-Cecum	Moderately differentiated; Grade II	8210/3: Adenocarcinoma in adenomatous polyp	N0	No tumor deposits	Negative	0	No	6	60-69	Married (including common law)
21575157	Male	White	C20.9-Rectum, NOS	Well differentiated; Grade I	8140/3: Adenocarcinoma, NOS	N0	No tumor deposits	NA	0	No	6	80-89	Married (including common law)
21576689	Male	White	C18.7-Sigmoid colon	Moderately differentiated; Grade II	8211/3: Tubular adenocarcinoma	N0	No tumor deposits	NA	0	No	4	60-69	Widowed
21576692	Female	White	C20.9-Rectum, NOS	Moderately differentiated; Grade II	8140/3: Adenocarcinoma, NOS	N0	No tumor deposits	Negative	0	No	48	90-99	Widowed
21578236	Male	White	C18.7-Sigmoid colon	Moderately differentiated; Grade II	8140/3: Adenocarcinoma, NOS	N0	No tumor deposits	Negative	0	No	18	50-59	Married (including common law)
21578843	Male	White	C20.9-Rectum, NOS	Moderately differentiated; Grade II	8210/3: Adenocarcinoma in adenomatous polyp	N0	NA	NA	0	No	20	80-89	Single (never married)
21580193	Male	White	C18.7-Sigmoid colon	Well differentiated; Grade I	8140/3: Adenocarcinoma, NOS	N2	No tumor deposits	Negative	0	No	15	40-49	Married (including common law)
21581144	Female	Black	C18.7-Sigmoid colon	Well differentiated; Grade I	8246/3: Neuroendocrine carcinoma, NOS	N0	NA	NA	NA	No	4	50-59	Divorced
21581933	Female	White	C18.2-Ascending colon	Well differentiated; Grade I	8140/3: Adenocarcinoma, NOS	N0	NA	NA	NA	No	18	60-69	Unknown
21584219	Male	White	C20.9-Rectum, NOS	Moderately differentiated; Grade II	8263/3: Adenocarcinoma in tubulovillous adenoma	N0	No tumor deposits	Negative	0	No	1	70-79	Married (including common law)
21584932	Male	White	C18.7-Sigmoid colon	Moderately differentiated; Grade II	8210/3: Adenocarcinoma in adenomatous polyp	N0	NA	NA	0	No	8	50-59	Married (including common law)
21589605	Female	White	C20.9-Rectum, NOS	Moderately differentiated; Grade II	8140/3: Adenocarcinoma, NOS	N0	No tumor deposits	NA	0	No	65	80-89	Widowed
21593397	Female	White	C19.9-Rectosigmoid junction	Well differentiated; Grade I	8240/3: Carcinoid tumor, NOS	N0	NA	NA	NA	No	3	50-59	Single (never married)
21597041	Male	White	C20.9-Rectum, NOS	Moderately differentiated; Grade II	8210/3: Adenocarcinoma in adenomatous polyp	N0	No tumor deposits	NA	0	No	10	60-69	Married (including common law)
21597460	Male	White	C20.9-Rectum, NOS	Moderately differentiated; Grade II	8140/3: Adenocarcinoma, NOS	N0	No tumor deposits	Negative	0	No	15	60-69	Unknown
21606667	Female	White	C18.1-Appendix	Moderately differentiated; Grade II	8240/3: Carcinoid tumor, NOS	N0	NA	NA	NA	No	10	20-29	Married (including common law)
21608849	Female	White	C18.2-Ascending colon	Well differentiated; Grade I	8140/3: Adenocarcinoma, NOS	N0	No tumor deposits	NA	0	No	2	60-69	Single (never married)
21611226	Female	White	C18.4-Transverse colon	Moderately differentiated; Grade II	Other	N0	No tumor deposits	Negative	0	No	30	50-59	Unknown
21613303	Female	White	C18.7-Sigmoid colon	Moderately differentiated; Grade II	8140/3: Adenocarcinoma, NOS	N0	No tumor deposits	NA	1	No	8	80-89	Widowed
21618807	Male	White	C18.4-Transverse colon	Poorly differentiated; Grade III	Other	N0	No tumor deposits	NA	NA	No	50	60-69	Single (never married)
23381372	Female	White	C18.0-Cecum	Moderately differentiated; Grade II	8140/3: Adenocarcinoma, NOS	N1	Tumor Deposits identified	Negative	0	No	16	60-69	Married (including common law)
23696751	Male	White	C18.7-Sigmoid colon	Moderately differentiated; Grade II	8140/3: Adenocarcinoma, NOS	N0	No tumor deposits	NA	0	No	22	80-89	Married (including common law)
23712210	Female	Black	C18.1-Appendix	Well differentiated; Grade I	8240/3: Carcinoid tumor, NOS	N1	NA	NA	NA	No	18	50-59	Married (including common law)
23956384	Male	White	C18.7-Sigmoid colon	Moderately differentiated; Grade II	8140/3: Adenocarcinoma, NOS	N0	NA	Negative	0	No	17	50-59	Unknown
23961494	Female	White	C20.9-Rectum, NOS	Well differentiated; Grade I	8263/3: Adenocarcinoma in tubulovillous adenoma	N0	No tumor deposits	NA	0	No	6	70-79	Married (including common law)
23962492	Female	White	C19.9-Rectosigmoid junction	Well differentiated; Grade I	8263/3: Adenocarcinoma in tubulovillous adenoma	N0	No tumor deposits	Positive	0	No	5	40-49	Married (including common law)
23970075	Female	White	C18.7-Sigmoid colon	Well differentiated; Grade I	8240/3: Carcinoid tumor, NOS	N0	NA	NA	NA	No	2	70-79	Married (including common law)
23970126	Male	White	C19.9-Rectosigmoid junction	Moderately differentiated; Grade II	8140/3: Adenocarcinoma, NOS	N0	No tumor deposits	Negative	0	No	29	50-59	Married (including common law)
23970212	Female	White	C20.9-Rectum, NOS	Moderately differentiated; Grade II	8140/3: Adenocarcinoma, NOS	N0	No tumor deposits	NA	0	No	20	70-79	Widowed
23972406	Male	White	C18.2-Ascending colon	Well differentiated; Grade I	8140/3: Adenocarcinoma, NOS	N0	No tumor deposits	NA	0	No	11	70-79	Married (including common law)
23975706	Female	White	C18.4-Transverse colon	Poorly differentiated; Grade III	8140/3: Adenocarcinoma, NOS	N0	No tumor deposits	NA	0	No	45	40-49	Single (never married)
23979927	Female	White	C18.2-Ascending colon	Moderately differentiated; Grade II	8263/3: Adenocarcinoma in tubulovillous adenoma	N0	No tumor deposits	Negative	0	No	13	50-59	Married (including common law)
23980736	Female	White	C18.0-Cecum	Poorly differentiated; Grade III	8140/3: Adenocarcinoma, NOS	N0	No tumor deposits	NA	1	No	18	70-79	Widowed
23985094	Male	Asian or Pacific Islander	C20.9-Rectum, NOS	Well differentiated; Grade I	8240/3: Carcinoid tumor, NOS	N0	NA	NA	NA	No	3	60-69	Widowed
23988689	Male	Asian or Pacific Islander	C18.6-Descending colon	Moderately differentiated; Grade II	8210/3: Adenocarcinoma in adenomatous polyp	N0	No tumor deposits	NA	0	No	5	40-49	Married (including common law)
23993967	Male	Asian or Pacific Islander	C18.7-Sigmoid colon	Moderately differentiated; Grade II	8210/3: Adenocarcinoma in adenomatous polyp	N0	No tumor deposits	NA	0	No	8	60-69	Unknown
23996811	Male	White	C18.0-Cecum	Well differentiated; Grade I	8210/3: Adenocarcinoma in adenomatous polyp	N0	No tumor deposits	NA	0	No	10	60-69	Married (including common law)
23997989	Female	Black	C18.2-Ascending colon	Moderately differentiated; Grade II	8263/3: Adenocarcinoma in tubulovillous adenoma	N1	No tumor deposits	Negative	0	No	49	70-79	Unknown
23998822	Male	White	C18.5-Splenic flexure of colon	Moderately differentiated; Grade II	8210/3: Adenocarcinoma in adenomatous polyp	N1	No tumor deposits	Negative	0	No	26	50-59	Married (including common law)
23998830	Male	White	C20.9-Rectum, NOS	Poorly differentiated; Grade III	8140/3: Adenocarcinoma, NOS	N1	NA	Positive	NA	No	25	60-69	Divorced
23999233	Male	White	C20.9-Rectum, NOS	Well differentiated; Grade I	8240/3: Carcinoid tumor, NOS	N0	NA	NA	NA	No	3	60-69	Married (including common law)
24003304	Female	White	C18.0-Cecum	Moderately differentiated; Grade II	8263/3: Adenocarcinoma in tubulovillous adenoma	N0	No tumor deposits	NA	0	No	22	50-59	Married (including common law)
24004341	Female	White	C18.0-Cecum	Moderately differentiated; Grade II	8140/3: Adenocarcinoma, NOS	N0	No tumor deposits	Negative	0	No	21	60-69	Married (including common law)
24006469	Male	White	C18.9-Colon, NOS	Well differentiated; Grade I	8263/3: Adenocarcinoma in tubulovillous adenoma	N0	No tumor deposits	Negative	0	No	3	60-69	Married (including common law)
24006645	Female	White	C18.7-Sigmoid colon	Moderately differentiated; Grade II	8140/3: Adenocarcinoma, NOS	N0	No tumor deposits	NA	0	No	28	50-59	Married (including common law)
24007050	Female	White	C18.0-Cecum	Moderately differentiated; Grade II	8263/3: Adenocarcinoma in tubulovillous adenoma	N0	No tumor deposits	NA	0	No	30	80-89	Widowed
24007695	Male	White	C20.9-Rectum, NOS	Moderately differentiated; Grade II	8240/3: Carcinoid tumor, NOS	N0	NA	NA	NA	No	3	50-59	Married (including common law)
24008930	Male	White	C18.7-Sigmoid colon	Poorly differentiated; Grade III	8210/3: Adenocarcinoma in adenomatous polyp	N0	No tumor deposits	NA	0	No	4	50-59	Unknown
24011190	Female	White	C20.9-Rectum, NOS	Moderately differentiated; Grade II	8140/3: Adenocarcinoma, NOS	N0	NA	Positive	NA	No	55	80-89	Single (never married)
24016090	Male	White	C19.9-Rectosigmoid junction	Moderately differentiated; Grade II	8263/3: Adenocarcinoma in tubulovillous adenoma	N0	No tumor deposits	NA	0	No	55	60-69	Married (including common law)
24017798	Male	White	C18.0-Cecum	Moderately differentiated; Grade II	8140/3: Adenocarcinoma, NOS	N0	No tumor deposits	NA	0	No	39	80-89	Married (including common law)
24018223	Male	White	C18.7-Sigmoid colon	Moderately differentiated; Grade II	8140/3: Adenocarcinoma, NOS	N0	No tumor deposits	Negative	0	No	10	80-89	Widowed
24020391	Female	White	C18.7-Sigmoid colon	Moderately differentiated; Grade II	8210/3: Adenocarcinoma in adenomatous polyp	N0	No tumor deposits	Negative	0	No	24	60-69	Widowed
24021111	Female	Asian or Pacific Islander	C20.9-Rectum, NOS	Well differentiated; Grade I	8240/3: Carcinoid tumor, NOS	N0	NA	NA	NA	No	3	30-39	Married (including common law)
24021995	Male	White	C19.9-Rectosigmoid junction	Undifferentiated; anaplastic; Grade IV	8210/3: Adenocarcinoma in adenomatous polyp	N0	No tumor deposits	NA	0	No	7	50-59	Married (including common law)
24023995	Female	White	C18.0-Cecum	Moderately differentiated; Grade II	8210/3: Adenocarcinoma in adenomatous polyp	N0	No tumor deposits	NA	0	No	25	80-89	Widowed
24025265	Female	Black	C18.4-Transverse colon	Moderately differentiated; Grade II	8210/3: Adenocarcinoma in adenomatous polyp	N0	No tumor deposits	NA	0	No	37	90-99	Widowed
24025903	Female	White	C18.7-Sigmoid colon	Poorly differentiated; Grade III	8210/3: Adenocarcinoma in adenomatous polyp	N0	No tumor deposits	NA	0	No	8	60-69	Single (never married)
24026546	Male	White	C18.2-Ascending colon	Moderately differentiated; Grade II	8263/3: Adenocarcinoma in tubulovillous adenoma	N0	No tumor deposits	NA	0	No	10	70-79	Married (including common law)
24026669	Female	White	C18.7-Sigmoid colon	Moderately differentiated; Grade II	8140/3: Adenocarcinoma, NOS	N0	No tumor deposits	NA	0	No	5	80-89	Unknown
24028358	Male	White	C20.9-Rectum, NOS	Moderately differentiated; Grade II	8210/3: Adenocarcinoma in adenomatous polyp	N0	No tumor deposits	NA	0	No	6	50-59	Married (including common law)
24029387	Female	White	C18.4-Transverse colon	Moderately differentiated; Grade II	8263/3: Adenocarcinoma in tubulovillous adenoma	N0	No tumor deposits	NA	0	No	11	70-79	Married (including common law)
24031653	Female	White	C18.0-Cecum	Poorly differentiated; Grade III	8263/3: Adenocarcinoma in tubulovillous adenoma	N0	No tumor deposits	NA	0	No	8	70-79	Widowed
24033980	Female	White	C18.7-Sigmoid colon	Moderately differentiated; Grade II	8140/3: Adenocarcinoma, NOS	N0	No tumor deposits	NA	0	No	17	60-69	Married (including common law)
24038751	Male	White	C20.9-Rectum, NOS	Moderately differentiated; Grade II	8263/3: Adenocarcinoma in tubulovillous adenoma	N0	No tumor deposits	Negative	0	No	30	80-89	Married (including common law)
24040181	Male	White	C20.9-Rectum, NOS	Moderately differentiated; Grade II	8140/3: Adenocarcinoma, NOS	N0	NA	NA	0	No	120	60-69	Married (including common law)
24040909	Female	White	C18.0-Cecum	Moderately differentiated; Grade II	8140/3: Adenocarcinoma, NOS	N1	NA	NA	NA	No	56	90-99	Widowed
24047794	Male	White	C18.7-Sigmoid colon	Moderately differentiated; Grade II	8210/3: Adenocarcinoma in adenomatous polyp	N0	No tumor deposits	NA	0	No	9	50-59	Married (including common law)
24050900	Male	White	C18.7-Sigmoid colon	Moderately differentiated; Grade II	8261/3: Adenocarcinoma in villous adenoma	N0	No tumor deposits	NA	0	No	12	60-69	Married (including common law)
24052738	Female	White	C18.0-Cecum	Moderately differentiated; Grade II	8261/3: Adenocarcinoma in villous adenoma	N2	No tumor deposits	NA	0	No	5	70-79	Married (including common law)
24052868	Male	Asian or Pacific Islander	C20.9-Rectum, NOS	Moderately differentiated; Grade II	8140/3: Adenocarcinoma, NOS	N0	No tumor deposits	Positive	0	No	23	60-69	Separated
24054254	Male	White	C20.9-Rectum, NOS	Moderately differentiated; Grade II	8210/3: Adenocarcinoma in adenomatous polyp	N0	No tumor deposits	NA	0	No	15	50-59	Married (including common law)
24055372	Female	White	C18.0-Cecum	Moderately differentiated; Grade II	8210/3: Adenocarcinoma in adenomatous polyp	N0	No tumor deposits	NA	0	No	10	90-99	Widowed
24058595	Male	White	C18.0-Cecum	Moderately differentiated; Grade II	8210/3: Adenocarcinoma in adenomatous polyp	N0	No tumor deposits	NA	0	No	3	50-59	Married (including common law)
24058608	Male	Asian or Pacific Islander	C18.3-Hepatic flexure of colon	Moderately differentiated; Grade II	8210/3: Adenocarcinoma in adenomatous polyp	N0	NA	Negative	0	No	8	50-59	Married (including common law)
24063048	Female	White	C18.7-Sigmoid colon	Moderately differentiated; Grade II	8263/3: Adenocarcinoma in tubulovillous adenoma	N0	No tumor deposits	Negative	0	No	8	80-89	Widowed
24063528	Female	White	C18.2-Ascending colon	Well differentiated; Grade I	8263/3: Adenocarcinoma in tubulovillous adenoma	N0	No tumor deposits	Negative	0	No	12	60-69	Widowed
24063631	Female	White	C18.4-Transverse colon	Moderately differentiated; Grade II	8210/3: Adenocarcinoma in adenomatous polyp	N1	No tumor deposits	Negative	0	Yes	10	60-69	Divorced
24064352	Male	White	C18.2-Ascending colon	Moderately differentiated; Grade II	8263/3: Adenocarcinoma in tubulovillous adenoma	N0	No tumor deposits	NA	0	No	8	60-69	Widowed
24065370	Female	White	C19.9-Rectosigmoid junction	Moderately differentiated; Grade II	8140/3: Adenocarcinoma, NOS	N0	No tumor deposits	NA	0	No	23	50-59	Separated
24072882	Male	White	C18.0-Cecum	Moderately differentiated; Grade II	8210/3: Adenocarcinoma in adenomatous polyp	N0	No tumor deposits	Positive	0	No	10	60-69	Married (including common law)
24077012	Male	White	C18.7-Sigmoid colon	Moderately differentiated; Grade II	8140/3: Adenocarcinoma, NOS	N0	No tumor deposits	Negative	0	No	15	30-39	Married (including common law)
24077133	Female	White	C19.9-Rectosigmoid junction	Moderately differentiated; Grade II	8210/3: Adenocarcinoma in adenomatous polyp	N0	No tumor deposits	Negative	0	No	10	40-49	Divorced
24077999	Male	White	C20.9-Rectum, NOS	Poorly differentiated; Grade III	8263/3: Adenocarcinoma in tubulovillous adenoma	N0	No tumor deposits	Negative	0	No	65	50-59	Married (including common law)
24078870	Female	White	C19.9-Rectosigmoid junction	Moderately differentiated; Grade II	8210/3: Adenocarcinoma in adenomatous polyp	N0	No tumor deposits	Negative	0	No	5	70-79	Married (including common law)
24080282	Female	White	C18.2-Ascending colon	Moderately differentiated; Grade II	8263/3: Adenocarcinoma in tubulovillous adenoma	N0	No tumor deposits	NA	0	No	8	70-79	Married (including common law)
24082433	Male	White	C19.9-Rectosigmoid junction	Moderately differentiated; Grade II	8263/3: Adenocarcinoma in tubulovillous adenoma	N0	No tumor deposits	NA	0	No	30	60-69	Married (including common law)
24088507	Female	White	C20.9-Rectum, NOS	Well differentiated; Grade I	8210/3: Adenocarcinoma in adenomatous polyp	N0	NA	Positive	0	Yes	48	50-59	Married (including common law)
24093515	Male	White	C18.7-Sigmoid colon	Well differentiated; Grade I	8210/3: Adenocarcinoma in adenomatous polyp	N0	No tumor deposits	NA	0	No	2	60-69	Married (including common law)
24095053	Male	White	C18.7-Sigmoid colon	Moderately differentiated; Grade II	8263/3: Adenocarcinoma in tubulovillous adenoma	N0	No tumor deposits	NA	0	No	3	50-59	Married (including common law)
24097406	Female	White	C18.7-Sigmoid colon	Moderately differentiated; Grade II	8263/3: Adenocarcinoma in tubulovillous adenoma	N0	No tumor deposits	NA	0	No	7	60-69	Divorced
24099515	Male	White	C18.7-Sigmoid colon	Moderately differentiated; Grade II	8140/3: Adenocarcinoma, NOS	N1	Tumor Deposits identified	NA	0	No	3	20-29	Married (including common law)
24099688	Female	White	C20.9-Rectum, NOS	Moderately differentiated; Grade II	8249/3: Atypical carcinoid tumor	N0	NA	NA	NA	No	9	60-69	Unknown
24099690	Male	American Indian/Alaska Native	C20.9-Rectum, NOS	Moderately differentiated; Grade II	8210/3: Adenocarcinoma in adenomatous polyp	N0	No tumor deposits	Positive	0	No	26	60-69	Married (including common law)
24101193	Female	White	C20.9-Rectum, NOS	Moderately differentiated; Grade II	8140/3: Adenocarcinoma, NOS	N0	No tumor deposits	NA	0	No	1	60-69	Married (including common law)
24104392	Female	White	C18.7-Sigmoid colon	Moderately differentiated; Grade II	8263/3: Adenocarcinoma in tubulovillous adenoma	N0	No tumor deposits	NA	0	No	7	70-79	Married (including common law)
24104751	Male	White	C20.9-Rectum, NOS	Moderately differentiated; Grade II	8210/3: Adenocarcinoma in adenomatous polyp	N0	No tumor deposits	Positive	0	No	26	60-69	Divorced
24105625	Male	White	C18.4-Transverse colon	Moderately differentiated; Grade II	8140/3: Adenocarcinoma, NOS	N1	NA	Positive	0	Yes	83	50-59	Single (never married)
24107737	Male	White	C20.9-Rectum, NOS	Well differentiated; Grade I	8240/3: Carcinoid tumor, NOS	N0	NA	NA	NA	No	6	60-69	Married (including common law)
24107965	Male	White	C19.9-Rectosigmoid junction	Moderately differentiated; Grade II	8263/3: Adenocarcinoma in tubulovillous adenoma	N0	No tumor deposits	Negative	0	No	7	40-49	Married (including common law)
24108161	Male	Black	C20.9-Rectum, NOS	Moderately differentiated; Grade II	8210/3: Adenocarcinoma in adenomatous polyp	N0	No tumor deposits	Negative	0	No	15	60-69	Married (including common law)
24109136	Female	Black	C18.1-Appendix	Well differentiated; Grade I	8240/3: Carcinoid tumor, NOS	N0	NA	NA	NA	No	8	50-59	Unmarried or Domestic Partner
24109239	Male	White	C18.7-Sigmoid colon	Moderately differentiated; Grade II	8210/3: Adenocarcinoma in adenomatous polyp	N0	No tumor deposits	Negative	0	No	25	60-69	Married (including common law)
24111077	Male	Asian or Pacific Islander	C20.9-Rectum, NOS	Moderately differentiated; Grade II	8140/3: Adenocarcinoma, NOS	N1	No tumor deposits	Negative	0	No	45	80-89	Married (including common law)
24112120	Female	White	C18.0-Cecum	Moderately differentiated; Grade II	8210/3: Adenocarcinoma in adenomatous polyp	N0	No tumor deposits	NA	0	No	11	60-69	Married (including common law)
24114258	Female	Asian or Pacific Islander	C18.4-Transverse colon	Moderately differentiated; Grade II	8140/3: Adenocarcinoma, NOS	N0	No tumor deposits	Negative	0	No	28	70-79	Single (never married)
24115326	Male	White	C18.0-Cecum	Moderately differentiated; Grade II	8210/3: Adenocarcinoma in adenomatous polyp	N0	No tumor deposits	NA	0	No	3	50-59	Married (including common law)
24115416	Male	Black	C20.9-Rectum, NOS	Moderately differentiated; Grade II	8480/3: Mucinous adenocarcinoma	N0	No tumor deposits	NA	0	No	38	70-79	Divorced
24117106	Female	White	C18.7-Sigmoid colon	Moderately differentiated; Grade II	8263/3: Adenocarcinoma in tubulovillous adenoma	N0	No tumor deposits	NA	0	No	10	40-49	Married (including common law)
24117386	Female	White	C20.9-Rectum, NOS	Moderately differentiated; Grade II	8263/3: Adenocarcinoma in tubulovillous adenoma	N0	No tumor deposits	Negative	0	No	10	60-69	Married (including common law)
24118912	Female	White	C18.0-Cecum	Moderately differentiated; Grade II	8263/3: Adenocarcinoma in tubulovillous adenoma	N0	No tumor deposits	Negative	0	No	55	70-79	Widowed
24118920	Male	White	C18.7-Sigmoid colon	Moderately differentiated; Grade II	8263/3: Adenocarcinoma in tubulovillous adenoma	N0	NA	NA	0	No	10	50-59	Married (including common law)
24120264	Male	White	C20.9-Rectum, NOS	Well differentiated; Grade I	8240/3: Carcinoid tumor, NOS	N0	NA	NA	NA	No	2	50-59	Single (never married)
24120470	Female	White	C18.3-Hepatic flexure of colon	Moderately differentiated; Grade II	8210/3: Adenocarcinoma in adenomatous polyp	N0	No tumor deposits	NA	0	No	7	60-69	Divorced
24121378	Male	White	C18.4-Transverse colon	Moderately differentiated; Grade II	8263/3: Adenocarcinoma in tubulovillous adenoma	N0	No tumor deposits	NA	0	No	4	60-69	Divorced
24121853	Female	White	C20.9-Rectum, NOS	Moderately differentiated; Grade II	8210/3: Adenocarcinoma in adenomatous polyp	N0	No tumor deposits	Negative	0	No	15	70-79	Divorced
24123533	Male	White	C20.9-Rectum, NOS	Moderately differentiated; Grade II	8240/3: Carcinoid tumor, NOS	N0	NA	NA	NA	No	5	50-59	Married (including common law)
24130062	Male	White	C18.7-Sigmoid colon	Well differentiated; Grade I	8240/3: Carcinoid tumor, NOS	N0	NA	NA	NA	No	3	50-59	Single (never married)
24130626	Male	White	C18.2-Ascending colon	Poorly differentiated; Grade III	8140/3: Adenocarcinoma, NOS	N2	No tumor deposits	Negative	0	No	30	90-99	Widowed
24131210	Male	White	C18.6-Descending colon	Well differentiated; Grade I	8263/3: Adenocarcinoma in tubulovillous adenoma	N0	NA	NA	0	No	3	60-69	Unknown
24135824	Male	White	C18.0-Cecum	Moderately differentiated; Grade II	8263/3: Adenocarcinoma in tubulovillous adenoma	N0	No tumor deposits	NA	0	No	4	60-69	Married (including common law)
24136916	Male	Asian or Pacific Islander	C20.9-Rectum, NOS	Well differentiated; Grade I	8240/3: Carcinoid tumor, NOS	N0	NA	NA	NA	No	5	60-69	Married (including common law)
24137967	Female	White	C18.1-Appendix	Well differentiated; Grade I	8240/3: Carcinoid tumor, NOS	N0	NA	NA	NA	No	16	B	Single (never married)
24139404	Male	White	C18.1-Appendix	Well differentiated; Grade I	8240/3: Carcinoid tumor, NOS	N0	NA	NA	NA	No	18	B	Single (never married)
24139942	Female	White	C18.1-Appendix	Well differentiated; Grade I	8240/3: Carcinoid tumor, NOS	N0	NA	NA	NA	No	6	70-79	Widowed
24140088	Male	White	C18.0-Cecum	Moderately differentiated; Grade II	8210/3: Adenocarcinoma in adenomatous polyp	N0	No tumor deposits	Negative	0	No	15	70-79	Single (never married)
24140089	Female	White	C18.1-Appendix	Well differentiated; Grade I	8240/3: Carcinoid tumor, NOS	N0	NA	NA	NA	No	3	B	Single (never married)
24140295	Female	Black	C18.1-Appendix	Well differentiated; Grade I	8240/3: Carcinoid tumor, NOS	N0	NA	NA	NA	No	5	40-49	Married (including common law)
24140654	Male	White	C18.1-Appendix	Moderately differentiated; Grade II	8249/3: Atypical carcinoid tumor	N0	NA	NA	NA	No	5	20-29	Single (never married)
24140684	Female	Asian or Pacific Islander	C18.1-Appendix	Well differentiated; Grade I	8140/3: Adenocarcinoma, NOS	N0	NA	NA	NA	No	16	60-69	Widowed
24140700	Female	White	C18.1-Appendix	Moderately differentiated; Grade II	8249/3: Atypical carcinoid tumor	N0	NA	NA	NA	No	17	40-49	Married (including common law)
24140823	Female	White	C18.1-Appendix	Well differentiated; Grade I	8240/3: Carcinoid tumor, NOS	N0	NA	NA	NA	No	3	20-29	Single (never married)
24141012	Male	White	C18.1-Appendix	Moderately differentiated; Grade II	8249/3: Atypical carcinoid tumor	N0	NA	NA	NA	No	4	50-59	Married (including common law)
24141166	Male	White	C18.1-Appendix	Well differentiated; Grade I	8240/3: Carcinoid tumor, NOS	N0	NA	NA	NA	No	12	B	Single (never married)
24141482	Male	White	C18.7-Sigmoid colon	Moderately differentiated; Grade II	8263/3: Adenocarcinoma in tubulovillous adenoma	N0	No tumor deposits	NA	0	No	4	60-69	Married (including common law)
24141730	Male	White	C18.7-Sigmoid colon	Moderately differentiated; Grade II	8210/3: Adenocarcinoma in adenomatous polyp	N0	No tumor deposits	NA	0	No	7	40-49	Single (never married)
24142092	Female	White	C18.1-Appendix	Well differentiated; Grade I	8240/3: Carcinoid tumor, NOS	N0	NA	NA	NA	No	2	B	Single (never married)
24142255	Female	White	C18.1-Appendix	Well differentiated; Grade I	8240/3: Carcinoid tumor, NOS	N0	NA	NA	NA	No	7	70-79	Married (including common law)
24142383	Male	White	C18.1-Appendix	Moderately differentiated; Grade II	8240/3: Carcinoid tumor, NOS	N0	NA	NA	NA	No	3	20-29	Single (never married)
24142491	Female	White	C18.1-Appendix	Well differentiated; Grade I	8240/3: Carcinoid tumor, NOS	N0	NA	NA	NA	No	4	40-49	Married (including common law)
24142892	Female	White	C18.1-Appendix	Well differentiated; Grade I	8240/3: Carcinoid tumor, NOS	N0	NA	NA	NA	No	2	60-69	Widowed
24142896	Female	White	C18.3-Hepatic flexure of colon	Moderately differentiated; Grade II	8210/3: Adenocarcinoma in adenomatous polyp	N0	No tumor deposits	Positive	0	No	10	60-69	Divorced
24143575	Female	Black	C20.9-Rectum, NOS	Moderately differentiated; Grade II	8263/3: Adenocarcinoma in tubulovillous adenoma	N0	No tumor deposits	NA	0	No	3	50-59	Single (never married)
24145200	Male	White	C18.7-Sigmoid colon	Moderately differentiated; Grade II	8210/3: Adenocarcinoma in adenomatous polyp	N0	NA	NA	0	No	10	70-79	Married (including common law)
24145731	Male	White	C18.7-Sigmoid colon	Moderately differentiated; Grade II	8263/3: Adenocarcinoma in tubulovillous adenoma	N0	No tumor deposits	Negative	NA	No	15	50-59	Single (never married)
24148210	Male	White	C20.9-Rectum, NOS	Poorly differentiated; Grade III	8263/3: Adenocarcinoma in tubulovillous adenoma	N0	No tumor deposits	Negative	0	No	7	40-49	Married (including common law)
24148259	Female	Asian or Pacific Islander	C18.7-Sigmoid colon	Well differentiated; Grade I	8210/3: Adenocarcinoma in adenomatous polyp	N0	No tumor deposits	NA	0	No	35	60-69	Single (never married)
24149463	Male	Asian or Pacific Islander	C18.7-Sigmoid colon	Moderately differentiated; Grade II	8140/3: Adenocarcinoma, NOS	N1	No tumor deposits	NA	1	No	30	30-39	Married (including common law)
24149626	Male	White	C18.4-Transverse colon	Well differentiated; Grade I	8140/3: Adenocarcinoma, NOS	N0	No tumor deposits	NA	0	No	22	70-79	Married (including common law)
24151401	Male	Asian or Pacific Islander	C19.9-Rectosigmoid junction	Poorly differentiated; Grade III	8263/3: Adenocarcinoma in tubulovillous adenoma	N0	No tumor deposits	NA	0	No	9	60-69	Married (including common law)
24151618	Female	White	C18.6-Descending colon	Moderately differentiated; Grade II	8210/3: Adenocarcinoma in adenomatous polyp	N0	No tumor deposits	Negative	0	No	4	50-59	Divorced
24151835	Female	White	C20.9-Rectum, NOS	Moderately differentiated; Grade II	8210/3: Adenocarcinoma in adenomatous polyp	N0	No tumor deposits	NA	0	No	17	50-59	Married (including common law)
24154721	Female	White	C18.1-Appendix	Well differentiated; Grade I	8240/3: Carcinoid tumor, NOS	N0	NA	NA	NA	No	7	30-39	Single (never married)
24154740	Female	White	C20.9-Rectum, NOS	Moderately differentiated; Grade II	8263/3: Adenocarcinoma in tubulovillous adenoma	N0	No tumor deposits	Negative	0	No	4	50-59	Divorced
24155020	Female	White	C18.1-Appendix	Moderately differentiated; Grade II	8240/3: Carcinoid tumor, NOS	N0	NA	NA	NA	No	7	20-29	Single (never married)
24156949	Female	White	C18.7-Sigmoid colon	Moderately differentiated; Grade II	8210/3: Adenocarcinoma in adenomatous polyp	N0	No tumor deposits	Positive	0	No	2	50-59	Married (including common law)
24157981	Female	White	C20.9-Rectum, NOS	Moderately differentiated; Grade II	8263/3: Adenocarcinoma in tubulovillous adenoma	N0	No tumor deposits	NA	0	No	6	40-49	Separated
24158376	Male	White	C20.9-Rectum, NOS	Moderately differentiated; Grade II	8240/3: Carcinoid tumor, NOS	N0	NA	NA	NA	No	2	50-59	Married (including common law)
24161403	Male	White	C18.7-Sigmoid colon	Well differentiated; Grade I	8263/3: Adenocarcinoma in tubulovillous adenoma	N0	No tumor deposits	Negative	0	No	5	50-59	Married (including common law)
24162303	Male	White	C18.7-Sigmoid colon	Moderately differentiated; Grade II	8263/3: Adenocarcinoma in tubulovillous adenoma	N0	No tumor deposits	NA	0	No	6	60-69	Married (including common law)
24163212	Male	White	C18.1-Appendix	Well differentiated; Grade I	8240/3: Carcinoid tumor, NOS	N0	NA	NA	NA	No	7	50-59	Married (including common law)
24163607	Female	White	C18.0-Cecum	Moderately differentiated; Grade II	8480/3: Mucinous adenocarcinoma	N0	No tumor deposits	Negative	0	No	18	70-79	Married (including common law)
24164475	Male	White	C18.0-Cecum	Well differentiated; Grade I	8263/3: Adenocarcinoma in tubulovillous adenoma	N0	No tumor deposits	NA	0	No	16	60-69	Married (including common law)
24166911	Male	White	C18.1-Appendix	Well differentiated; Grade I	8240/3: Carcinoid tumor, NOS	N0	NA	NA	NA	No	5	40-49	Married (including common law)
24167557	Male	White	C18.2-Ascending colon	Moderately differentiated; Grade II	8263/3: Adenocarcinoma in tubulovillous adenoma	N0	No tumor deposits	Negative	0	Yes	10	60-69	Divorced
24168077	Male	White	C18.1-Appendix	Well differentiated; Grade I	8240/3: Carcinoid tumor, NOS	N0	NA	NA	NA	No	10	50-59	Married (including common law)
24169906	Female	White	C20.9-Rectum, NOS	Moderately differentiated; Grade II	8263/3: Adenocarcinoma in tubulovillous adenoma	N0	No tumor deposits	NA	0	No	5	40-49	Married (including common law)
24171330	Female	White	C20.9-Rectum, NOS	Moderately differentiated; Grade II	8261/3: Adenocarcinoma in villous adenoma	N0	No tumor deposits	Negative	0	No	18	50-59	Single (never married)
24172591	Male	White	C20.9-Rectum, NOS	Well differentiated; Grade I	8240/3: Carcinoid tumor, NOS	N0	NA	NA	NA	No	2	50-59	Unknown
24173211	Female	White	C18.7-Sigmoid colon	Moderately differentiated; Grade II	8210/3: Adenocarcinoma in adenomatous polyp	N0	No tumor deposits	Negative	0	No	15	60-69	Married (including common law)
24175498	Female	Asian or Pacific Islander	C18.6-Descending colon	Moderately differentiated; Grade II	8210/3: Adenocarcinoma in adenomatous polyp	N0	NA	Negative	0	No	1	60-69	Single (never married)
24177160	Male	White	C18.7-Sigmoid colon	Moderately differentiated; Grade II	8210/3: Adenocarcinoma in adenomatous polyp	N0	NA	NA	0	No	1	50-59	Married (including common law)
24179941	Male	White	C20.9-Rectum, NOS	Well differentiated; Grade I	8240/3: Carcinoid tumor, NOS	N0	NA	NA	NA	No	4	50-59	Married (including common law)
24180824	Female	White	C18.2-Ascending colon	Well differentiated; Grade I	8263/3: Adenocarcinoma in tubulovillous adenoma	N0	NA	NA	0	No	5	60-69	Married (including common law)
24181496	Male	White	C20.9-Rectum, NOS	Well differentiated; Grade I	8240/3: Carcinoid tumor, NOS	N0	NA	NA	NA	No	2	50-59	Married (including common law)
24182386	Male	White	C18.0-Cecum	Poorly differentiated; Grade III	8210/3: Adenocarcinoma in adenomatous polyp	N1	No tumor deposits	Negative	0	No	2	70-79	Married (including common law)
24182439	Female	White	C19.9-Rectosigmoid junction	Moderately differentiated; Grade II	8240/3: Carcinoid tumor, NOS	N0	NA	NA	NA	No	4	50-59	Married (including common law)
24182455	Female	White	C20.9-Rectum, NOS	Moderately differentiated; Grade II	8210/3: Adenocarcinoma in adenomatous polyp	N0	No tumor deposits	Negative	0	No	10	50-59	Divorced
24183968	Male	White	C19.9-Rectosigmoid junction	Moderately differentiated; Grade II	8263/3: Adenocarcinoma in tubulovillous adenoma	N0	NA	NA	0	No	1	50-59	Single (never married)
24184648	Female	American Indian/Alaska Native	C18.7-Sigmoid colon	Moderately differentiated; Grade II	8140/3: Adenocarcinoma, NOS	N0	No tumor deposits	Negative	0	No	27	30-39	Married (including common law)
24186142	Female	White	C20.9-Rectum, NOS	Moderately differentiated; Grade II	8240/3: Carcinoid tumor, NOS	N0	NA	NA	NA	No	3	50-59	Married (including common law)
24189306	Female	White	C20.9-Rectum, NOS	Moderately differentiated; Grade II	8240/3: Carcinoid tumor, NOS	N0	NA	NA	NA	No	2	40-49	Married (including common law)
24189614	Female	White	C20.9-Rectum, NOS	Moderately differentiated; Grade II	8263/3: Adenocarcinoma in tubulovillous adenoma	N0	NA	Negative	0	No	7	60-69	Married (including common law)
24191343	Female	White	C18.2-Ascending colon	Moderately differentiated; Grade II	8263/3: Adenocarcinoma in tubulovillous adenoma	N0	No tumor deposits	NA	0	No	1	60-69	Married (including common law)
24192698	Male	White	C19.9-Rectosigmoid junction	Moderately differentiated; Grade II	8210/3: Adenocarcinoma in adenomatous polyp	N0	No tumor deposits	Negative	0	No	30	70-79	Single (never married)
24192916	Male	White	C18.1-Appendix	Well differentiated; Grade I	8240/3: Carcinoid tumor, NOS	N0	NA	NA	NA	No	4	40-49	Single (never married)
24193408	Female	White	C19.9-Rectosigmoid junction	Moderately differentiated; Grade II	8210/3: Adenocarcinoma in adenomatous polyp	N1	No tumor deposits	NA	0	No	15	80-89	Widowed
24196667	Male	White	C18.1-Appendix	Moderately differentiated; Grade II	8240/3: Carcinoid tumor, NOS	N0	NA	NA	NA	No	3	B	Single (never married)
24196725	Male	White	C20.9-Rectum, NOS	Moderately differentiated; Grade II	8240/3: Carcinoid tumor, NOS	N0	NA	NA	NA	No	3	40-49	Unknown
24196988	Female	Asian or Pacific Islander	C20.9-Rectum, NOS	Well differentiated; Grade I	8240/3: Carcinoid tumor, NOS	N0	NA	NA	NA	No	5	50-59	Married (including common law)
24198082	Male	Asian or Pacific Islander	C18.1-Appendix	Well differentiated; Grade I	8240/3: Carcinoid tumor, NOS	N0	NA	NA	NA	No	4	20-29	Single (never married)
24198085	Female	White	C18.7-Sigmoid colon	Undifferentiated; anaplastic; Grade IV	8210/3: Adenocarcinoma in adenomatous polyp	N0	No tumor deposits	Negative	0	No	19	60-69	Divorced
24198806	Male	White	C18.1-Appendix	Moderately differentiated; Grade II	8263/3: Adenocarcinoma in tubulovillous adenoma	N0	NA	NA	NA	No	2	60-69	Married (including common law)
24199205	Male	White	C18.1-Appendix	Poorly differentiated; Grade III	8263/3: Adenocarcinoma in tubulovillous adenoma	N0	NA	NA	NA	No	4	60-69	Married (including common law)
24200184	Female	White	C20.9-Rectum, NOS	Well differentiated; Grade I	8240/3: Carcinoid tumor, NOS	N0	NA	NA	NA	No	5	30-39	Single (never married)
24200441	Female	White	C20.9-Rectum, NOS	Well differentiated; Grade I	8240/3: Carcinoid tumor, NOS	N0	NA	NA	NA	No	4	60-69	Married (including common law)
24200794	Male	Asian or Pacific Islander	C20.9-Rectum, NOS	Well differentiated; Grade I	8240/3: Carcinoid tumor, NOS	N0	NA	NA	NA	No	6	50-59	Married (including common law)
24202179	Female	Black	C20.9-Rectum, NOS	Well differentiated; Grade I	8240/3: Carcinoid tumor, NOS	N0	NA	NA	NA	No	4	70-79	Married (including common law)
24202371	Female	White	C20.9-Rectum, NOS	Moderately differentiated; Grade II	8140/3: Adenocarcinoma, NOS	N1	NA	Positive	0	Yes	100	70-79	Married (including common law)
24203696	Female	White	C18.0-Cecum	Undifferentiated; anaplastic; Grade IV	8263/3: Adenocarcinoma in tubulovillous adenoma	N0	No tumor deposits	NA	0	No	1	60-69	Married (including common law)
24204016	Male	White	C20.9-Rectum, NOS	Well differentiated; Grade I	8240/3: Carcinoid tumor, NOS	N0	NA	NA	NA	No	5	60-69	Unknown
24205466	Female	White	C19.9-Rectosigmoid junction	Moderately differentiated; Grade II	8263/3: Adenocarcinoma in tubulovillous adenoma	N0	No tumor deposits	NA	0	No	3	70-79	Divorced
24207321	Female	White	C18.7-Sigmoid colon	Moderately differentiated; Grade II	8263/3: Adenocarcinoma in tubulovillous adenoma	N0	No tumor deposits	NA	0	No	30	50-59	Single (never married)
24207762	Female	White	C18.1-Appendix	Well differentiated; Grade I	8240/3: Carcinoid tumor, NOS	N0	NA	NA	NA	No	3	40-49	Unknown
24207805	Female	White	C20.9-Rectum, NOS	Well differentiated; Grade I	8240/3: Carcinoid tumor, NOS	N0	NA	NA	NA	No	5	50-59	Single (never married)
24208006	Female	White	C18.6-Descending colon	Moderately differentiated; Grade II	8210/3: Adenocarcinoma in adenomatous polyp	N0	No tumor deposits	NA	0	No	15	50-59	Married (including common law)
24208507	Male	Black	C20.9-Rectum, NOS	Well differentiated; Grade I	8210/3: Adenocarcinoma in adenomatous polyp	N0	No tumor deposits	Negative	0	No	30	50-59	Married (including common law)
24208990	Male	White	C18.7-Sigmoid colon	Moderately differentiated; Grade II	8263/3: Adenocarcinoma in tubulovillous adenoma	N0	No tumor deposits	NA	0	No	11	40-49	Unknown
24213559	Male	White	C18.7-Sigmoid colon	Moderately differentiated; Grade II	8263/3: Adenocarcinoma in tubulovillous adenoma	N0	No tumor deposits	NA	0	No	13	50-59	Unknown
24216429	Male	White	C18.1-Appendix	Well differentiated; Grade I	8240/3: Carcinoid tumor, NOS	N0	NA	NA	NA	No	18	B	Single (never married)
24217107	Male	White	C18.7-Sigmoid colon	Moderately differentiated; Grade II	8140/3: Adenocarcinoma, NOS	N0	No tumor deposits	Negative	0	No	12	70-79	Divorced
24218208	Female	White	C20.9-Rectum, NOS	Well differentiated; Grade I	8240/3: Carcinoid tumor, NOS	N0	NA	NA	NA	No	9	50-59	Married (including common law)
24218386	Male	White	C18.7-Sigmoid colon	Moderately differentiated; Grade II	8210/3: Adenocarcinoma in adenomatous polyp	N0	No tumor deposits	Negative	0	No	27	40-49	Married (including common law)
24219287	Male	White	C18.4-Transverse colon	Moderately differentiated; Grade II	8140/3: Adenocarcinoma, NOS	N0	No tumor deposits	NA	0	No	25	80-89	Married (including common law)
24220490	Female	White	C20.9-Rectum, NOS	Well differentiated; Grade I	8261/3: Adenocarcinoma in villous adenoma	N0	NA	Positive	0	Yes	40	70-79	Married (including common law)
24220972	Female	White	C18.2-Ascending colon	Moderately differentiated; Grade II	8210/3: Adenocarcinoma in adenomatous polyp	N0	No tumor deposits	NA	0	No	6	50-59	Married (including common law)
24221896	Female	White	C19.9-Rectosigmoid junction	Moderately differentiated; Grade II	8210/3: Adenocarcinoma in adenomatous polyp	N0	No tumor deposits	NA	0	No	15	40-49	Unknown
24223089	Female	White	C20.9-Rectum, NOS	Well differentiated; Grade I	8240/3: Carcinoid tumor, NOS	N0	NA	NA	NA	No	9	60-69	Unknown
24223341	Male	White	C19.9-Rectosigmoid junction	Moderately differentiated; Grade II	8263/3: Adenocarcinoma in tubulovillous adenoma	N0	No tumor deposits	NA	0	No	10	60-69	Single (never married)
24224431	Female	White	C20.9-Rectum, NOS	Moderately differentiated; Grade II	8210/3: Adenocarcinoma in adenomatous polyp	N0	NA	NA	0	No	15	50-59	Married (including common law)
24227568	Female	White	C18.1-Appendix	Well differentiated; Grade I	8240/3: Carcinoid tumor, NOS	N0	NA	NA	NA	No	6	20-29	Unknown
24228233	Male	White	C18.4-Transverse colon	Moderately differentiated; Grade II	Other	N0	No tumor deposits	NA	0	No	18	50-59	Married (including common law)
24232300	Female	White	C18.4-Transverse colon	Moderately differentiated; Grade II	8210/3: Adenocarcinoma in adenomatous polyp	N0	No tumor deposits	Negative	0	No	4	60-69	Married (including common law)
28359625	Male	White	C20.9-Rectum, NOS	Moderately differentiated; Grade II	8140/3: Adenocarcinoma, NOS	N0	No tumor deposits	Negative	0	No	3	50-59	Married (including common law)
28364686	Male	White	C18.7-Sigmoid colon	Moderately differentiated; Grade II	8140/3: Adenocarcinoma, NOS	N0	No tumor deposits	Negative	0	No	16	50-59	Married (including common law)
28369607	Male	White	C18.0-Cecum	Moderately differentiated; Grade II	8210/3: Adenocarcinoma in adenomatous polyp	N0	No tumor deposits	NA	0	No	13	70-79	Married (including common law)
28370999	Female	White	C18.0-Cecum	Moderately differentiated; Grade II	8263/3: Adenocarcinoma in tubulovillous adenoma	N0	No tumor deposits	Negative	0	No	11	50-59	Married (including common law)
28372195	Male	White	C20.9-Rectum, NOS	Well differentiated; Grade I	8240/3: Carcinoid tumor, NOS	N0	NA	NA	NA	No	8	60-69	Divorced
28372841	Female	White	C18.0-Cecum	Moderately differentiated; Grade II	8261/3: Adenocarcinoma in villous adenoma	N0	No tumor deposits	NA	NA	No	20	50-59	Married (including common law)
28373850	Male	White	C19.9-Rectosigmoid junction	Moderately differentiated; Grade II	8210/3: Adenocarcinoma in adenomatous polyp	N0	No tumor deposits	NA	0	No	17	80-89	Married (including common law)
28373853	Male	White	C18.4-Transverse colon	Moderately differentiated; Grade II	8210/3: Adenocarcinoma in adenomatous polyp	N0	No tumor deposits	Negative	0	No	10	70-79	Married (including common law)
28374466	Male	White	C18.0-Cecum	Moderately differentiated; Grade II	8263/3: Adenocarcinoma in tubulovillous adenoma	N0	No tumor deposits	NA	0	No	20	60-69	Married (including common law)
28375197	Female	White	C20.9-Rectum, NOS	Poorly differentiated; Grade III	8140/3: Adenocarcinoma, NOS	N1	NA	Negative	NA	No	50	50-59	Widowed
28375330	Male	White	C18.0-Cecum	Well differentiated; Grade I	8263/3: Adenocarcinoma in tubulovillous adenoma	N0	No tumor deposits	NA	0	No	5	70-79	Married (including common law)
28376488	Male	White	C18.0-Cecum	Moderately differentiated; Grade II	8263/3: Adenocarcinoma in tubulovillous adenoma	N0	No tumor deposits	Negative	0	No	12	60-69	Married (including common law)
28396312	Female	White	C18.0-Cecum	Moderately differentiated; Grade II	8261/3: Adenocarcinoma in villous adenoma	N0	NA	NA	0	No	8	80-89	Married (including common law)
28399583	Male	White	C18.2-Ascending colon	Moderately differentiated; Grade II	8210/3: Adenocarcinoma in adenomatous polyp	N0	No tumor deposits	Positive	0	No	5	70-79	Married (including common law)
28403228	Male	White	C18.2-Ascending colon	Well differentiated; Grade I	8140/3: Adenocarcinoma, NOS	N0	No tumor deposits	Negative	0	No	22	60-69	Married (including common law)
28406906	Male	White	C20.9-Rectum, NOS	Moderately differentiated; Grade II	8210/3: Adenocarcinoma in adenomatous polyp	N0	No tumor deposits	Negative	0	No	9	40-49	Married (including common law)
28407647	Male	White	C18.7-Sigmoid colon	Moderately differentiated; Grade II	8210/3: Adenocarcinoma in adenomatous polyp	N1	No tumor deposits	Negative	1	No	17	60-69	Married (including common law)
28407648	Male	White	C18.7-Sigmoid colon	Moderately differentiated; Grade II	8140/3: Adenocarcinoma, NOS	N0	No tumor deposits	Negative	0	No	25	60-69	Married (including common law)
28410369	Male	White	C18.6-Descending colon	Moderately differentiated; Grade II	8210/3: Adenocarcinoma in adenomatous polyp	N0	No tumor deposits	NA	0	No	3	50-59	Married (including common law)
28411750	Female	White	C18.4-Transverse colon	Moderately differentiated; Grade II	8263/3: Adenocarcinoma in tubulovillous adenoma	N0	No tumor deposits	NA	0	No	15	80-89	Widowed
28412259	Male	White	C18.2-Ascending colon	Moderately differentiated; Grade II	8263/3: Adenocarcinoma in tubulovillous adenoma	N0	No tumor deposits	NA	NA	No	10	50-59	Married (including common law)
28414407	Female	White	C18.7-Sigmoid colon	Moderately differentiated; Grade II	8140/3: Adenocarcinoma, NOS	N0	No tumor deposits	Negative	0	No	20	50-59	Married (including common law)
28416261	Female	White	C18.2-Ascending colon	Moderately differentiated; Grade II	8263/3: Adenocarcinoma in tubulovillous adenoma	N0	No tumor deposits	NA	0	No	4	70-79	Widowed
28416322	Female	White	C18.7-Sigmoid colon	Moderately differentiated; Grade II	8140/3: Adenocarcinoma, NOS	N0	No tumor deposits	Negative	0	No	23	60-69	Divorced
28420839	Female	White	C20.9-Rectum, NOS	Moderately differentiated; Grade II	8263/3: Adenocarcinoma in tubulovillous adenoma	N0	NA	NA	0	No	10	70-79	Divorced
28425609	Male	White	C20.9-Rectum, NOS	Well differentiated; Grade I	8240/3: Carcinoid tumor, NOS	N0	NA	NA	NA	No	4	30-39	Married (including common law)
28429134	Female	White	C18.0-Cecum	Moderately differentiated; Grade II	8210/3: Adenocarcinoma in adenomatous polyp	N0	No tumor deposits	Negative	0	No	6	70-79	Married (including common law)
28431388	Female	Asian or Pacific Islander	C18.1-Appendix	Well differentiated; Grade I	8140/3: Adenocarcinoma, NOS	N0	NA	NA	NA	No	62	50-59	Married (including common law)
28435775	Female	White	C20.9-Rectum, NOS	Moderately differentiated; Grade II	8246/3: Neuroendocrine carcinoma, NOS	N0	NA	NA	NA	No	4	60-69	Divorced
28437686	Male	White	C18.7-Sigmoid colon	Moderately differentiated; Grade II	8263/3: Adenocarcinoma in tubulovillous adenoma	N0	No tumor deposits	NA	NA	No	6	60-69	Married (including common law)
28438097	Male	White	C18.7-Sigmoid colon	Moderately differentiated; Grade II	8140/3: Adenocarcinoma, NOS	N0	NA	Positive	0	Yes	60	50-59	Single (never married)
28438968	Male	White	C18.4-Transverse colon	Moderately differentiated; Grade II	8140/3: Adenocarcinoma, NOS	N0	No tumor deposits	Positive	0	No	2	70-79	Married (including common law)
28440529	Female	White	C20.9-Rectum, NOS	Well differentiated; Grade I	8240/3: Carcinoid tumor, NOS	N0	NA	NA	NA	No	8	60-69	Married (including common law)
28444407	Male	White	C20.9-Rectum, NOS	Moderately differentiated; Grade II	8140/3: Adenocarcinoma, NOS	N0	No tumor deposits	Negative	0	No	17	50-59	Married (including common law)
28447165	Male	White	C18.7-Sigmoid colon	Moderately differentiated; Grade II	8263/3: Adenocarcinoma in tubulovillous adenoma	N0	No tumor deposits	NA	NA	No	3	50-59	Married (including common law)
28448051	Male	White	C18.7-Sigmoid colon	Moderately differentiated; Grade II	8263/3: Adenocarcinoma in tubulovillous adenoma	N0	No tumor deposits	NA	0	No	5	50-59	Married (including common law)
28451275	Female	White	C18.7-Sigmoid colon	Moderately differentiated; Grade II	8210/3: Adenocarcinoma in adenomatous polyp	N0	No tumor deposits	NA	0	No	15	50-59	Married (including common law)
28455547	Female	White	C20.9-Rectum, NOS	Well differentiated; Grade I	8240/3: Carcinoid tumor, NOS	N0	NA	NA	NA	No	15	50-59	Unknown
28455980	Male	White	C18.2-Ascending colon	Moderately differentiated; Grade II	8261/3: Adenocarcinoma in villous adenoma	N0	No tumor deposits	NA	0	No	25	40-49	Married (including common law)
28455982	Female	White	C18.6-Descending colon	Moderately differentiated; Grade II	8210/3: Adenocarcinoma in adenomatous polyp	N0	No tumor deposits	NA	0	No	5	50-59	Divorced
28456646	Female	White	C20.9-Rectum, NOS	Well differentiated; Grade I	8240/3: Carcinoid tumor, NOS	N0	NA	NA	NA	No	9	50-59	Married (including common law)
28460009	Female	White	C18.0-Cecum	Moderately differentiated; Grade II	8210/3: Adenocarcinoma in adenomatous polyp	N1	No tumor deposits	Negative	0	No	25	50-59	Married (including common law)
28468405	Female	White	C20.9-Rectum, NOS	Moderately differentiated; Grade II	8210/3: Adenocarcinoma in adenomatous polyp	N0	No tumor deposits	Negative	0	No	20	60-69	Married (including common law)
28470085	Female	Asian or Pacific Islander	C18.6-Descending colon	Moderately differentiated; Grade II	8480/3: Mucinous adenocarcinoma	N0	No tumor deposits	Negative	0	No	15	50-59	Married (including common law)
28470201	Female	White	C19.9-Rectosigmoid junction	Moderately differentiated; Grade II	8263/3: Adenocarcinoma in tubulovillous adenoma	N0	No tumor deposits	NA	0	No	20	50-59	Married (including common law)
28471162	Female	White	C18.1-Appendix	Well differentiated; Grade I	8240/3: Carcinoid tumor, NOS	N0	NA	NA	NA	No	4	B	Single (never married)
28471477	Male	White	C18.7-Sigmoid colon	Moderately differentiated; Grade II	8140/3: Adenocarcinoma, NOS	N1	No tumor deposits	Negative	1	No	20	70-79	Married (including common law)
28473366	Female	White	C18.5-Splenic flexure of colon	Moderately differentiated; Grade II	8140/3: Adenocarcinoma, NOS	N0	No tumor deposits	Negative	0	No	13	60-69	Unknown
28474929	Female	White	C18.1-Appendix	Well differentiated; Grade I	8240/3: Carcinoid tumor, NOS	N0	NA	NA	NA	No	1	30-39	Married (including common law)
28476217	Male	White	C18.7-Sigmoid colon	Well differentiated; Grade I	8263/3: Adenocarcinoma in tubulovillous adenoma	N0	No tumor deposits	NA	0	No	10	70-79	Married (including common law)
28476439	Female	White	C20.9-Rectum, NOS	Well differentiated; Grade I	8240/3: Carcinoid tumor, NOS	N0	NA	NA	NA	No	9	60-69	Unknown
28476518	Female	White	C18.7-Sigmoid colon	Poorly differentiated; Grade III	8140/3: Adenocarcinoma, NOS	N0	No tumor deposits	NA	0	No	11	60-69	Married (including common law)
28478791	Male	White	C18.2-Ascending colon	Moderately differentiated; Grade II	8211/3: Tubular adenocarcinoma	N0	No tumor deposits	Negative	0	No	19	60-69	Married (including common law)
28479536	Female	White	C18.1-Appendix	Well differentiated; Grade I	8240/3: Carcinoid tumor, NOS	N0	NA	NA	NA	No	16	30-39	Separated
28485018	Male	White	C20.9-Rectum, NOS	Moderately differentiated; Grade II	8249/3: Atypical carcinoid tumor	N0	NA	NA	NA	No	5	50-59	Divorced
28486080	Male	White	C20.9-Rectum, NOS	Well differentiated; Grade I	8240/3: Carcinoid tumor, NOS	N0	NA	NA	NA	No	4	50-59	Married (including common law)
28486793	Female	White	C18.1-Appendix	Well differentiated; Grade I	8240/3: Carcinoid tumor, NOS	N0	NA	NA	NA	No	12	40-49	Married (including common law)
28487189	Female	White	C18.2-Ascending colon	Undifferentiated; anaplastic; Grade IV	8490/3: Signet ring cell carcinoma	N1	No tumor deposits	Negative	0	No	8	50-59	Married (including common law)
28488015	Male	White	C20.9-Rectum, NOS	Well differentiated; Grade I	8240/3: Carcinoid tumor, NOS	N0	NA	NA	NA	No	5	30-39	Married (including common law)
28491210	Male	White	C18.1-Appendix	Well differentiated; Grade I	8240/3: Carcinoid tumor, NOS	N0	NA	NA	NA	No	10	30-39	Married (including common law)
28491554	Female	White	C18.7-Sigmoid colon	Well differentiated; Grade I	8140/3: Adenocarcinoma, NOS	N0	No tumor deposits	NA	0	No	20	50-59	Married (including common law)
28492517	Female	White	C18.7-Sigmoid colon	Well differentiated; Grade I	8210/3: Adenocarcinoma in adenomatous polyp	N1	No tumor deposits	NA	NA	No	2	50-59	Married (including common law)
30208963	Female	White	C18.7-Sigmoid colon	Moderately differentiated; Grade II	8261/3: Adenocarcinoma in villous adenoma	N0	No tumor deposits	NA	0	No	5	50-59	Married (including common law)
30214160	Male	Black	C20.9-Rectum, NOS	Undifferentiated; anaplastic; Grade IV	Other	N0	No tumor deposits	NA	0	No	80	40-49	Single (never married)
30345787	Female	Black	C18.4-Transverse colon	Well differentiated; Grade I	8140/3: Adenocarcinoma, NOS	N0	No tumor deposits	Negative	0	No	24	60-69	Widowed
30350493	Female	White	C18.4-Transverse colon	Well differentiated; Grade I	8140/3: Adenocarcinoma, NOS	N0	No tumor deposits	Negative	0	No	16	50-59	Single (never married)
30350848	Female	Black	C20.9-Rectum, NOS	Well differentiated; Grade I	8263/3: Adenocarcinoma in tubulovillous adenoma	N0	No tumor deposits	NA	NA	No	5	70-79	Widowed
30353282	Female	White	C18.2-Ascending colon	Moderately differentiated; Grade II	8210/3: Adenocarcinoma in adenomatous polyp	N0	No tumor deposits	NA	0	No	20	50-59	Married (including common law)
30353702	Female	Black	C18.7-Sigmoid colon	Moderately differentiated; Grade II	8210/3: Adenocarcinoma in adenomatous polyp	N0	No tumor deposits	NA	0	No	8	50-59	Single (never married)
30354011	Male	Black	C18.2-Ascending colon	Moderately differentiated; Grade II	8140/3: Adenocarcinoma, NOS	N0	No tumor deposits	NA	0	No	3	50-59	Married (including common law)
30356859	Male	White	C18.3-Hepatic flexure of colon	Moderately differentiated; Grade II	8140/3: Adenocarcinoma, NOS	N0	No tumor deposits	NA	0	No	8	50-59	Married (including common law)
30357848	Female	Black	C20.9-Rectum, NOS	Well differentiated; Grade I	8140/3: Adenocarcinoma, NOS	N0	No tumor deposits	Negative	0	No	15	60-69	Married (including common law)
30360577	Male	White	C18.7-Sigmoid colon	Poorly differentiated; Grade III	8210/3: Adenocarcinoma in adenomatous polyp	N1	No tumor deposits	NA	0	No	15	60-69	Single (never married)
30360779	Male	Black	C18.0-Cecum	Moderately differentiated; Grade II	8263/3: Adenocarcinoma in tubulovillous adenoma	N0	No tumor deposits	Negative	0	No	31	60-69	Married (including common law)
30364390	Female	White	C18.4-Transverse colon	Moderately differentiated; Grade II	8140/3: Adenocarcinoma, NOS	N0	NA	NA	0	No	15	80-89	Divorced
30365014	Male	Black	C18.4-Transverse colon	Moderately differentiated; Grade II	8210/3: Adenocarcinoma in adenomatous polyp	N0	No tumor deposits	NA	0	No	15	80-89	Single (never married)
30366141	Male	White	C20.9-Rectum, NOS	Well differentiated; Grade I	8240/3: Carcinoid tumor, NOS	N0	NA	NA	NA	No	2	50-59	Married (including common law)
30366939	Female	Black	C18.6-Descending colon	Moderately differentiated; Grade II	8261/3: Adenocarcinoma in villous adenoma	N0	NA	NA	NA	No	20	50-59	Single (never married)
30367781	Male	White	C20.9-Rectum, NOS	Moderately differentiated; Grade II	8140/3: Adenocarcinoma, NOS	N0	No tumor deposits	NA	0	No	50	60-69	Married (including common law)
30373110	Male	Black	C18.0-Cecum	Poorly differentiated; Grade III	8480/3: Mucinous adenocarcinoma	N0	No tumor deposits	NA	0	No	32	70-79	Single (never married)
30374983	Male	White	C20.9-Rectum, NOS	Moderately differentiated; Grade II	8140/3: Adenocarcinoma, NOS	N0	No tumor deposits	NA	0	No	12	60-69	Married (including common law)
30377703	Male	Black	C20.9-Rectum, NOS	Poorly differentiated; Grade III	Other	N0	No tumor deposits	NA	NA	Yes	10	30-39	Single (never married)
30379650	Male	Black	C20.9-Rectum, NOS	Well differentiated; Grade I	8240/3: Carcinoid tumor, NOS	N0	NA	NA	NA	No	5	60-69	Widowed
30379684	Male	White	C18.5-Splenic flexure of colon	Moderately differentiated; Grade II	8140/3: Adenocarcinoma, NOS	N0	NA	NA	NA	No	24	60-69	Single (never married)
30383687	Female	White	C18.7-Sigmoid colon	Moderately differentiated; Grade II	8263/3: Adenocarcinoma in tubulovillous adenoma	N0	NA	NA	NA	No	25	70-79	Widowed
30383720	Female	White	C20.9-Rectum, NOS	Moderately differentiated; Grade II	8140/3: Adenocarcinoma, NOS	N0	No tumor deposits	NA	0	No	22	40-49	Married (including common law)
30384365	Male	Black	C18.0-Cecum	Moderately differentiated; Grade II	8263/3: Adenocarcinoma in tubulovillous adenoma	N1	No tumor deposits	NA	0	No	25	50-59	Married (including common law)
30384834	Male	Black	C18.7-Sigmoid colon	Moderately differentiated; Grade II	8140/3: Adenocarcinoma, NOS	N0	No tumor deposits	Negative	0	No	14	70-79	Unknown
30387282	Male	White	C19.9-Rectosigmoid junction	Well differentiated; Grade I	8140/3: Adenocarcinoma, NOS	N0	No tumor deposits	NA	0	No	40	50-59	Single (never married)
30387426	Male	Black	C20.9-Rectum, NOS	Moderately differentiated; Grade II	8261/3: Adenocarcinoma in villous adenoma	N0	No tumor deposits	NA	0	No	7	60-69	Unknown
30388392	Female	Black	C18.2-Ascending colon	Moderately differentiated; Grade II	8140/3: Adenocarcinoma, NOS	N0	No tumor deposits	NA	0	No	20	50-59	Divorced
30389384	Female	Black	C18.7-Sigmoid colon	Well differentiated; Grade I	8210/3: Adenocarcinoma in adenomatous polyp	N0	NA	NA	0	No	20	70-79	Widowed
30392080	Male	Black	C18.0-Cecum	Well differentiated; Grade I	8140/3: Adenocarcinoma, NOS	N0	No tumor deposits	NA	0	No	4	50-59	Married (including common law)
30392104	Female	Black	C19.9-Rectosigmoid junction	Well differentiated; Grade I	8140/3: Adenocarcinoma, NOS	N1	NA	NA	NA	Yes	30	40-49	Single (never married)
30392992	Female	White	C18.2-Ascending colon	Well differentiated; Grade I	8261/3: Adenocarcinoma in villous adenoma	N0	No tumor deposits	NA	0	No	4	60-69	Single (never married)
30393257	Female	White	C18.1-Appendix	Well differentiated; Grade I	8480/3: Mucinous adenocarcinoma	N0	NA	Positive	NA	No	57	50-59	Married (including common law)
30394968	Female	White	C18.2-Ascending colon	Moderately differentiated; Grade II	8263/3: Adenocarcinoma in tubulovillous adenoma	N0	No tumor deposits	NA	0	No	4	60-69	Married (including common law)
30395055	Male	White	C18.7-Sigmoid colon	Well differentiated; Grade I	8210/3: Adenocarcinoma in adenomatous polyp	N0	No tumor deposits	NA	0	No	20	50-59	Married (including common law)
30397298	Male	White	C20.9-Rectum, NOS	Moderately differentiated; Grade II	8210/3: Adenocarcinoma in adenomatous polyp	N0	No tumor deposits	NA	NA	No	20	60-69	Married (including common law)
30397629	Female	White	C18.2-Ascending colon	Well differentiated; Grade I	8263/3: Adenocarcinoma in tubulovillous adenoma	N0	No tumor deposits	NA	0	No	3	70-79	Married (including common law)
30397842	Female	Black	C18.2-Ascending colon	Moderately differentiated; Grade II	8210/3: Adenocarcinoma in adenomatous polyp	N0	No tumor deposits	NA	0	No	17	60-69	Married (including common law)
30399649	Female	Black	C20.9-Rectum, NOS	Well differentiated; Grade I	8240/3: Carcinoid tumor, NOS	N0	NA	NA	NA	No	8	50-59	Single (never married)
30401689	Male	White	C18.7-Sigmoid colon	Moderately differentiated; Grade II	8263/3: Adenocarcinoma in tubulovillous adenoma	N0	No tumor deposits	NA	0	No	2	60-69	Single (never married)
30401715	Female	Black	C18.2-Ascending colon	Moderately differentiated; Grade II	8263/3: Adenocarcinoma in tubulovillous adenoma	N0	No tumor deposits	NA	0	No	9	70-79	Single (never married)
30403141	Male	Black	C18.7-Sigmoid colon	Well differentiated; Grade I	8263/3: Adenocarcinoma in tubulovillous adenoma	N0	No tumor deposits	NA	0	No	1	50-59	Single (never married)
30403446	Male	White	C20.9-Rectum, NOS	Moderately differentiated; Grade II	8263/3: Adenocarcinoma in tubulovillous adenoma	N0	No tumor deposits	Negative	0	No	7	40-49	Divorced
30403699	Male	White	C18.3-Hepatic flexure of colon	Moderately differentiated; Grade II	8140/3: Adenocarcinoma, NOS	N0	No tumor deposits	NA	0	No	12	70-79	Married (including common law)
30403982	Female	Black	C18.0-Cecum	Moderately differentiated; Grade II	8263/3: Adenocarcinoma in tubulovillous adenoma	N2	No tumor deposits	Positive	0	No	11	40-49	Separated
30406737	Female	Black	C18.7-Sigmoid colon	Well differentiated; Grade I	8210/3: Adenocarcinoma in adenomatous polyp	N0	No tumor deposits	NA	0	No	30	60-69	Married (including common law)
30407468	Male	White	C20.9-Rectum, NOS	Well differentiated; Grade I	8263/3: Adenocarcinoma in tubulovillous adenoma	N0	No tumor deposits	NA	0	No	8	50-59	Married (including common law)
30408350	Female	White	C20.9-Rectum, NOS	Well differentiated; Grade I	8263/3: Adenocarcinoma in tubulovillous adenoma	N0	No tumor deposits	NA	0	No	6	60-69	Married (including common law)
30412678	Male	White	C20.9-Rectum, NOS	Well differentiated; Grade I	8246/3: Neuroendocrine carcinoma, NOS	N0	NA	NA	NA	No	5	40-49	Divorced
30413504	Male	Black	C18.7-Sigmoid colon	Moderately differentiated; Grade II	8140/3: Adenocarcinoma, NOS	N1	No tumor deposits	Negative	0	No	17	60-69	Married (including common law)
30418048	Male	Black	C18.5-Splenic flexure of colon	Moderately differentiated; Grade II	8263/3: Adenocarcinoma in tubulovillous adenoma	N0	No tumor deposits	NA	0	No	50	80-89	Divorced
30421781	Female	Black	C19.9-Rectosigmoid junction	Well differentiated; Grade I	8240/3: Carcinoid tumor, NOS	N0	NA	NA	NA	No	5	50-59	Unknown
30423911	Female	Asian or Pacific Islander	C20.9-Rectum, NOS	Moderately differentiated; Grade II	8210/3: Adenocarcinoma in adenomatous polyp	N0	No tumor deposits	NA	0	No	14	40-49	Married (including common law)
30423966	Female	Black	C20.9-Rectum, NOS	Moderately differentiated; Grade II	8210/3: Adenocarcinoma in adenomatous polyp	N0	NA	NA	NA	No	7	30-39	Married (including common law)
30424442	Female	Black	C20.9-Rectum, NOS	Well differentiated; Grade I	8246/3: Neuroendocrine carcinoma, NOS	N0	NA	NA	NA	No	5	30-39	Married (including common law)
30425500	Female	White	C18.7-Sigmoid colon	Moderately differentiated; Grade II	8140/3: Adenocarcinoma, NOS	N0	No tumor deposits	Positive	0	No	25	70-79	Married (including common law)
30426859	Male	White	C18.7-Sigmoid colon	Moderately differentiated; Grade II	8263/3: Adenocarcinoma in tubulovillous adenoma	N0	No tumor deposits	Negative	0	No	25	60-69	Married (including common law)
30431155	Female	Black	C20.9-Rectum, NOS	Well differentiated; Grade I	8240/3: Carcinoid tumor, NOS	N0	NA	NA	NA	No	10	50-59	Married (including common law)
30433166	Female	Black	C18.7-Sigmoid colon	Moderately differentiated; Grade II	8140/3: Adenocarcinoma, NOS	N0	NA	Positive	0	Yes	55	50-59	Single (never married)
30434156	Male	White	C20.9-Rectum, NOS	Well differentiated; Grade I	8240/3: Carcinoid tumor, NOS	N0	NA	NA	NA	No	6	50-59	Unknown
30434701	Female	White	C18.2-Ascending colon	Well differentiated; Grade I	8263/3: Adenocarcinoma in tubulovillous adenoma	N0	No tumor deposits	NA	0	No	5	40-49	Married (including common law)
30434990	Male	Black	C18.0-Cecum	Moderately differentiated; Grade II	8263/3: Adenocarcinoma in tubulovillous adenoma	N0	No tumor deposits	NA	0	No	55	70-79	Single (never married)
30436031	Female	White	C18.3-Hepatic flexure of colon	Moderately differentiated; Grade II	8210/3: Adenocarcinoma in adenomatous polyp	N0	No tumor deposits	NA	0	No	3	80-89	Separated
30437155	Female	White	C20.9-Rectum, NOS	Well differentiated; Grade I	8140/3: Adenocarcinoma, NOS	N0	No tumor deposits	NA	0	No	9	70-79	Unknown
30437216	Female	White	C18.1-Appendix	Moderately differentiated; Grade II	8240/3: Carcinoid tumor, NOS	N0	NA	NA	NA	No	8	50-59	Single (never married)
30438437	Female	White	C18.7-Sigmoid colon	Moderately differentiated; Grade II	8210/3: Adenocarcinoma in adenomatous polyp	N0	No tumor deposits	Negative	0	No	8	60-69	Divorced
30439643	Male	Black	C20.9-Rectum, NOS	Well differentiated; Grade I	8240/3: Carcinoid tumor, NOS	N0	NA	NA	NA	No	7	50-59	Single (never married)
30440973	Male	Black	C19.9-Rectosigmoid junction	Moderately differentiated; Grade II	8240/3: Carcinoid tumor, NOS	N0	NA	NA	NA	No	5	50-59	Single (never married)
30442347	Male	Black	C19.9-Rectosigmoid junction	Moderately differentiated; Grade II	8210/3: Adenocarcinoma in adenomatous polyp	N1	No tumor deposits	Negative	0	No	22	60-69	Married (including common law)
30444488	Female	White	C18.0-Cecum	Moderately differentiated; Grade II	8210/3: Adenocarcinoma in adenomatous polyp	N0	No tumor deposits	NA	0	No	25	70-79	Single (never married)
30445897	Female	White	C20.9-Rectum, NOS	Well differentiated; Grade I	8246/3: Neuroendocrine carcinoma, NOS	N0	NA	NA	NA	No	4	50-59	Married (including common law)
30445948	Male	White	C18.7-Sigmoid colon	Poorly differentiated; Grade III	8210/3: Adenocarcinoma in adenomatous polyp	N0	NA	NA	0	No	2	80-89	Married (including common law)
30449875	Male	White	C20.9-Rectum, NOS	Moderately differentiated; Grade II	8263/3: Adenocarcinoma in tubulovillous adenoma	N0	No tumor deposits	NA	0	No	3	60-69	Married (including common law)
30452017	Male	White	C18.0-Cecum	Well differentiated; Grade I	8263/3: Adenocarcinoma in tubulovillous adenoma	N0	NA	NA	NA	No	29	80-89	Widowed
30452537	Female	Black	C20.9-Rectum, NOS	Well differentiated; Grade I	8240/3: Carcinoid tumor, NOS	N0	NA	NA	NA	No	3	50-59	Single (never married)
30454666	Male	White	C18.7-Sigmoid colon	Well differentiated; Grade I	8210/3: Adenocarcinoma in adenomatous polyp	N0	No tumor deposits	NA	NA	No	20	50-59	Unknown
30455181	Female	Black	C18.2-Ascending colon	Moderately differentiated; Grade II	8263/3: Adenocarcinoma in tubulovillous adenoma	N0	No tumor deposits	Negative	0	No	6	60-69	Married (including common law)
30456388	Female	Asian or Pacific Islander	C18.2-Ascending colon	Moderately differentiated; Grade II	8210/3: Adenocarcinoma in adenomatous polyp	N0	No tumor deposits	Negative	0	No	5	60-69	Unknown
30457491	Female	White	C18.7-Sigmoid colon	Moderately differentiated; Grade II	8140/3: Adenocarcinoma, NOS	N0	No tumor deposits	NA	0	No	10	80-89	Widowed
30457494	Female	White	C19.9-Rectosigmoid junction	Moderately differentiated; Grade II	8263/3: Adenocarcinoma in tubulovillous adenoma	N0	No tumor deposits	Negative	0	No	30	70-79	Single (never married)
30459185	Female	White	C20.9-Rectum, NOS	Moderately differentiated; Grade II	8210/3: Adenocarcinoma in adenomatous polyp	N0	No tumor deposits	NA	0	No	12	60-69	Divorced
30462098	Female	Black	C18.2-Ascending colon	Moderately differentiated; Grade II	8263/3: Adenocarcinoma in tubulovillous adenoma	N0	No tumor deposits	NA	0	No	35	50-59	Single (never married)
30464113	Female	White	C20.9-Rectum, NOS	Moderately differentiated; Grade II	8261/3: Adenocarcinoma in villous adenoma	N0	No tumor deposits	NA	0	No	8	50-59	Divorced
30464506	Male	White	C18.7-Sigmoid colon	Moderately differentiated; Grade II	8140/3: Adenocarcinoma, NOS	N1	No tumor deposits	Borderline	0	No	5	40-49	Married (including common law)
30466152	Male	White	C18.3-Hepatic flexure of colon	Well differentiated; Grade I	8140/3: Adenocarcinoma, NOS	N0	No tumor deposits	Negative	0	No	10	50-59	Married (including common law)
30467142	Female	Black	C20.9-Rectum, NOS	Well differentiated; Grade I	8240/3: Carcinoid tumor, NOS	N0	NA	NA	NA	No	6	50-59	Widowed
30467242	Female	Black	C20.9-Rectum, NOS	Moderately differentiated; Grade II	8070/3: Squamous cell carcinoma, NOS	N0	NA	NA	0	No	38	60-69	Single (never married)
30467375	Female	White	C18.7-Sigmoid colon	Moderately differentiated; Grade II	8140/3: Adenocarcinoma, NOS	N1	No tumor deposits	NA	NA	Yes	10	80-89	Widowed
30468111	Female	Black	C19.9-Rectosigmoid junction	Moderately differentiated; Grade II	8263/3: Adenocarcinoma in tubulovillous adenoma	N0	NA	NA	NA	No	4	50-59	Unknown
30469351	Male	Asian or Pacific Islander	C20.9-Rectum, NOS	Moderately differentiated; Grade II	8263/3: Adenocarcinoma in tubulovillous adenoma	N0	No tumor deposits	Positive	0	No	31	70-79	Single (never married)
30471447	Male	White	C18.2-Ascending colon	Moderately differentiated; Grade II	8140/3: Adenocarcinoma, NOS	N1	No tumor deposits	Negative	0	No	40	50-59	Married (including common law)
30474815	Female	White	C18.0-Cecum	Moderately differentiated; Grade II	8263/3: Adenocarcinoma in tubulovillous adenoma	N0	No tumor deposits	NA	0	No	7	60-69	Married (including common law)
30475538	Male	Asian or Pacific Islander	C20.9-Rectum, NOS	Well differentiated; Grade I	8240/3: Carcinoid tumor, NOS	N0	NA	NA	NA	No	7	60-69	Married (including common law)
30479045	Male	White	C18.7-Sigmoid colon	Moderately differentiated; Grade II	8140/3: Adenocarcinoma, NOS	N1	No tumor deposits	Negative	0	No	37	50-59	Married (including common law)
30479758	Female	Black	C19.9-Rectosigmoid junction	Well differentiated; Grade I	8240/3: Carcinoid tumor, NOS	N0	NA	NA	NA	No	1	40-49	Married (including common law)
30482203	Male	Black	C18.0-Cecum	Moderately differentiated; Grade II	8140/3: Adenocarcinoma, NOS	N0	No tumor deposits	Negative	0	No	9	60-69	Married (including common law)
30483599	Female	Asian or Pacific Islander	C18.7-Sigmoid colon	Undifferentiated; anaplastic; Grade IV	8140/3: Adenocarcinoma, NOS	N1	NA	Positive	0	Yes	20	40-49	Married (including common law)
30483630	Female	Black	C18.1-Appendix	Well differentiated; Grade I	8240/3: Carcinoid tumor, NOS	N0	NA	NA	NA	No	8	30-39	Single (never married)
30483670	Male	White	C20.9-Rectum, NOS	Moderately differentiated; Grade II	8240/3: Carcinoid tumor, NOS	N0	NA	NA	NA	No	10	60-69	Married (including common law)
30485689	Female	White	C18.0-Cecum	Moderately differentiated; Grade II	8263/3: Adenocarcinoma in tubulovillous adenoma	N1	No tumor deposits	NA	0	No	29	50-59	Married (including common law)
30486022	Female	Asian or Pacific Islander	C20.9-Rectum, NOS	Well differentiated; Grade I	8240/3: Carcinoid tumor, NOS	N0	NA	NA	NA	No	8	60-69	Unknown
30486888	Male	Black	C20.9-Rectum, NOS	Well differentiated; Grade I	8240/3: Carcinoid tumor, NOS	N0	NA	NA	NA	No	6	50-59	Married (including common law)
30488270	Female	Black	C18.1-Appendix	Well differentiated; Grade I	8240/3: Carcinoid tumor, NOS	N0	NA	NA	NA	No	2	40-49	Married (including common law)
30491289	Female	Black	C18.1-Appendix	Well differentiated; Grade I	8240/3: Carcinoid tumor, NOS	N0	NA	NA	NA	No	6	50-59	Married (including common law)
30491791	Male	White	C18.0-Cecum	Moderately differentiated; Grade II	8210/3: Adenocarcinoma in adenomatous polyp	N0	No tumor deposits	NA	0	No	6	60-69	Married (including common law)
30493516	Male	White	C20.9-Rectum, NOS	Well differentiated; Grade I	8246/3: Neuroendocrine carcinoma, NOS	N0	NA	NA	NA	No	5	60-69	Married (including common law)
30493792	Male	Black	C19.9-Rectosigmoid junction	Well differentiated; Grade I	8210/3: Adenocarcinoma in adenomatous polyp	N0	No tumor deposits	Negative	0	No	15	60-69	Single (never married)
30494281	Female	Asian or Pacific Islander	C20.9-Rectum, NOS	Well differentiated; Grade I	8240/3: Carcinoid tumor, NOS	N0	NA	NA	NA	No	4	60-69	Single (never married)
30500143	Female	White	C18.4-Transverse colon	Well differentiated; Grade I	8210/3: Adenocarcinoma in adenomatous polyp	N0	No tumor deposits	NA	0	No	4	80-89	Married (including common law)
30500238	Female	Black	C18.4-Transverse colon	Moderately differentiated; Grade II	8210/3: Adenocarcinoma in adenomatous polyp	N0	No tumor deposits	Negative	0	No	11	40-49	Widowed
30500340	Female	White	C18.2-Ascending colon	Well differentiated; Grade I	8263/3: Adenocarcinoma in tubulovillous adenoma	N0	No tumor deposits	NA	0	No	4	60-69	Divorced
30500367	Male	Black	C18.4-Transverse colon	Well differentiated; Grade I	8210/3: Adenocarcinoma in adenomatous polyp	N0	No tumor deposits	NA	0	No	3	70-79	Single (never married)
30500835	Female	Black	C18.4-Transverse colon	Moderately differentiated; Grade II	8140/3: Adenocarcinoma, NOS	N0	No tumor deposits	Positive	0	No	18	70-79	Married (including common law)
30501578	Female	Black	C20.9-Rectum, NOS	Well differentiated; Grade I	8240/3: Carcinoid tumor, NOS	N0	NA	NA	NA	No	17	50-59	Unknown
30502091	Male	White	C18.7-Sigmoid colon	Moderately differentiated; Grade II	8210/3: Adenocarcinoma in adenomatous polyp	N0	NA	NA	0	No	12	50-59	Married (including common law)
30502135	Male	White	C18.0-Cecum	Moderately differentiated; Grade II	8263/3: Adenocarcinoma in tubulovillous adenoma	N0	No tumor deposits	NA	0	No	2	50-59	Single (never married)
30502172	Female	Black	C18.4-Transverse colon	Moderately differentiated; Grade II	8263/3: Adenocarcinoma in tubulovillous adenoma	N0	No tumor deposits	Negative	0	No	6	40-49	Single (never married)
30502839	Male	Black	C18.7-Sigmoid colon	Moderately differentiated; Grade II	8210/3: Adenocarcinoma in adenomatous polyp	N0	No tumor deposits	NA	0	No	33	60-69	Single (never married)
30507660	Male	White	C18.7-Sigmoid colon	Moderately differentiated; Grade II	8263/3: Adenocarcinoma in tubulovillous adenoma	N0	NA	NA	0	No	15	50-59	Single (never married)
30508018	Male	White	C18.0-Cecum	Moderately differentiated; Grade II	8263/3: Adenocarcinoma in tubulovillous adenoma	N0	No tumor deposits	NA	0	No	6	70-79	Married (including common law)
30513153	Male	White	C18.7-Sigmoid colon	Moderately differentiated; Grade II	8140/3: Adenocarcinoma, NOS	N0	No tumor deposits	Negative	0	No	38	60-69	Married (including common law)
30514841	Female	Black	C18.7-Sigmoid colon	Well differentiated; Grade I	8263/3: Adenocarcinoma in tubulovillous adenoma	N0	No tumor deposits	Negative	0	No	32	60-69	Widowed
30514995	Male	Asian or Pacific Islander	C20.9-Rectum, NOS	Moderately differentiated; Grade II	8140/3: Adenocarcinoma, NOS	N0	No tumor deposits	NA	0	No	12	80-89	Married (including common law)
30517804	Male	White	C18.2-Ascending colon	Moderately differentiated; Grade II	8263/3: Adenocarcinoma in tubulovillous adenoma	N0	No tumor deposits	NA	0	No	7	50-59	Married (including common law)
30523596	Female	White	C20.9-Rectum, NOS	Moderately differentiated; Grade II	8210/3: Adenocarcinoma in adenomatous polyp	N0	No tumor deposits	NA	0	No	7	50-59	Married (including common law)
30526922	Male	Black	C20.9-Rectum, NOS	Moderately differentiated; Grade II	8210/3: Adenocarcinoma in adenomatous polyp	N0	NA	Negative	0	No	13	50-59	Single (never married)
30538925	Male	White	C18.0-Cecum	Moderately differentiated; Grade II	8263/3: Adenocarcinoma in tubulovillous adenoma	N0	No tumor deposits	Negative	0	No	53	50-59	Single (never married)
30542082	Female	Black	C20.9-Rectum, NOS	Moderately differentiated; Grade II	8210/3: Adenocarcinoma in adenomatous polyp	N0	No tumor deposits	Negative	0	No	12	70-79	Single (never married)
32413947	Male	American Indian/Alaska Native	C18.7-Sigmoid colon	Moderately differentiated; Grade II	8210/3: Adenocarcinoma in adenomatous polyp	N0	No tumor deposits	NA	0	No	12	60-69	Divorced
32415713	Female	American Indian/Alaska Native	C18.7-Sigmoid colon	Moderately differentiated; Grade II	8263/3: Adenocarcinoma in tubulovillous adenoma	N0	NA	NA	0	No	9	60-69	Unknown
32416094	Male	American Indian/Alaska Native	C20.9-Rectum, NOS	Moderately differentiated; Grade II	8210/3: Adenocarcinoma in adenomatous polyp	N0	No tumor deposits	Negative	0	No	18	60-69	Divorced
32702694	Female	White	C18.2-Ascending colon	Moderately differentiated; Grade II	8263/3: Adenocarcinoma in tubulovillous adenoma	N0	No tumor deposits	NA	0	No	27	60-69	Married (including common law)
32867631	Male	White	C18.0-Cecum	Moderately differentiated; Grade II	8210/3: Adenocarcinoma in adenomatous polyp	N0	No tumor deposits	NA	0	No	9	80-89	Married (including common law)
32875023	Male	White	C18.3-Hepatic flexure of colon	Poorly differentiated; Grade III	8140/3: Adenocarcinoma, NOS	N1	No tumor deposits	NA	0	No	30	60-69	Married (including common law)
32878236	Female	White	C18.2-Ascending colon	Poorly differentiated; Grade III	8140/3: Adenocarcinoma, NOS	N0	No tumor deposits	NA	0	No	22	70-79	Married (including common law)
32878826	Male	White	C18.4-Transverse colon	Moderately differentiated; Grade II	8140/3: Adenocarcinoma, NOS	N0	No tumor deposits	NA	NA	No	10	80-89	Married (including common law)
32882268	Male	Asian or Pacific Islander	C18.2-Ascending colon	Well differentiated; Grade I	8210/3: Adenocarcinoma in adenomatous polyp	N0	No tumor deposits	NA	0	No	6	70-79	Married (including common law)
32883658	Male	White	C18.7-Sigmoid colon	Moderately differentiated; Grade II	8263/3: Adenocarcinoma in tubulovillous adenoma	N0	No tumor deposits	Negative	0	No	21	50-59	Married (including common law)
32885839	Male	White	C18.7-Sigmoid colon	Moderately differentiated; Grade II	8140/3: Adenocarcinoma, NOS	N0	No tumor deposits	NA	0	No	15	60-69	Married (including common law)
32885997	Male	White	C19.9-Rectosigmoid junction	Poorly differentiated; Grade III	8210/3: Adenocarcinoma in adenomatous polyp	N0	No tumor deposits	Negative	NA	No	15	60-69	Married (including common law)
32887950	Male	Asian or Pacific Islander	C20.9-Rectum, NOS	Moderately differentiated; Grade II	8140/3: Adenocarcinoma, NOS	N0	No tumor deposits	Positive	0	No	8	50-59	Separated
32889938	Male	White	C18.2-Ascending colon	Moderately differentiated; Grade II	8263/3: Adenocarcinoma in tubulovillous adenoma	N0	No tumor deposits	NA	0	No	5	60-69	Married (including common law)
32894589	Female	Black	C19.9-Rectosigmoid junction	Moderately differentiated; Grade II	8263/3: Adenocarcinoma in tubulovillous adenoma	N0	No tumor deposits	NA	0	No	30	60-69	Widowed
32896469	Male	White	C18.0-Cecum	Moderately differentiated; Grade II	8140/3: Adenocarcinoma, NOS	N1	No tumor deposits	Negative	0	No	12	50-59	Married (including common law)
32901268	Male	Asian or Pacific Islander	C18.3-Hepatic flexure of colon	Poorly differentiated; Grade III	8261/3: Adenocarcinoma in villous adenoma	N0	No tumor deposits	NA	0	No	20	70-79	Married (including common law)
32901271	Female	Asian or Pacific Islander	C18.0-Cecum	Moderately differentiated; Grade II	8263/3: Adenocarcinoma in tubulovillous adenoma	N1	No tumor deposits	Negative	0	No	11	70-79	Married (including common law)
32902338	Female	White	C18.7-Sigmoid colon	Moderately differentiated; Grade II	8263/3: Adenocarcinoma in tubulovillous adenoma	N0	No tumor deposits	Negative	0	No	32	70-79	Married (including common law)
32903297	Female	White	C20.9-Rectum, NOS	Moderately differentiated; Grade II	8140/3: Adenocarcinoma, NOS	N1	No tumor deposits	Negative	0	No	20	50-59	Single (never married)
32904497	Female	White	C20.9-Rectum, NOS	Well differentiated; Grade I	8263/3: Adenocarcinoma in tubulovillous adenoma	N0	No tumor deposits	Negative	0	No	14	70-79	Divorced
32905510	Female	White	C20.9-Rectum, NOS	Moderately differentiated; Grade II	8140/3: Adenocarcinoma, NOS	N0	No tumor deposits	NA	0	No	17	40-49	Married (including common law)
32905852	Male	White	C18.2-Ascending colon	Poorly differentiated; Grade III	8140/3: Adenocarcinoma, NOS	N0	NA	Positive	NA	No	14	80-89	Divorced
32909326	Male	White	C18.2-Ascending colon	Poorly differentiated; Grade III	8480/3: Mucinous adenocarcinoma	N2	NA	Positive	NA	Yes	80	70-79	Divorced
32909424	Female	White	C20.9-Rectum, NOS	Moderately differentiated; Grade II	8240/3: Carcinoid tumor, NOS	N0	NA	NA	NA	No	15	70-79	Married (including common law)
32911310	Male	White	C20.9-Rectum, NOS	Well differentiated; Grade I	8240/3: Carcinoid tumor, NOS	N0	NA	NA	NA	No	9	40-49	Married (including common law)
32913426	Male	Asian or Pacific Islander	C18.2-Ascending colon	Moderately differentiated; Grade II	8140/3: Adenocarcinoma, NOS	N0	NA	Positive	0	Yes	60	70-79	Married (including common law)
32917619	Female	Asian or Pacific Islander	C18.7-Sigmoid colon	Moderately differentiated; Grade II	8140/3: Adenocarcinoma, NOS	N1	NA	Positive	NA	Yes	50	70-79	Divorced
32917981	Male	White	C20.9-Rectum, NOS	Moderately differentiated; Grade II	8263/3: Adenocarcinoma in tubulovillous adenoma	N0	No tumor deposits	Negative	0	No	15	50-59	Married (including common law)
32919009	Male	White	C19.9-Rectosigmoid junction	Moderately differentiated; Grade II	8140/3: Adenocarcinoma, NOS	N1	NA	NA	NA	No	40	80-89	Married (including common law)
32919110	Male	White	C18.0-Cecum	Moderately differentiated; Grade II	8263/3: Adenocarcinoma in tubulovillous adenoma	N0	No tumor deposits	NA	0	No	29	60-69	Single (never married)
32921788	Male	White	C18.7-Sigmoid colon	Moderately differentiated; Grade II	8263/3: Adenocarcinoma in tubulovillous adenoma	N1	No tumor deposits	NA	0	No	10	60-69	Married (including common law)
32922315	Male	White	C18.4-Transverse colon	Well differentiated; Grade I	8210/3: Adenocarcinoma in adenomatous polyp	N0	No tumor deposits	NA	0	No	17	70-79	Married (including common law)
32923703	Female	Asian or Pacific Islander	C20.9-Rectum, NOS	Well differentiated; Grade I	8240/3: Carcinoid tumor, NOS	N0	NA	NA	NA	No	18	60-69	Single (never married)
32925471	Male	Black	C18.0-Cecum	Moderately differentiated; Grade II	8261/3: Adenocarcinoma in villous adenoma	N0	No tumor deposits	Negative	0	No	40	60-69	Widowed
32925851	Female	White	C19.9-Rectosigmoid junction	Moderately differentiated; Grade II	8210/3: Adenocarcinoma in adenomatous polyp	N0	No tumor deposits	NA	0	No	8	80-89	Unknown
32926324	Male	White	C18.4-Transverse colon	Well differentiated; Grade I	8210/3: Adenocarcinoma in adenomatous polyp	N0	No tumor deposits	Positive	0	No	6	60-69	Married (including common law)
32927415	Male	Asian or Pacific Islander	C18.2-Ascending colon	Moderately differentiated; Grade II	8263/3: Adenocarcinoma in tubulovillous adenoma	N0	No tumor deposits	Positive	0	No	4	60-69	Unknown
32929041	Male	White	C20.9-Rectum, NOS	Well differentiated; Grade I	8240/3: Carcinoid tumor, NOS	N0	NA	NA	NA	No	4	60-69	Unknown
32930041	Male	White	C18.7-Sigmoid colon	Well differentiated; Grade I	8140/3: Adenocarcinoma, NOS	N0	No tumor deposits	Negative	0	No	3	60-69	Divorced
32930462	Male	White	C18.0-Cecum	Moderately differentiated; Grade II	8140/3: Adenocarcinoma, NOS	N0	No tumor deposits	NA	NA	No	22	70-79	Married (including common law)
32930615	Male	White	C18.2-Ascending colon	Well differentiated; Grade I	8140/3: Adenocarcinoma, NOS	N0	NA	Positive	NA	No	80	80-89	Widowed
32932388	Female	Asian or Pacific Islander	C18.7-Sigmoid colon	Moderately differentiated; Grade II	8140/3: Adenocarcinoma, NOS	N0	NA	Negative	NA	No	30	80-89	Widowed
32932608	Female	White	C20.9-Rectum, NOS	Moderately differentiated; Grade II	8140/3: Adenocarcinoma, NOS	N0	No tumor deposits	NA	0	No	12	60-69	Divorced
32934308	Male	Asian or Pacific Islander	C18.7-Sigmoid colon	Well differentiated; Grade I	8210/3: Adenocarcinoma in adenomatous polyp	N0	No tumor deposits	Negative	0	No	3	60-69	Married (including common law)
32938480	Male	White	C18.7-Sigmoid colon	Moderately differentiated; Grade II	8210/3: Adenocarcinoma in adenomatous polyp	N0	No tumor deposits	NA	0	No	12	70-79	Married (including common law)
32938798	Female	White	C19.9-Rectosigmoid junction	Moderately differentiated; Grade II	8140/3: Adenocarcinoma, NOS	N0	NA	Positive	NA	No	40	80-89	Divorced
32939520	Male	White	C18.2-Ascending colon	Poorly differentiated; Grade III	8140/3: Adenocarcinoma, NOS	N0	No tumor deposits	Negative	0	No	20	70-79	Married (including common law)
32944374	Male	White	C18.6-Descending colon	Moderately differentiated; Grade II	8263/3: Adenocarcinoma in tubulovillous adenoma	N0	No tumor deposits	NA	0	No	5	50-59	Divorced
32945062	Male	Asian or Pacific Islander	C18.7-Sigmoid colon	Well differentiated; Grade I	8263/3: Adenocarcinoma in tubulovillous adenoma	N1	No tumor deposits	Negative	0	No	15	60-69	Married (including common law)
32946673	Female	White	C20.9-Rectum, NOS	Well differentiated; Grade I	8240/3: Carcinoid tumor, NOS	N0	NA	NA	NA	No	1	70-79	Widowed
32946760	Female	Black	C20.9-Rectum, NOS	Well differentiated; Grade I	8240/3: Carcinoid tumor, NOS	N0	NA	NA	NA	No	4	60-69	Married (including common law)
32949890	Female	White	C20.9-Rectum, NOS	Well differentiated; Grade I	8240/3: Carcinoid tumor, NOS	N0	NA	NA	NA	No	2	50-59	Married (including common law)
32950007	Male	White	C20.9-Rectum, NOS	Moderately differentiated; Grade II	8140/3: Adenocarcinoma, NOS	N1	No tumor deposits	Negative	0	No	8	50-59	Married (including common law)
32950241	Female	White	C20.9-Rectum, NOS	Well differentiated; Grade I	8240/3: Carcinoid tumor, NOS	N0	NA	NA	NA	No	2	50-59	Married (including common law)
32951990	Male	Asian or Pacific Islander	C20.9-Rectum, NOS	Moderately differentiated; Grade II	8140/3: Adenocarcinoma, NOS	N0	No tumor deposits	NA	0	No	30	60-69	Married (including common law)
32956989	Male	Asian or Pacific Islander	C18.0-Cecum	Moderately differentiated; Grade II	8140/3: Adenocarcinoma, NOS	N1	No tumor deposits	Positive	0	Yes	25	80-89	Widowed
32957781	Female	White	C19.9-Rectosigmoid junction	Moderately differentiated; Grade II	8210/3: Adenocarcinoma in adenomatous polyp	N0	No tumor deposits	Negative	0	No	19	50-59	Married (including common law)
32957825	Female	White	C18.3-Hepatic flexure of colon	Moderately differentiated; Grade II	8263/3: Adenocarcinoma in tubulovillous adenoma	N0	No tumor deposits	Negative	0	No	14	50-59	Married (including common law)
32962185	Male	White	C20.9-Rectum, NOS	Poorly differentiated; Grade III	8140/3: Adenocarcinoma, NOS	N0	No tumor deposits	NA	0	No	10	50-59	Married (including common law)
32962302	Male	Asian or Pacific Islander	C20.9-Rectum, NOS	Moderately differentiated; Grade II	8140/3: Adenocarcinoma, NOS	N0	No tumor deposits	NA	0	No	22	50-59	Married (including common law)
32965621	Female	White	C20.9-Rectum, NOS	Well differentiated; Grade I	8240/3: Carcinoid tumor, NOS	N0	NA	NA	NA	No	2	60-69	Married (including common law)
32969922	Female	White	C18.1-Appendix	Well differentiated; Grade I	8240/3: Carcinoid tumor, NOS	N0	NA	NA	NA	No	8	30-39	Married (including common law)
32970031	Female	White	C18.7-Sigmoid colon	Well differentiated; Grade I	8210/3: Adenocarcinoma in adenomatous polyp	N0	No tumor deposits	NA	NA	No	1	70-79	Married (including common law)
32970238	Male	American Indian/Alaska Native	C18.0-Cecum	Moderately differentiated; Grade II	8140/3: Adenocarcinoma, NOS	N0	NA	Positive	NA	Yes	29	60-69	Single (never married)
32970390	Male	Asian or Pacific Islander	C18.7-Sigmoid colon	Well differentiated; Grade I	8210/3: Adenocarcinoma in adenomatous polyp	N0	No tumor deposits	Negative	NA	No	25	50-59	Single (never married)
32971740	Female	White	C18.0-Cecum	Moderately differentiated; Grade II	8263/3: Adenocarcinoma in tubulovillous adenoma	N0	No tumor deposits	NA	0	No	55	70-79	Divorced
32972641	Male	Asian or Pacific Islander	C18.7-Sigmoid colon	Moderately differentiated; Grade II	8263/3: Adenocarcinoma in tubulovillous adenoma	N0	No tumor deposits	Negative	0	No	30	70-79	Married (including common law)
32973398	Male	White	C20.9-Rectum, NOS	Well differentiated; Grade I	8240/3: Carcinoid tumor, NOS	N0	NA	NA	NA	No	5	60-69	Unknown
32974638	Male	Asian or Pacific Islander	C18.0-Cecum	Moderately differentiated; Grade II	8261/3: Adenocarcinoma in villous adenoma	N0	No tumor deposits	Negative	0	No	11	50-59	Single (never married)
32975751	Female	White	C20.9-Rectum, NOS	Well differentiated; Grade I	8140/3: Adenocarcinoma, NOS	N0	No tumor deposits	NA	0	No	30	20-29	Single (never married)
32976268	Female	Asian or Pacific Islander	C18.0-Cecum	Well differentiated; Grade I	8140/3: Adenocarcinoma, NOS	N0	No tumor deposits	Negative	0	No	30	60-69	Widowed
32978788	Male	Asian or Pacific Islander	C20.9-Rectum, NOS	Well differentiated; Grade I	8240/3: Carcinoid tumor, NOS	N0	NA	NA	NA	No	5	50-59	Married (including common law)
32979791	Female	Black	C20.9-Rectum, NOS	Moderately differentiated; Grade II	8263/3: Adenocarcinoma in tubulovillous adenoma	N0	NA	NA	0	No	5	50-59	Married (including common law)
32980215	Male	White	C18.7-Sigmoid colon	Moderately differentiated; Grade II	8140/3: Adenocarcinoma, NOS	N1	No tumor deposits	Negative	0	No	25	50-59	Married (including common law)
32980309	Male	White	C18.7-Sigmoid colon	Moderately differentiated; Grade II	8210/3: Adenocarcinoma in adenomatous polyp	N0	No tumor deposits	Negative	0	No	5	60-69	Married (including common law)
32982527	Male	White	C18.4-Transverse colon	Undifferentiated; anaplastic; Grade IV	Other	N0	Tumor Deposits identified	NA	0	No	55	70-79	Married (including common law)
32983374	Female	White	C18.7-Sigmoid colon	Moderately differentiated; Grade II	8263/3: Adenocarcinoma in tubulovillous adenoma	N0	NA	Negative	0	No	13	70-79	Married (including common law)
32983783	Male	Asian or Pacific Islander	C20.9-Rectum, NOS	Well differentiated; Grade I	8240/3: Carcinoid tumor, NOS	N0	NA	NA	NA	No	6	50-59	Unknown
32983950	Female	White	C20.9-Rectum, NOS	Moderately differentiated; Grade II	8140/3: Adenocarcinoma, NOS	N1	NA	Positive	NA	Yes	56	70-79	Divorced
32984444	Male	White	C20.9-Rectum, NOS	Well differentiated; Grade I	8263/3: Adenocarcinoma in tubulovillous adenoma	N0	No tumor deposits	NA	0	No	8	50-59	Married (including common law)
32984847	Female	White	C20.9-Rectum, NOS	Well differentiated; Grade I	8210/3: Adenocarcinoma in adenomatous polyp	N0	No tumor deposits	Negative	0	No	3	50-59	Married (including common law)
32986950	Female	White	C20.9-Rectum, NOS	Moderately differentiated; Grade II	8240/3: Carcinoid tumor, NOS	N0	NA	NA	NA	No	4	70-79	Single (never married)
32987075	Male	White	C20.9-Rectum, NOS	Moderately differentiated; Grade II	8140/3: Adenocarcinoma, NOS	N0	No tumor deposits	NA	0	No	4	30-39	Married (including common law)
32988275	Male	White	C18.1-Appendix	Well differentiated; Grade I	8240/3: Carcinoid tumor, NOS	N0	NA	NA	NA	No	12	50-59	Single (never married)
32988332	Male	White	C19.9-Rectosigmoid junction	Well differentiated; Grade I	8240/3: Carcinoid tumor, NOS	N0	NA	NA	NA	No	4	30-39	Single (never married)
32988349	Male	White	C18.1-Appendix	Well differentiated; Grade I	8240/3: Carcinoid tumor, NOS	N0	NA	NA	NA	No	1	20-29	Single (never married)
32988685	Female	White	C18.3-Hepatic flexure of colon	Moderately differentiated; Grade II	8210/3: Adenocarcinoma in adenomatous polyp	N0	No tumor deposits	Negative	0	No	12	80-89	Married (including common law)
32988908	Female	White	C18.0-Cecum	Moderately differentiated; Grade II	8263/3: Adenocarcinoma in tubulovillous adenoma	N0	No tumor deposits	Negative	0	No	11	50-59	Married (including common law)
32988976	Male	White	C18.7-Sigmoid colon	Moderately differentiated; Grade II	8140/3: Adenocarcinoma, NOS	N1	No tumor deposits	Negative	0	No	22	40-49	Single (never married)
32989114	Female	Asian or Pacific Islander	C18.2-Ascending colon	Moderately differentiated; Grade II	8140/3: Adenocarcinoma, NOS	N0	No tumor deposits	Negative	0	No	5	60-69	Single (never married)
32990384	Female	White	C20.9-Rectum, NOS	Moderately differentiated; Grade II	8140/3: Adenocarcinoma, NOS	N0	No tumor deposits	Negative	0	No	10	60-69	Married (including common law)
32991461	Female	Asian or Pacific Islander	C18.0-Cecum	Moderately differentiated; Grade II	8140/3: Adenocarcinoma, NOS	N0	NA	Positive	0	No	50	80-89	Married (including common law)
32991491	Male	White	C18.7-Sigmoid colon	Moderately differentiated; Grade II	8140/3: Adenocarcinoma, NOS	N0	No tumor deposits	Negative	0	No	30	60-69	Single (never married)
32991522	Male	White	C18.1-Appendix	Well differentiated; Grade I	8240/3: Carcinoid tumor, NOS	N0	NA	NA	NA	No	18	30-39	Single (never married)
32991916	Female	White	C18.3-Hepatic flexure of colon	Moderately differentiated; Grade II	8140/3: Adenocarcinoma, NOS	N0	NA	NA	0	Yes	10	90-99	Widowed
32995507	Female	Asian or Pacific Islander	C18.6-Descending colon	Well differentiated; Grade I	8140/3: Adenocarcinoma, NOS	N0	No tumor deposits	Negative	0	No	15	50-59	Married (including common law)
33006053	Male	Asian or Pacific Islander	C20.9-Rectum, NOS	Well differentiated; Grade I	8240/3: Carcinoid tumor, NOS	N0	NA	NA	NA	No	8	50-59	Separated
33010028	Female	Asian or Pacific Islander	C20.9-Rectum, NOS	Well differentiated; Grade I	8240/3: Carcinoid tumor, NOS	N0	NA	NA	NA	No	5	50-59	Single (never married)
33013139	Female	Asian or Pacific Islander	C18.1-Appendix	Well differentiated; Grade I	8240/3: Carcinoid tumor, NOS	N0	NA	NA	NA	No	11	40-49	Married (including common law)
34410848	Male	White	C18.2-Ascending colon	Moderately differentiated; Grade II	8210/3: Adenocarcinoma in adenomatous polyp	N0	No tumor deposits	NA	0	No	5	70-79	Unknown
34461866	Female	Asian or Pacific Islander	C18.6-Descending colon	Well differentiated; Grade I	8210/3: Adenocarcinoma in adenomatous polyp	N0	No tumor deposits	Positive	0	No	10	80-89	Widowed
35429143	Female	Black	C18.7-Sigmoid colon	Moderately differentiated; Grade II	8140/3: Adenocarcinoma, NOS	N1	No tumor deposits	Negative	0	No	2	60-69	Single (never married)
35863595	Male	White	C18.0-Cecum	Poorly differentiated; Grade III	8263/3: Adenocarcinoma in tubulovillous adenoma	N0	No tumor deposits	Negative	0	No	7	50-59	Single (never married)
35882274	Female	White	C18.2-Ascending colon	Moderately differentiated; Grade II	8263/3: Adenocarcinoma in tubulovillous adenoma	N0	No tumor deposits	NA	0	No	7	50-59	Married (including common law)
35883726	Male	White	C20.9-Rectum, NOS	Moderately differentiated; Grade II	8140/3: Adenocarcinoma, NOS	N0	No tumor deposits	Positive	NA	No	20	80-89	Married (including common law)
35884847	Male	Black	C20.9-Rectum, NOS	Moderately differentiated; Grade II	8140/3: Adenocarcinoma, NOS	N0	NA	NA	NA	No	25	40-49	Single (never married)
35886620	Female	White	C18.7-Sigmoid colon	Moderately differentiated; Grade II	8210/3: Adenocarcinoma in adenomatous polyp	N0	NA	Negative	0	No	25	40-49	Single (never married)
35890364	Male	White	C18.7-Sigmoid colon	Well differentiated; Grade I	8263/3: Adenocarcinoma in tubulovillous adenoma	N0	No tumor deposits	Negative	0	No	15	40-49	Unknown
35891343	Female	White	C18.2-Ascending colon	Moderately differentiated; Grade II	8263/3: Adenocarcinoma in tubulovillous adenoma	N0	No tumor deposits	NA	0	No	6	50-59	Married (including common law)
35892781	Male	White	C19.9-Rectosigmoid junction	Moderately differentiated; Grade II	8210/3: Adenocarcinoma in adenomatous polyp	N0	No tumor deposits	Negative	0	No	23	50-59	Married (including common law)
35893843	Male	White	C18.0-Cecum	Well differentiated; Grade I	8261/3: Adenocarcinoma in villous adenoma	N0	No tumor deposits	Negative	0	No	35	80-89	Divorced
35896958	Female	White	C18.0-Cecum	Moderately differentiated; Grade II	8210/3: Adenocarcinoma in adenomatous polyp	N0	No tumor deposits	NA	0	No	8	90-99	Widowed
35897317	Female	White	C18.7-Sigmoid colon	Moderately differentiated; Grade II	8263/3: Adenocarcinoma in tubulovillous adenoma	N0	No tumor deposits	NA	0	No	30	80-89	Widowed
35899361	Male	White	C20.9-Rectum, NOS	Moderately differentiated; Grade II	8263/3: Adenocarcinoma in tubulovillous adenoma	N0	No tumor deposits	NA	0	No	8	50-59	Married (including common law)
35899569	Female	Black	C18.2-Ascending colon	Moderately differentiated; Grade II	8263/3: Adenocarcinoma in tubulovillous adenoma	N0	No tumor deposits	Negative	0	No	70	50-59	Married (including common law)
35904496	Male	White	C18.4-Transverse colon	Moderately differentiated; Grade II	8140/3: Adenocarcinoma, NOS	N0	No tumor deposits	Positive	0	No	20	70-79	Married (including common law)
35905925	Female	White	C20.9-Rectum, NOS	Well differentiated; Grade I	8240/3: Carcinoid tumor, NOS	N0	NA	NA	NA	No	7	50-59	Married (including common law)
35906554	Female	White	C20.9-Rectum, NOS	Well differentiated; Grade I	8140/3: Adenocarcinoma, NOS	N0	No tumor deposits	NA	0	No	4	60-69	Married (including common law)
35911006	Male	White	C18.7-Sigmoid colon	Moderately differentiated; Grade II	8263/3: Adenocarcinoma in tubulovillous adenoma	N0	No tumor deposits	NA	0	No	65	70-79	Married (including common law)
35912033	Female	White	C18.2-Ascending colon	Well differentiated; Grade I	8263/3: Adenocarcinoma in tubulovillous adenoma	N0	NA	NA	0	No	5	80-89	Widowed
35912472	Male	Black	C18.9-Colon, NOS	Well differentiated; Grade I	8481/3: Mucin-producing adenocarcinoma	N0	NA	NA	NA	No	17	80-89	Widowed
35912905	Male	Asian or Pacific Islander	C20.9-Rectum, NOS	Moderately differentiated; Grade II	8263/3: Adenocarcinoma in tubulovillous adenoma	N0	No tumor deposits	NA	0	No	23	60-69	Single (never married)
35913161	Female	White	C18.7-Sigmoid colon	Well differentiated; Grade I	8261/3: Adenocarcinoma in villous adenoma	N0	No tumor deposits	NA	0	No	35	60-69	Married (including common law)
35914086	Female	Black	C18.0-Cecum	Moderately differentiated; Grade II	8261/3: Adenocarcinoma in villous adenoma	N0	No tumor deposits	NA	0	No	5	70-79	Widowed
35914866	Female	Black	C18.7-Sigmoid colon	Moderately differentiated; Grade II	8140/3: Adenocarcinoma, NOS	N0	No tumor deposits	NA	0	No	20	60-69	Married (including common law)
35923773	Male	Asian or Pacific Islander	C20.9-Rectum, NOS	Moderately differentiated; Grade II	8140/3: Adenocarcinoma, NOS	N0	NA	NA	NA	No	20	70-79	Married (including common law)
35930779	Male	White	C18.2-Ascending colon	Moderately differentiated; Grade II	8140/3: Adenocarcinoma, NOS	N0	No tumor deposits	Negative	NA	No	12	60-69	Divorced
35932051	Female	White	C18.3-Hepatic flexure of colon	Moderately differentiated; Grade II	8263/3: Adenocarcinoma in tubulovillous adenoma	N1	No tumor deposits	NA	0	No	60	70-79	Single (never married)
35936911	Male	White	C18.6-Descending colon	Moderately differentiated; Grade II	8140/3: Adenocarcinoma, NOS	N0	No tumor deposits	NA	NA	No	20	40-49	Single (never married)
35939804	Female	White	C18.8-Overlapping lesion of colon	Moderately differentiated; Grade II	8261/3: Adenocarcinoma in villous adenoma	N0	NA	NA	NA	No	5	60-69	Married (including common law)
35942095	Male	Asian or Pacific Islander	C18.7-Sigmoid colon	Moderately differentiated; Grade II	8210/3: Adenocarcinoma in adenomatous polyp	N0	No tumor deposits	NA	NA	No	18	60-69	Married (including common law)
35942750	Male	White	C18.0-Cecum	Moderately differentiated; Grade II	8263/3: Adenocarcinoma in tubulovillous adenoma	N0	No tumor deposits	NA	0	No	12	70-79	Married (including common law)
35945965	Male	White	C18.7-Sigmoid colon	Moderately differentiated; Grade II	8263/3: Adenocarcinoma in tubulovillous adenoma	N0	No tumor deposits	NA	NA	No	29	50-59	Unknown
35949810	Female	White	C18.2-Ascending colon	Poorly differentiated; Grade III	8140/3: Adenocarcinoma, NOS	N0	No tumor deposits	NA	0	No	40	60-69	Married (including common law)
35952234	Female	Asian or Pacific Islander	C20.9-Rectum, NOS	Moderately differentiated; Grade II	8240/3: Carcinoid tumor, NOS	N0	NA	NA	NA	No	4	40-49	Single (never married)
35953579	Female	Asian or Pacific Islander	C18.7-Sigmoid colon	Moderately differentiated; Grade II	8210/3: Adenocarcinoma in adenomatous polyp	N0	No tumor deposits	Negative	0	No	10	70-79	Widowed
35955466	Male	White	C18.0-Cecum	Moderately differentiated; Grade II	8263/3: Adenocarcinoma in tubulovillous adenoma	N0	No tumor deposits	NA	0	No	10	70-79	Married (including common law)
35959290	Female	Asian or Pacific Islander	C18.7-Sigmoid colon	Moderately differentiated; Grade II	8140/3: Adenocarcinoma, NOS	N1	No tumor deposits	NA	0	No	7	50-59	Married (including common law)
35960345	Male	White	C18.7-Sigmoid colon	Moderately differentiated; Grade II	8210/3: Adenocarcinoma in adenomatous polyp	N0	No tumor deposits	NA	0	No	9	50-59	Single (never married)
35960674	Male	Asian or Pacific Islander	C18.7-Sigmoid colon	Moderately differentiated; Grade II	8140/3: Adenocarcinoma, NOS	N0	No tumor deposits	NA	0	No	7	50-59	Married (including common law)
35961545	Female	Asian or Pacific Islander	C18.7-Sigmoid colon	Moderately differentiated; Grade II	8263/3: Adenocarcinoma in tubulovillous adenoma	N0	NA	NA	0	No	2	70-79	Married (including common law)
35962805	Female	Black	C20.9-Rectum, NOS	Well differentiated; Grade I	8240/3: Carcinoid tumor, NOS	N0	NA	NA	NA	No	3	60-69	Divorced
35964047	Male	Black	C20.9-Rectum, NOS	Moderately differentiated; Grade II	8240/3: Carcinoid tumor, NOS	N0	NA	NA	NA	No	4	60-69	Married (including common law)
35966472	Male	White	C18.4-Transverse colon	Moderately differentiated; Grade II	8263/3: Adenocarcinoma in tubulovillous adenoma	N0	NA	Negative	NA	No	13	60-69	Married (including common law)
35969644	Female	White	C18.1-Appendix	Well differentiated; Grade I	8480/3: Mucinous adenocarcinoma	N0	NA	NA	NA	No	14	40-49	Single (never married)
35970430	Female	White	C19.9-Rectosigmoid junction	Moderately differentiated; Grade II	8140/3: Adenocarcinoma, NOS	N1	Tumor Deposits identified	NA	0	No	15	60-69	Married (including common law)
35970432	Female	White	C20.9-Rectum, NOS	Moderately differentiated; Grade II	8263/3: Adenocarcinoma in tubulovillous adenoma	N0	No tumor deposits	NA	0	No	15	70-79	Married (including common law)
35971834	Male	White	C18.7-Sigmoid colon	Moderately differentiated; Grade II	8263/3: Adenocarcinoma in tubulovillous adenoma	N0	No tumor deposits	Negative	0	No	25	70-79	Married (including common law)
35971963	Male	White	C20.9-Rectum, NOS	Well differentiated; Grade I	8140/3: Adenocarcinoma, NOS	N0	No tumor deposits	Negative	NA	No	40	90-99	Widowed
35977041	Male	White	C18.7-Sigmoid colon	Moderately differentiated; Grade II	8140/3: Adenocarcinoma, NOS	N0	No tumor deposits	Negative	0	No	17	50-59	Single (never married)
35977045	Male	White	C18.7-Sigmoid colon	Poorly differentiated; Grade III	8263/3: Adenocarcinoma in tubulovillous adenoma	N0	No tumor deposits	NA	0	No	10	60-69	Married (including common law)
35977050	Male	White	C18.1-Appendix	Well differentiated; Grade I	Other	N0	NA	NA	NA	No	15	60-69	Married (including common law)
35981587	Female	White	C18.7-Sigmoid colon	Well differentiated; Grade I	8140/3: Adenocarcinoma, NOS	N0	No tumor deposits	Negative	0	No	35	60-69	Unknown
35981765	Female	White	C18.2-Ascending colon	Well differentiated; Grade I	8263/3: Adenocarcinoma in tubulovillous adenoma	N0	No tumor deposits	Negative	0	No	16	70-79	Divorced
35981780	Female	Asian or Pacific Islander	C20.9-Rectum, NOS	Well differentiated; Grade I	8261/3: Adenocarcinoma in villous adenoma	N0	No tumor deposits	Negative	0	No	30	70-79	Unknown
35981916	Male	Black	C20.9-Rectum, NOS	Moderately differentiated; Grade II	8263/3: Adenocarcinoma in tubulovillous adenoma	N0	No tumor deposits	NA	0	No	63	70-79	Married (including common law)
35982888	Female	Asian or Pacific Islander	C20.9-Rectum, NOS	Moderately differentiated; Grade II	8263/3: Adenocarcinoma in tubulovillous adenoma	N0	No tumor deposits	Negative	0	No	25	40-49	Married (including common law)
35984508	Male	Black	C18.7-Sigmoid colon	Well differentiated; Grade I	8210/3: Adenocarcinoma in adenomatous polyp	N0	No tumor deposits	NA	0	No	10	60-69	Single (never married)
35984684	Male	Black	C18.0-Cecum	Moderately differentiated; Grade II	8140/3: Adenocarcinoma, NOS	N0	No tumor deposits	Negative	0	No	30	70-79	Single (never married)
35985137	Male	Black	C18.7-Sigmoid colon	Moderately differentiated; Grade II	8210/3: Adenocarcinoma in adenomatous polyp	N0	No tumor deposits	Negative	0	No	10	50-59	Single (never married)
35985760	Female	Asian or Pacific Islander	C18.4-Transverse colon	Moderately differentiated; Grade II	8261/3: Adenocarcinoma in villous adenoma	N1	No tumor deposits	NA	0	No	7	50-59	Married (including common law)
35987827	Male	White	C18.7-Sigmoid colon	Moderately differentiated; Grade II	8263/3: Adenocarcinoma in tubulovillous adenoma	N0	No tumor deposits	NA	1	No	17	70-79	Married (including common law)
35990728	Female	White	C18.2-Ascending colon	Moderately differentiated; Grade II	8140/3: Adenocarcinoma, NOS	N0	No tumor deposits	NA	NA	No	40	70-79	Divorced
35995321	Female	White	C18.7-Sigmoid colon	Well differentiated; Grade I	8210/3: Adenocarcinoma in adenomatous polyp	N0	No tumor deposits	NA	0	No	5	90-99	Widowed
35995328	Female	White	C20.9-Rectum, NOS	Moderately differentiated; Grade II	8140/3: Adenocarcinoma, NOS	N0	No tumor deposits	NA	0	No	24	60-69	Single (never married)
35996269	Female	White	C18.7-Sigmoid colon	Moderately differentiated; Grade II	8261/3: Adenocarcinoma in villous adenoma	N0	NA	NA	NA	No	9	50-59	Single (never married)
35997163	Male	White	C18.4-Transverse colon	Moderately differentiated; Grade II	8210/3: Adenocarcinoma in adenomatous polyp	N0	No tumor deposits	NA	0	No	5	60-69	Divorced
36001104	Male	White	C20.9-Rectum, NOS	Moderately differentiated; Grade II	8210/3: Adenocarcinoma in adenomatous polyp	N0	No tumor deposits	NA	0	No	1	50-59	Married (including common law)
36001296	Male	White	C20.9-Rectum, NOS	Well differentiated; Grade I	8210/3: Adenocarcinoma in adenomatous polyp	N0	No tumor deposits	NA	NA	No	20	60-69	Married (including common law)
36006354	Female	White	C18.7-Sigmoid colon	Moderately differentiated; Grade II	8261/3: Adenocarcinoma in villous adenoma	N0	No tumor deposits	NA	0	No	11	70-79	Widowed
36007005	Male	White	C20.9-Rectum, NOS	Moderately differentiated; Grade II	8263/3: Adenocarcinoma in tubulovillous adenoma	N1	No tumor deposits	Negative	0	No	9	60-69	Married (including common law)
36007213	Female	Black	C18.2-Ascending colon	Well differentiated; Grade I	8210/3: Adenocarcinoma in adenomatous polyp	N0	No tumor deposits	NA	0	No	60	70-79	Widowed
36009052	Male	Black	C18.7-Sigmoid colon	Moderately differentiated; Grade II	8210/3: Adenocarcinoma in adenomatous polyp	N0	No tumor deposits	Negative	0	No	6	50-59	Married (including common law)
36010339	Female	Black	C18.2-Ascending colon	Moderately differentiated; Grade II	8263/3: Adenocarcinoma in tubulovillous adenoma	N0	No tumor deposits	Negative	0	No	5	60-69	Married (including common law)
36011572	Female	Asian or Pacific Islander	C18.0-Cecum	Moderately differentiated; Grade II	8261/3: Adenocarcinoma in villous adenoma	N0	No tumor deposits	NA	0	No	45	50-59	Married (including common law)
36012224	Female	Black	C18.3-Hepatic flexure of colon	Moderately differentiated; Grade II	8210/3: Adenocarcinoma in adenomatous polyp	N0	No tumor deposits	NA	0	No	15	70-79	Married (including common law)
36013056	Male	Asian or Pacific Islander	C18.4-Transverse colon	Moderately differentiated; Grade II	8210/3: Adenocarcinoma in adenomatous polyp	N1	No tumor deposits	Negative	1	No	9	80-89	Married (including common law)
36013218	Male	White	C20.9-Rectum, NOS	Well differentiated; Grade I	8246/3: Neuroendocrine carcinoma, NOS	N0	NA	NA	NA	No	6	50-59	Married (including common law)
36014842	Female	Black	C18.3-Hepatic flexure of colon	Well differentiated; Grade I	8263/3: Adenocarcinoma in tubulovillous adenoma	N0	No tumor deposits	NA	0	No	20	50-59	Married (including common law)
36014849	Male	White	C18.7-Sigmoid colon	Moderately differentiated; Grade II	8140/3: Adenocarcinoma, NOS	N0	No tumor deposits	Negative	NA	No	12	80-89	Married (including common law)
36014925	Male	White	C20.9-Rectum, NOS	Well differentiated; Grade I	8240/3: Carcinoid tumor, NOS	N0	NA	NA	NA	No	15	40-49	Married (including common law)
36016535	Male	White	C18.6-Descending colon	Moderately differentiated; Grade II	8263/3: Adenocarcinoma in tubulovillous adenoma	N0	No tumor deposits	Negative	NA	No	40	60-69	Married (including common law)
36017374	Female	Black	C18.2-Ascending colon	Poorly differentiated; Grade III	8140/3: Adenocarcinoma, NOS	N0	No tumor deposits	Negative	0	No	8	60-69	Unknown
36022829	Male	Black	C18.3-Hepatic flexure of colon	Well differentiated; Grade I	8140/3: Adenocarcinoma, NOS	N0	No tumor deposits	NA	0	No	4	50-59	Married (including common law)
36023098	Male	White	C20.9-Rectum, NOS	Moderately differentiated; Grade II	8140/3: Adenocarcinoma, NOS	N0	No tumor deposits	NA	0	No	22	60-69	Married (including common law)
36024494	Male	Black	C18.7-Sigmoid colon	Moderately differentiated; Grade II	8140/3: Adenocarcinoma, NOS	N0	No tumor deposits	Positive	0	Yes	50	70-79	Single (never married)
36028524	Male	White	C20.9-Rectum, NOS	Moderately differentiated; Grade II	8140/3: Adenocarcinoma, NOS	N0	No tumor deposits	Negative	0	No	38	20-29	Single (never married)
36030774	Female	White	C18.7-Sigmoid colon	Moderately differentiated; Grade II	8140/3: Adenocarcinoma, NOS	N0	No tumor deposits	NA	0	No	28	70-79	Married (including common law)
36037534	Male	White	C18.7-Sigmoid colon	Moderately differentiated; Grade II	8140/3: Adenocarcinoma, NOS	N0	No tumor deposits	NA	0	No	8	40-49	Married (including common law)
36037591	Male	White	C20.9-Rectum, NOS	Moderately differentiated; Grade II	8140/3: Adenocarcinoma, NOS	N0	No tumor deposits	NA	0	No	15	60-69	Married (including common law)
36040565	Male	White	C20.9-Rectum, NOS	Moderately differentiated; Grade II	8140/3: Adenocarcinoma, NOS	N0	No tumor deposits	NA	0	No	22	50-59	Married (including common law)
36040819	Female	White	C18.7-Sigmoid colon	Well differentiated; Grade I	8210/3: Adenocarcinoma in adenomatous polyp	N0	NA	NA	NA	No	25	60-69	Married (including common law)
36041966	Male	White	C18.2-Ascending colon	Moderately differentiated; Grade II	8263/3: Adenocarcinoma in tubulovillous adenoma	N1	No tumor deposits	Negative	0	No	65	60-69	Married (including common law)
36046346	Male	White	C18.7-Sigmoid colon	Poorly differentiated; Grade III	8490/3: Signet ring cell carcinoma	N0	NA	Positive	0	No	120	70-79	Married (including common law)
36052408	Male	White	C20.9-Rectum, NOS	Well differentiated; Grade I	8263/3: Adenocarcinoma in tubulovillous adenoma	N0	No tumor deposits	Negative	0	No	3	50-59	Married (including common law)
36052980	Male	White	C20.9-Rectum, NOS	Well differentiated; Grade I	8263/3: Adenocarcinoma in tubulovillous adenoma	N0	No tumor deposits	Negative	0	No	50	50-59	Single (never married)
36057866	Male	White	C20.9-Rectum, NOS	Moderately differentiated; Grade II	8210/3: Adenocarcinoma in adenomatous polyp	N0	No tumor deposits	NA	0	No	8	60-69	Married (including common law)
36058060	Male	White	C18.7-Sigmoid colon	Moderately differentiated; Grade II	8140/3: Adenocarcinoma, NOS	N0	No tumor deposits	Negative	0	No	18	70-79	Married (including common law)
36058066	Female	White	C20.9-Rectum, NOS	Well differentiated; Grade I	8246/3: Neuroendocrine carcinoma, NOS	N0	NA	NA	NA	No	2	50-59	Married (including common law)
36059058	Male	White	C20.9-Rectum, NOS	Well differentiated; Grade I	8240/3: Carcinoid tumor, NOS	N0	NA	NA	NA	No	3	30-39	Single (never married)
36060125	Female	White	C18.4-Transverse colon	Moderately differentiated; Grade II	8210/3: Adenocarcinoma in adenomatous polyp	N0	No tumor deposits	NA	0	No	7	80-89	Married (including common law)
36060336	Female	Asian or Pacific Islander	C20.9-Rectum, NOS	Poorly differentiated; Grade III	8210/3: Adenocarcinoma in adenomatous polyp	N0	No tumor deposits	NA	0	No	13	50-59	Married (including common law)
36061493	Male	Black	C18.2-Ascending colon	Moderately differentiated; Grade II	8263/3: Adenocarcinoma in tubulovillous adenoma	N0	No tumor deposits	NA	0	No	26	60-69	Married (including common law)
36065314	Male	White	C18.2-Ascending colon	Moderately differentiated; Grade II	8210/3: Adenocarcinoma in adenomatous polyp	N0	No tumor deposits	NA	0	No	10	70-79	Married (including common law)
36066537	Male	White	C20.9-Rectum, NOS	Well differentiated; Grade I	8240/3: Carcinoid tumor, NOS	N0	NA	NA	NA	No	4	50-59	Married (including common law)
36066906	Male	White	C18.0-Cecum	Moderately differentiated; Grade II	8480/3: Mucinous adenocarcinoma	N0	No tumor deposits	Negative	NA	Yes	10	70-79	Married (including common law)
36068772	Male	White	C18.2-Ascending colon	Moderately differentiated; Grade II	8140/3: Adenocarcinoma, NOS	N0	No tumor deposits	NA	0	No	15	60-69	Married (including common law)
36070099	Female	Black	C18.7-Sigmoid colon	Moderately differentiated; Grade II	8210/3: Adenocarcinoma in adenomatous polyp	N0	No tumor deposits	NA	0	No	15	70-79	Widowed
36070102	Female	Asian or Pacific Islander	C18.4-Transverse colon	Moderately differentiated; Grade II	8140/3: Adenocarcinoma, NOS	N0	No tumor deposits	NA	0	No	10	60-69	Married (including common law)
36072185	Male	White	C18.0-Cecum	Moderately differentiated; Grade II	8140/3: Adenocarcinoma, NOS	N0	No tumor deposits	NA	NA	No	10	80-89	Unknown
36072645	Male	White	C18.2-Ascending colon	Moderately differentiated; Grade II	8140/3: Adenocarcinoma, NOS	N0	No tumor deposits	NA	0	No	20	70-79	Single (never married)
36072858	Female	Black	C18.7-Sigmoid colon	Moderately differentiated; Grade II	8261/3: Adenocarcinoma in villous adenoma	N0	No tumor deposits	NA	0	No	7	60-69	Single (never married)
36073612	Male	White	C20.9-Rectum, NOS	Well differentiated; Grade I	8240/3: Carcinoid tumor, NOS	N0	NA	NA	NA	No	6	50-59	Married (including common law)
36079741	Female	Asian or Pacific Islander	C18.7-Sigmoid colon	Well differentiated; Grade I	8263/3: Adenocarcinoma in tubulovillous adenoma	N0	No tumor deposits	NA	0	No	20	80-89	Single (never married)
36081398	Female	Asian or Pacific Islander	C20.9-Rectum, NOS	Moderately differentiated; Grade II	8140/3: Adenocarcinoma, NOS	N0	No tumor deposits	Negative	0	No	8	50-59	Married (including common law)
36082362	Female	White	C20.9-Rectum, NOS	Moderately differentiated; Grade II	8261/3: Adenocarcinoma in villous adenoma	N1	Tumor Deposits identified	NA	0	No	10	50-59	Married (including common law)
36088016	Female	Asian or Pacific Islander	C18.2-Ascending colon	Poorly differentiated; Grade III	8210/3: Adenocarcinoma in adenomatous polyp	N0	No tumor deposits	Positive	0	No	5	60-69	Married (including common law)
36090510	Female	Asian or Pacific Islander	C18.2-Ascending colon	Moderately differentiated; Grade II	8140/3: Adenocarcinoma, NOS	N1	No tumor deposits	NA	NA	No	8	90-99	Single (never married)
36093490	Male	Asian or Pacific Islander	C18.0-Cecum	Moderately differentiated; Grade II	8263/3: Adenocarcinoma in tubulovillous adenoma	N2	No tumor deposits	Negative	0	No	28	70-79	Married (including common law)
36096591	Female	White	C18.0-Cecum	Moderately differentiated; Grade II	8210/3: Adenocarcinoma in adenomatous polyp	N0	No tumor deposits	NA	NA	No	22	80-89	Widowed
36100356	Female	Asian or Pacific Islander	C18.2-Ascending colon	Poorly differentiated; Grade III	8481/3: Mucin-producing adenocarcinoma	N0	NA	Negative	NA	No	13	70-79	Married (including common law)
36102713	Male	White	C20.9-Rectum, NOS	Moderately differentiated; Grade II	8140/3: Adenocarcinoma, NOS	N0	No tumor deposits	NA	0	No	30	50-59	Married (including common law)
36104570	Female	Asian or Pacific Islander	C20.9-Rectum, NOS	Well differentiated; Grade I	8240/3: Carcinoid tumor, NOS	N0	NA	NA	NA	No	10	60-69	Single (never married)
36105669	Female	White	C18.0-Cecum	Moderately differentiated; Grade II	8210/3: Adenocarcinoma in adenomatous polyp	N0	No tumor deposits	NA	0	No	12	60-69	Married (including common law)
36105777	Female	White	C18.2-Ascending colon	Moderately differentiated; Grade II	8140/3: Adenocarcinoma, NOS	N0	No tumor deposits	NA	0	No	25	60-69	Married (including common law)
36108693	Female	Asian or Pacific Islander	C20.9-Rectum, NOS	Well differentiated; Grade I	8240/3: Carcinoid tumor, NOS	N0	NA	NA	NA	No	4	40-49	Married (including common law)
36108771	Male	White	C18.2-Ascending colon	Moderately differentiated; Grade II	8140/3: Adenocarcinoma, NOS	N0	No tumor deposits	Negative	0	No	13	50-59	Married (including common law)
36109207	Female	Asian or Pacific Islander	C19.9-Rectosigmoid junction	Moderately differentiated; Grade II	8140/3: Adenocarcinoma, NOS	N0	No tumor deposits	Negative	NA	No	16	60-69	Single (never married)
36109274	Female	White	C18.4-Transverse colon	Moderately differentiated; Grade II	8140/3: Adenocarcinoma, NOS	N0	No tumor deposits	NA	0	No	35	80-89	Widowed
36109502	Female	Black	C18.2-Ascending colon	Moderately differentiated; Grade II	8263/3: Adenocarcinoma in tubulovillous adenoma	N1	No tumor deposits	Negative	0	No	10	50-59	Married (including common law)
36110468	Female	Black	C18.0-Cecum	Well differentiated; Grade I	8261/3: Adenocarcinoma in villous adenoma	N0	No tumor deposits	NA	0	No	10	60-69	Married (including common law)
36111133	Male	Asian or Pacific Islander	C20.9-Rectum, NOS	Moderately differentiated; Grade II	8210/3: Adenocarcinoma in adenomatous polyp	N0	No tumor deposits	NA	0	No	20	60-69	Married (including common law)
36111551	Female	Asian or Pacific Islander	C18.0-Cecum	Moderately differentiated; Grade II	8261/3: Adenocarcinoma in villous adenoma	N0	No tumor deposits	Negative	0	No	9	50-59	Single (never married)
36111989	Female	White	C20.9-Rectum, NOS	Well differentiated; Grade I	8246/3: Neuroendocrine carcinoma, NOS	N0	NA	NA	NA	No	7	50-59	Single (never married)
36114078	Female	White	C18.7-Sigmoid colon	Well differentiated; Grade I	8240/3: Carcinoid tumor, NOS	N0	NA	NA	NA	No	3	20-29	Unknown
36114187	Female	White	C19.9-Rectosigmoid junction	Moderately differentiated; Grade II	8210/3: Adenocarcinoma in adenomatous polyp	N0	No tumor deposits	Negative	0	No	10	60-69	Unknown
36115332	Female	White	C18.0-Cecum	Moderately differentiated; Grade II	8140/3: Adenocarcinoma, NOS	N0	No tumor deposits	Negative	1	No	20	80-89	Married (including common law)
36115610	Female	White	C18.7-Sigmoid colon	Moderately differentiated; Grade II	8210/3: Adenocarcinoma in adenomatous polyp	N0	No tumor deposits	NA	0	No	10	50-59	Married (including common law)
36116284	Male	White	C18.7-Sigmoid colon	Moderately differentiated; Grade II	8140/3: Adenocarcinoma, NOS	N0	No tumor deposits	Negative	0	No	21	50-59	Married (including common law)
36117882	Female	White	C19.9-Rectosigmoid junction	Moderately differentiated; Grade II	8140/3: Adenocarcinoma, NOS	N0	No tumor deposits	NA	0	No	20	70-79	Married (including common law)
36118830	Female	Black	C20.9-Rectum, NOS	Well differentiated; Grade I	8240/3: Carcinoid tumor, NOS	N0	NA	NA	NA	No	9	60-69	Single (never married)
36123697	Female	White	C20.9-Rectum, NOS	Well differentiated; Grade I	8140/3: Adenocarcinoma, NOS	N0	No tumor deposits	NA	NA	No	53	80-89	Widowed
36126223	Male	White	C18.0-Cecum	Poorly differentiated; Grade III	8210/3: Adenocarcinoma in adenomatous polyp	N0	No tumor deposits	NA	0	No	28	70-79	Divorced
36127822	Female	White	C18.4-Transverse colon	Moderately differentiated; Grade II	8261/3: Adenocarcinoma in villous adenoma	N0	No tumor deposits	Negative	0	No	28	70-79	Married (including common law)
36128665	Female	White	C18.7-Sigmoid colon	Moderately differentiated; Grade II	8263/3: Adenocarcinoma in tubulovillous adenoma	N0	No tumor deposits	Negative	0	No	12	80-89	Unknown
36129545	Female	White	C18.7-Sigmoid colon	Moderately differentiated; Grade II	8140/3: Adenocarcinoma, NOS	N0	NA	Negative	0	No	15	80-89	Widowed
36131277	Female	Black	C18.5-Splenic flexure of colon	Moderately differentiated; Grade II	8140/3: Adenocarcinoma, NOS	N0	NA	Negative	0	No	500	70-79	Divorced
36133650	Male	White	C18.6-Descending colon	Moderately differentiated; Grade II	8140/3: Adenocarcinoma, NOS	N0	No tumor deposits	Negative	0	No	9	70-79	Married (including common law)
36134974	Male	White	C18.7-Sigmoid colon	Moderately differentiated; Grade II	8261/3: Adenocarcinoma in villous adenoma	N0	No tumor deposits	Negative	0	No	48	70-79	Married (including common law)
36134995	Male	Black	C20.9-Rectum, NOS	Moderately differentiated; Grade II	8140/3: Adenocarcinoma, NOS	N0	No tumor deposits	NA	0	No	60	50-59	Unknown
36135587	Male	Asian or Pacific Islander	C18.7-Sigmoid colon	Moderately differentiated; Grade II	8263/3: Adenocarcinoma in tubulovillous adenoma	N0	No tumor deposits	NA	0	No	4	60-69	Unknown
36140724	Male	White	C20.9-Rectum, NOS	Moderately differentiated; Grade II	8140/3: Adenocarcinoma, NOS	N0	NA	NA	NA	No	40	70-79	Married (including common law)
36142636	Female	White	C18.2-Ascending colon	Moderately differentiated; Grade II	8263/3: Adenocarcinoma in tubulovillous adenoma	N0	No tumor deposits	Negative	NA	No	17	70-79	Widowed
36143134	Female	White	C18.0-Cecum	Moderately differentiated; Grade II	8263/3: Adenocarcinoma in tubulovillous adenoma	N0	No tumor deposits	Negative	0	No	20	60-69	Married (including common law)
36144585	Female	White	C18.7-Sigmoid colon	Well differentiated; Grade I	8263/3: Adenocarcinoma in tubulovillous adenoma	N0	No tumor deposits	NA	0	No	6	60-69	Married (including common law)
36148712	Female	Asian or Pacific Islander	C20.9-Rectum, NOS	Well differentiated; Grade I	8246/3: Neuroendocrine carcinoma, NOS	N0	NA	NA	NA	No	3	40-49	Married (including common law)
36149103	Female	White	C20.9-Rectum, NOS	Moderately differentiated; Grade II	8140/3: Adenocarcinoma, NOS	N0	No tumor deposits	Negative	0	No	22	70-79	Widowed
36149430	Female	White	C18.7-Sigmoid colon	Well differentiated; Grade I	8210/3: Adenocarcinoma in adenomatous polyp	N0	No tumor deposits	NA	0	No	1	40-49	Single (never married)
36152430	Male	White	C20.9-Rectum, NOS	Moderately differentiated; Grade II	8140/3: Adenocarcinoma, NOS	N0	No tumor deposits	NA	0	No	15	60-69	Married (including common law)
36153197	Male	Asian or Pacific Islander	C20.9-Rectum, NOS	Well differentiated; Grade I	8140/3: Adenocarcinoma, NOS	N0	NA	NA	0	No	11	70-79	Married (including common law)
36153723	Male	White	C18.2-Ascending colon	Moderately differentiated; Grade II	8210/3: Adenocarcinoma in adenomatous polyp	N0	NA	Negative	NA	No	1	50-59	Single (never married)
36154172	Female	White	C18.7-Sigmoid colon	Moderately differentiated; Grade II	8210/3: Adenocarcinoma in adenomatous polyp	N1	No tumor deposits	Negative	0	No	21	60-69	Divorced
36154350	Female	White	C18.0-Cecum	Moderately differentiated; Grade II	8263/3: Adenocarcinoma in tubulovillous adenoma	N0	No tumor deposits	NA	0	No	22	70-79	Widowed
36154808	Female	Asian or Pacific Islander	C20.9-Rectum, NOS	Moderately differentiated; Grade II	8140/3: Adenocarcinoma, NOS	N0	No tumor deposits	NA	0	No	18	60-69	Married (including common law)
36158881	Male	White	C18.0-Cecum	Poorly differentiated; Grade III	Other	N1	NA	NA	0	Yes	80	60-69	Married (including common law)
36159915	Female	White	C18.3-Hepatic flexure of colon	Well differentiated; Grade I	8263/3: Adenocarcinoma in tubulovillous adenoma	N0	No tumor deposits	Negative	0	No	7	60-69	Widowed
36160901	Female	Asian or Pacific Islander	C20.9-Rectum, NOS	Well differentiated; Grade I	8240/3: Carcinoid tumor, NOS	N0	NA	NA	NA	No	15	50-59	Married (including common law)
36162744	Female	White	C18.1-Appendix	Well differentiated; Grade I	8240/3: Carcinoid tumor, NOS	N0	NA	NA	NA	No	7	B	Single (never married)
36167355	Female	White	C20.9-Rectum, NOS	Well differentiated; Grade I	8240/3: Carcinoid tumor, NOS	N0	NA	NA	NA	No	12	50-59	Single (never married)
36167390	Female	White	C18.7-Sigmoid colon	Moderately differentiated; Grade II	8140/3: Adenocarcinoma, NOS	N0	NA	NA	NA	No	75	50-59	Single (never married)
36169915	Female	White	C18.4-Transverse colon	Well differentiated; Grade I	8140/3: Adenocarcinoma, NOS	N0	No tumor deposits	NA	0	No	50	60-69	Married (including common law)
36172523	Male	White	C20.9-Rectum, NOS	Moderately differentiated; Grade II	8263/3: Adenocarcinoma in tubulovillous adenoma	N0	No tumor deposits	NA	NA	No	30	50-59	Married (including common law)
36174077	Male	White	C18.0-Cecum	Well differentiated; Grade I	8140/3: Adenocarcinoma, NOS	N0	NA	NA	0	No	45	70-79	Single (never married)
36175435	Female	White	C18.7-Sigmoid colon	Moderately differentiated; Grade II	8263/3: Adenocarcinoma in tubulovillous adenoma	N0	No tumor deposits	NA	NA	No	55	40-49	Married (including common law)
36175737	Male	Asian or Pacific Islander	C18.7-Sigmoid colon	Poorly differentiated; Grade III	8140/3: Adenocarcinoma, NOS	N0	No tumor deposits	NA	0	No	29	70-79	Married (including common law)
36175742	Female	White	C18.2-Ascending colon	Poorly differentiated; Grade III	8140/3: Adenocarcinoma, NOS	N0	No tumor deposits	Positive	NA	Yes	50	80-89	Married (including common law)
36177074	Female	Black	C18.8-Overlapping lesion of colon	Moderately differentiated; Grade II	8263/3: Adenocarcinoma in tubulovillous adenoma	N0	No tumor deposits	Negative	0	No	58	40-49	Single (never married)
36179326	Female	White	C18.0-Cecum	Well differentiated; Grade I	8263/3: Adenocarcinoma in tubulovillous adenoma	N0	No tumor deposits	NA	0	No	43	90-99	Widowed
36183702	Female	White	C18.2-Ascending colon	Moderately differentiated; Grade II	8140/3: Adenocarcinoma, NOS	N0	No tumor deposits	NA	0	No	20	70-79	Married (including common law)
36183934	Female	Asian or Pacific Islander	C20.9-Rectum, NOS	Well differentiated; Grade I	8240/3: Carcinoid tumor, NOS	N0	NA	NA	NA	No	6	60-69	Single (never married)
36185735	Female	White	C18.1-Appendix	Well differentiated; Grade I	8240/3: Carcinoid tumor, NOS	N0	NA	NA	NA	No	4	50-59	Married (including common law)
36186558	Female	Black	C18.2-Ascending colon	Well differentiated; Grade I	8210/3: Adenocarcinoma in adenomatous polyp	N0	No tumor deposits	Negative	0	No	6	70-79	Married (including common law)
36186718	Male	Black	C18.7-Sigmoid colon	Well differentiated; Grade I	8140/3: Adenocarcinoma, NOS	N0	NA	Positive	NA	Yes	60	60-69	Single (never married)
36191336	Female	White	C18.0-Cecum	Well differentiated; Grade I	8140/3: Adenocarcinoma, NOS	N0	No tumor deposits	NA	0	No	6	70-79	Married (including common law)
36192237	Female	White	C18.8-Overlapping lesion of colon	Moderately differentiated; Grade II	8263/3: Adenocarcinoma in tubulovillous adenoma	N0	No tumor deposits	NA	0	No	30	60-69	Married (including common law)
36194273	Female	Asian or Pacific Islander	C18.2-Ascending colon	Moderately differentiated; Grade II	8140/3: Adenocarcinoma, NOS	N0	No tumor deposits	Negative	0	No	18	60-69	Married (including common law)
36194810	Female	White	C18.7-Sigmoid colon	Moderately differentiated; Grade II	8140/3: Adenocarcinoma, NOS	N0	No tumor deposits	Negative	0	No	30	70-79	Single (never married)
36196449	Female	White	C20.9-Rectum, NOS	Well differentiated; Grade I	8240/3: Carcinoid tumor, NOS	N0	NA	NA	NA	No	6	60-69	Separated
36202001	Male	White	C18.7-Sigmoid colon	Well differentiated; Grade I	8263/3: Adenocarcinoma in tubulovillous adenoma	N0	NA	NA	NA	No	15	50-59	Unknown
36202014	Male	White	C18.7-Sigmoid colon	Moderately differentiated; Grade II	8140/3: Adenocarcinoma, NOS	N1	NA	Positive	0	Yes	58	40-49	Married (including common law)
36203095	Male	White	C20.9-Rectum, NOS	Moderately differentiated; Grade II	8263/3: Adenocarcinoma in tubulovillous adenoma	N0	No tumor deposits	Negative	0	No	4	60-69	Married (including common law)
36205176	Male	Asian or Pacific Islander	C18.4-Transverse colon	Moderately differentiated; Grade II	8140/3: Adenocarcinoma, NOS	N0	No tumor deposits	NA	0	No	11	80-89	Married (including common law)
36205548	Female	Asian or Pacific Islander	C18.6-Descending colon	Well differentiated; Grade I	8210/3: Adenocarcinoma in adenomatous polyp	N0	No tumor deposits	NA	0	No	4	70-79	Married (including common law)
36207249	Female	White	C18.7-Sigmoid colon	Moderately differentiated; Grade II	8210/3: Adenocarcinoma in adenomatous polyp	N0	No tumor deposits	Negative	0	No	23	70-79	Married (including common law)
36208418	Female	Asian or Pacific Islander	C20.9-Rectum, NOS	Well differentiated; Grade I	8240/3: Carcinoid tumor, NOS	N0	NA	NA	NA	No	1	50-59	Widowed
36209326	Female	Black	C18.4-Transverse colon	Well differentiated; Grade I	8140/3: Adenocarcinoma, NOS	N0	No tumor deposits	NA	0	No	20	70-79	Divorced
36211342	Male	White	C18.7-Sigmoid colon	Well differentiated; Grade I	8480/3: Mucinous adenocarcinoma	N0	No tumor deposits	Negative	0	No	3	50-59	Married (including common law)
36211868	Male	White	C18.7-Sigmoid colon	Moderately differentiated; Grade II	8210/3: Adenocarcinoma in adenomatous polyp	N0	No tumor deposits	Positive	0	No	18	50-59	Married (including common law)
36211975	Female	White	C18.2-Ascending colon	Moderately differentiated; Grade II	8263/3: Adenocarcinoma in tubulovillous adenoma	N1	No tumor deposits	Negative	0	No	10	60-69	Married (including common law)
36213590	Female	White	C18.0-Cecum	Well differentiated; Grade I	8263/3: Adenocarcinoma in tubulovillous adenoma	N0	No tumor deposits	NA	0	No	3	60-69	Married (including common law)
36213624	Female	White	C18.7-Sigmoid colon	Moderately differentiated; Grade II	8263/3: Adenocarcinoma in tubulovillous adenoma	N0	NA	Negative	NA	No	14	60-69	Married (including common law)
36216363	Male	White	C18.6-Descending colon	Moderately differentiated; Grade II	8210/3: Adenocarcinoma in adenomatous polyp	N0	No tumor deposits	NA	0	No	9	60-69	Married (including common law)
36219842	Female	White	C18.6-Descending colon	Moderately differentiated; Grade II	8140/3: Adenocarcinoma, NOS	N1	NA	NA	NA	Yes	34	50-59	Married (including common law)
36221335	Male	Black	C20.9-Rectum, NOS	Moderately differentiated; Grade II	8210/3: Adenocarcinoma in adenomatous polyp	N0	NA	Negative	0	No	14	50-59	Unknown
36221387	Male	White	C20.9-Rectum, NOS	Well differentiated; Grade I	8240/3: Carcinoid tumor, NOS	N0	NA	NA	NA	No	9	50-59	Married (including common law)
36222763	Female	White	C20.9-Rectum, NOS	Well differentiated; Grade I	8261/3: Adenocarcinoma in villous adenoma	N0	No tumor deposits	NA	0	No	100	70-79	Widowed
36223401	Male	Asian or Pacific Islander	C18.0-Cecum	Well differentiated; Grade I	8261/3: Adenocarcinoma in villous adenoma	N0	No tumor deposits	NA	0	No	25	60-69	Single (never married)
36223852	Female	White	C18.0-Cecum	Moderately differentiated; Grade II	8140/3: Adenocarcinoma, NOS	N0	No tumor deposits	Negative	0	No	75	60-69	Married (including common law)
36229264	Male	White	C20.9-Rectum, NOS	Well differentiated; Grade I	8240/3: Carcinoid tumor, NOS	N0	NA	NA	NA	No	4	50-59	Single (never married)
36230929	Female	White	C18.1-Appendix	Well differentiated; Grade I	8240/3: Carcinoid tumor, NOS	N0	NA	NA	NA	No	6	50-59	Married (including common law)
36233284	Male	White	C18.7-Sigmoid colon	Moderately differentiated; Grade II	8263/3: Adenocarcinoma in tubulovillous adenoma	N0	No tumor deposits	NA	0	No	5	50-59	Divorced
36235074	Male	White	C18.1-Appendix	Well differentiated; Grade I	8240/3: Carcinoid tumor, NOS	N0	NA	NA	NA	No	4	50-59	Married (including common law)
36235181	Male	Asian or Pacific Islander	C20.9-Rectum, NOS	Well differentiated; Grade I	8240/3: Carcinoid tumor, NOS	N0	NA	NA	NA	No	15	60-69	Married (including common law)
36238529	Male	White	C18.4-Transverse colon	Moderately differentiated; Grade II	8263/3: Adenocarcinoma in tubulovillous adenoma	N1	No tumor deposits	NA	0	No	11	60-69	Married (including common law)
36239809	Male	White	C20.9-Rectum, NOS	Moderately differentiated; Grade II	8263/3: Adenocarcinoma in tubulovillous adenoma	N0	NA	NA	0	No	12	50-59	Divorced
36239812	Female	Asian or Pacific Islander	C18.7-Sigmoid colon	Moderately differentiated; Grade II	8263/3: Adenocarcinoma in tubulovillous adenoma	N0	NA	NA	0	No	21	50-59	Married (including common law)
36239842	Male	White	C18.2-Ascending colon	Moderately differentiated; Grade II	8263/3: Adenocarcinoma in tubulovillous adenoma	N0	NA	NA	0	No	2	80-89	Married (including common law)
36240243	Female	White	C18.1-Appendix	Moderately differentiated; Grade II	8240/3: Carcinoid tumor, NOS	N0	NA	NA	NA	No	6	50-59	Widowed
36240511	Female	Black	C18.0-Cecum	Well differentiated; Grade I	8210/3: Adenocarcinoma in adenomatous polyp	N0	No tumor deposits	Negative	1	No	15	70-79	Married (including common law)
36242168	Male	Black	C18.2-Ascending colon	Well differentiated; Grade I	8210/3: Adenocarcinoma in adenomatous polyp	N0	No tumor deposits	Positive	0	No	5	60-69	Widowed
36243643	Male	White	C18.7-Sigmoid colon	Well differentiated; Grade I	8263/3: Adenocarcinoma in tubulovillous adenoma	N0	No tumor deposits	Negative	0	No	2	70-79	Single (never married)
36246567	Male	White	C18.7-Sigmoid colon	Moderately differentiated; Grade II	8140/3: Adenocarcinoma, NOS	N1	No tumor deposits	Positive	0	No	80	20-29	Married (including common law)
36247734	Female	White	C18.1-Appendix	Well differentiated; Grade I	8240/3: Carcinoid tumor, NOS	N0	NA	NA	NA	No	8	30-39	Divorced
36249158	Male	White	C18.7-Sigmoid colon	Well differentiated; Grade I	8140/3: Adenocarcinoma, NOS	N0	No tumor deposits	Negative	0	No	55	60-69	Single (never married)
36252197	Female	White	C18.4-Transverse colon	Moderately differentiated; Grade II	8210/3: Adenocarcinoma in adenomatous polyp	N0	No tumor deposits	NA	0	No	42	60-69	Married (including common law)
36252777	Male	White	C19.9-Rectosigmoid junction	Moderately differentiated; Grade II	8140/3: Adenocarcinoma, NOS	N1	No tumor deposits	NA	0	No	20	50-59	Married (including common law)
36253301	Male	White	C20.9-Rectum, NOS	Moderately differentiated; Grade II	8210/3: Adenocarcinoma in adenomatous polyp	N0	No tumor deposits	NA	0	No	12	40-49	Single (never married)
36253888	Female	Asian or Pacific Islander	C18.2-Ascending colon	Well differentiated; Grade I	8263/3: Adenocarcinoma in tubulovillous adenoma	N0	No tumor deposits	NA	0	No	3	80-89	Married (including common law)
36254145	Male	White	C20.9-Rectum, NOS	Moderately differentiated; Grade II	8261/3: Adenocarcinoma in villous adenoma	N0	No tumor deposits	NA	0	No	23	60-69	Married (including common law)
36254955	Female	Black	C18.7-Sigmoid colon	Moderately differentiated; Grade II	8263/3: Adenocarcinoma in tubulovillous adenoma	N0	No tumor deposits	NA	0	No	33	60-69	Unknown
36255032	Female	Black	C18.4-Transverse colon	Poorly differentiated; Grade III	8140/3: Adenocarcinoma, NOS	N0	No tumor deposits	NA	0	No	10	70-79	Married (including common law)
36258053	Male	Asian or Pacific Islander	C18.7-Sigmoid colon	Moderately differentiated; Grade II	8140/3: Adenocarcinoma, NOS	N0	No tumor deposits	NA	0	No	12	60-69	Divorced
36259621	Male	Black	C20.9-Rectum, NOS	Moderately differentiated; Grade II	8210/3: Adenocarcinoma in adenomatous polyp	N0	No tumor deposits	Negative	0	No	8	60-69	Single (never married)
36259629	Female	Asian or Pacific Islander	C20.9-Rectum, NOS	Moderately differentiated; Grade II	8263/3: Adenocarcinoma in tubulovillous adenoma	N0	No tumor deposits	NA	NA	No	12	50-59	Married (including common law)
36261957	Female	Black	C18.0-Cecum	Moderately differentiated; Grade II	8263/3: Adenocarcinoma in tubulovillous adenoma	N2	No tumor deposits	Positive	0	No	70	70-79	Divorced
36263802	Male	White	C18.0-Cecum	Well differentiated; Grade I	8140/3: Adenocarcinoma, NOS	N0	No tumor deposits	NA	0	No	35	60-69	Married (including common law)
36266809	Female	White	C18.1-Appendix	Well differentiated; Grade I	8240/3: Carcinoid tumor, NOS	N0	NA	NA	NA	No	3	20-29	Single (never married)
36268020	Male	White	C18.7-Sigmoid colon	Moderately differentiated; Grade II	8210/3: Adenocarcinoma in adenomatous polyp	N0	No tumor deposits	NA	0	No	5	50-59	Married (including common law)
36268062	Male	White	C18.1-Appendix	Well differentiated; Grade I	8246/3: Neuroendocrine carcinoma, NOS	N0	NA	NA	NA	No	15	60-69	Married (including common law)
36270528	Male	White	C18.2-Ascending colon	Moderately differentiated; Grade II	8140/3: Adenocarcinoma, NOS	N0	NA	Positive	0	Yes	50	70-79	Single (never married)
36270849	Female	White	C18.7-Sigmoid colon	Well differentiated; Grade I	8263/3: Adenocarcinoma in tubulovillous adenoma	N0	No tumor deposits	Negative	0	No	13	50-59	Widowed
36270915	Female	White	C18.1-Appendix	Well differentiated; Grade I	8240/3: Carcinoid tumor, NOS	N0	NA	NA	NA	No	10	20-29	Single (never married)
36274605	Female	White	C18.2-Ascending colon	Moderately differentiated; Grade II	8210/3: Adenocarcinoma in adenomatous polyp	N0	No tumor deposits	Negative	0	No	10	70-79	Single (never married)
36274796	Female	White	C18.1-Appendix	Well differentiated; Grade I	8240/3: Carcinoid tumor, NOS	N0	NA	NA	NA	No	9	30-39	Single (never married)
36275102	Female	White	C18.0-Cecum	Well differentiated; Grade I	8480/3: Mucinous adenocarcinoma	N0	No tumor deposits	Positive	0	No	8	70-79	Widowed
36277383	Male	White	C20.9-Rectum, NOS	Moderately differentiated; Grade II	8240/3: Carcinoid tumor, NOS	N0	NA	NA	NA	No	7	50-59	Married (including common law)
36278277	Female	White	C18.7-Sigmoid colon	Moderately differentiated; Grade II	8263/3: Adenocarcinoma in tubulovillous adenoma	N0	No tumor deposits	NA	0	No	25	90-99	Widowed
36278708	Female	Asian or Pacific Islander	C19.9-Rectosigmoid junction	Moderately differentiated; Grade II	8140/3: Adenocarcinoma, NOS	N0	NA	Positive	0	Yes	60	70-79	Married (including common law)
36279547	Male	Black	C18.6-Descending colon	Moderately differentiated; Grade II	8263/3: Adenocarcinoma in tubulovillous adenoma	N1	No tumor deposits	Negative	0	No	13	50-59	Married (including common law)
36279767	Male	White	C18.1-Appendix	Well differentiated; Grade I	8240/3: Carcinoid tumor, NOS	N0	NA	NA	NA	No	7	B	Single (never married)
36279822	Male	Asian or Pacific Islander	C20.9-Rectum, NOS	Moderately differentiated; Grade II	8480/3: Mucinous adenocarcinoma	N0	No tumor deposits	Negative	0	No	4	50-59	Married (including common law)
36280759	Male	Asian or Pacific Islander	C20.9-Rectum, NOS	Well differentiated; Grade I	8240/3: Carcinoid tumor, NOS	N0	NA	NA	NA	No	1	50-59	Married (including common law)
36280870	Female	White	C18.1-Appendix	Well differentiated; Grade I	8240/3: Carcinoid tumor, NOS	N0	NA	NA	NA	No	7	20-29	Single (never married)
36281641	Male	White	C18.1-Appendix	Well differentiated; Grade I	8240/3: Carcinoid tumor, NOS	N0	NA	NA	NA	No	8	B	Single (never married)
36283051	Female	Asian or Pacific Islander	C18.7-Sigmoid colon	Moderately differentiated; Grade II	8263/3: Adenocarcinoma in tubulovillous adenoma	N0	No tumor deposits	Negative	0	No	8	50-59	Single (never married)
36286059	Female	White	C18.2-Ascending colon	Moderately differentiated; Grade II	8140/3: Adenocarcinoma, NOS	N0	No tumor deposits	NA	0	No	60	60-69	Married (including common law)
36287380	Male	Black	C20.9-Rectum, NOS	Well differentiated; Grade I	8240/3: Carcinoid tumor, NOS	N0	NA	NA	NA	No	4	40-49	Married (including common law)
36288418	Male	White	C18.7-Sigmoid colon	Moderately differentiated; Grade II	8140/3: Adenocarcinoma, NOS	N0	No tumor deposits	Negative	0	No	2	60-69	Married (including common law)
36288526	Female	White	C18.1-Appendix	Well differentiated; Grade I	8240/3: Carcinoid tumor, NOS	N0	NA	NA	NA	No	18	20-29	Single (never married)
36288602	Male	White	C19.9-Rectosigmoid junction	Moderately differentiated; Grade II	8263/3: Adenocarcinoma in tubulovillous adenoma	N0	NA	NA	NA	No	17	60-69	Divorced
36290298	Female	White	C20.9-Rectum, NOS	Well differentiated; Grade I	8240/3: Carcinoid tumor, NOS	N0	NA	NA	NA	No	10	50-59	Married (including common law)
36291950	Male	White	C20.9-Rectum, NOS	Moderately differentiated; Grade II	8140/3: Adenocarcinoma, NOS	N1	No tumor deposits	NA	0	No	40	70-79	Married (including common law)
36293610	Male	White	C18.1-Appendix	Well differentiated; Grade I	8240/3: Carcinoid tumor, NOS	N0	NA	NA	NA	No	11	50-59	Married (including common law)
36295086	Female	White	C20.9-Rectum, NOS	Moderately differentiated; Grade II	8240/3: Carcinoid tumor, NOS	N0	NA	NA	NA	No	2	80-89	Widowed
36295113	Male	White	C20.9-Rectum, NOS	Poorly differentiated; Grade III	8140/3: Adenocarcinoma, NOS	N0	No tumor deposits	Negative	0	No	12	60-69	Divorced
36299720	Male	White	C18.8-Overlapping lesion of colon	Moderately differentiated; Grade II	8140/3: Adenocarcinoma, NOS	N1	NA	Positive	0	Yes	38	50-59	Separated
36300356	Female	White	C18.0-Cecum	Moderately differentiated; Grade II	8263/3: Adenocarcinoma in tubulovillous adenoma	N0	No tumor deposits	Negative	0	No	40	70-79	Widowed
36300477	Female	Black	C18.0-Cecum	Moderately differentiated; Grade II	8263/3: Adenocarcinoma in tubulovillous adenoma	N0	No tumor deposits	NA	0	No	10	50-59	Single (never married)
36301372	Male	White	C20.9-Rectum, NOS	Moderately differentiated; Grade II	8140/3: Adenocarcinoma, NOS	N0	No tumor deposits	Negative	0	No	25	50-59	Married (including common law)
36301865	Female	White	C18.1-Appendix	Well differentiated; Grade I	8240/3: Carcinoid tumor, NOS	N0	NA	NA	NA	No	3	50-59	Married (including common law)
36302134	Female	White	C20.9-Rectum, NOS	Well differentiated; Grade I	8240/3: Carcinoid tumor, NOS	N0	NA	NA	NA	No	2	70-79	Married (including common law)
36303354	Female	Asian or Pacific Islander	C18.7-Sigmoid colon	Moderately differentiated; Grade II	8140/3: Adenocarcinoma, NOS	N0	No tumor deposits	NA	0	No	35	60-69	Married (including common law)
36303455	Female	White	C20.9-Rectum, NOS	Well differentiated; Grade I	8246/3: Neuroendocrine carcinoma, NOS	N0	NA	NA	NA	No	5	50-59	Married (including common law)
36303715	Male	White	C19.9-Rectosigmoid junction	Moderately differentiated; Grade II	8263/3: Adenocarcinoma in tubulovillous adenoma	N0	No tumor deposits	NA	0	No	20	60-69	Married (including common law)
36305319	Male	Asian or Pacific Islander	C20.9-Rectum, NOS	Well differentiated; Grade I	8240/3: Carcinoid tumor, NOS	N0	NA	NA	NA	No	4	50-59	Single (never married)
36305572	Female	White	C18.7-Sigmoid colon	Well differentiated; Grade I	8240/3: Carcinoid tumor, NOS	N0	NA	NA	NA	No	4	60-69	Married (including common law)
36314484	Female	Asian or Pacific Islander	C18.2-Ascending colon	Moderately differentiated; Grade II	8140/3: Adenocarcinoma, NOS	N0	No tumor deposits	NA	0	No	15	60-69	Married (including common law)
41518371	Female	Black	C20.9-Rectum, NOS	Well differentiated; Grade I	8140/3: Adenocarcinoma, NOS	N0	NA	Positive	0	Yes	50	70-79	Widowed
41530218	Female	White	C18.0-Cecum	Moderately differentiated; Grade II	8140/3: Adenocarcinoma, NOS	N0	No tumor deposits	NA	0	No	15	80-89	Widowed
41532922	Male	Black	C18.2-Ascending colon	Moderately differentiated; Grade II	8210/3: Adenocarcinoma in adenomatous polyp	N0	No tumor deposits	NA	0	No	20	60-69	Married (including common law)
41532954	Female	White	C18.2-Ascending colon	Moderately differentiated; Grade II	8261/3: Adenocarcinoma in villous adenoma	N0	No tumor deposits	Negative	0	No	17	60-69	Married (including common law)
41534163	Male	White	C18.7-Sigmoid colon	Moderately differentiated; Grade II	8140/3: Adenocarcinoma, NOS	N0	No tumor deposits	Negative	0	No	25	60-69	Married (including common law)
41534362	Male	White	C20.9-Rectum, NOS	Moderately differentiated; Grade II	8140/3: Adenocarcinoma, NOS	N0	No tumor deposits	NA	0	No	15	50-59	Single (never married)
41534970	Female	Black	C18.7-Sigmoid colon	Well differentiated; Grade I	8263/3: Adenocarcinoma in tubulovillous adenoma	N0	No tumor deposits	NA	0	No	4	60-69	Single (never married)
41535047	Male	Black	C18.7-Sigmoid colon	Moderately differentiated; Grade II	8263/3: Adenocarcinoma in tubulovillous adenoma	N0	No tumor deposits	NA	0	No	27	60-69	Married (including common law)
41537597	Male	White	C20.9-Rectum, NOS	Well differentiated; Grade I	8140/3: Adenocarcinoma, NOS	N0	NA	Negative	0	No	2	70-79	Married (including common law)
41537933	Male	White	C18.7-Sigmoid colon	Moderately differentiated; Grade II	8210/3: Adenocarcinoma in adenomatous polyp	N0	NA	NA	0	No	7	80-89	Married (including common law)
43818732	Female	White	C18.4-Transverse colon	Poorly differentiated; Grade III	8140/3: Adenocarcinoma, NOS	N1	No tumor deposits	Positive	0	No	13	80-89	Married (including common law)
44629808	Female	White	C18.4-Transverse colon	Moderately differentiated; Grade II	8210/3: Adenocarcinoma in adenomatous polyp	N0	No tumor deposits	Negative	0	No	15	70-79	Married (including common law)
44690297	Male	Asian or Pacific Islander	C18.7-Sigmoid colon	Moderately differentiated; Grade II	8140/3: Adenocarcinoma, NOS	N0	No tumor deposits	Negative	0	No	30	50-59	Married (including common law)
44692290	Female	White	C18.7-Sigmoid colon	Moderately differentiated; Grade II	8140/3: Adenocarcinoma, NOS	N0	NA	Negative	0	No	20	60-69	Married (including common law)
44692397	Male	White	C18.7-Sigmoid colon	Well differentiated; Grade I	8210/3: Adenocarcinoma in adenomatous polyp	N0	NA	NA	NA	No	10	80-89	Married (including common law)
44693799	Female	White	C20.9-Rectum, NOS	Moderately differentiated; Grade II	8263/3: Adenocarcinoma in tubulovillous adenoma	N0	No tumor deposits	NA	0	No	27	60-69	Married (including common law)
44698222	Male	White	C18.2-Ascending colon	Moderately differentiated; Grade II	8210/3: Adenocarcinoma in adenomatous polyp	N1	No tumor deposits	Negative	0	No	19	60-69	Married (including common law)
44699784	Female	White	C18.7-Sigmoid colon	Moderately differentiated; Grade II	8140/3: Adenocarcinoma, NOS	N0	No tumor deposits	Positive	0	No	75	40-49	Unknown
44700458	Male	White	C18.7-Sigmoid colon	Moderately differentiated; Grade II	8240/3: Carcinoid tumor, NOS	N0	NA	NA	NA	No	4	40-49	Widowed
44702345	Female	White	C18.0-Cecum	Moderately differentiated; Grade II	8263/3: Adenocarcinoma in tubulovillous adenoma	N0	No tumor deposits	Negative	0	No	5	80-89	Widowed
44703422	Female	White	C18.0-Cecum	Moderately differentiated; Grade II	8140/3: Adenocarcinoma, NOS	N0	No tumor deposits	Negative	0	No	30	60-69	Married (including common law)
44704377	Male	White	C18.0-Cecum	Well differentiated; Grade I	8480/3: Mucinous adenocarcinoma	N0	No tumor deposits	NA	0	No	5	90-99	Married (including common law)
44712271	Male	Asian or Pacific Islander	C18.6-Descending colon	Moderately differentiated; Grade II	8210/3: Adenocarcinoma in adenomatous polyp	N0	No tumor deposits	NA	0	No	11	80-89	Married (including common law)
44713057	Female	White	C18.6-Descending colon	Poorly differentiated; Grade III	8263/3: Adenocarcinoma in tubulovillous adenoma	N0	No tumor deposits	Negative	0	No	3	50-59	Divorced
44715818	Female	White	C20.9-Rectum, NOS	Moderately differentiated; Grade II	8070/3: Squamous cell carcinoma, NOS	N0	No tumor deposits	Positive	NA	No	40	80-89	Single (never married)
44717011	Female	White	C18.4-Transverse colon	Well differentiated; Grade I	8480/3: Mucinous adenocarcinoma	N0	No tumor deposits	NA	0	No	4	70-79	Single (never married)
44717655	Female	White	C18.0-Cecum	Moderately differentiated; Grade II	8210/3: Adenocarcinoma in adenomatous polyp	N0	No tumor deposits	Positive	0	No	19	60-69	Widowed
44722296	Male	White	C18.2-Ascending colon	Well differentiated; Grade I	8140/3: Adenocarcinoma, NOS	N0	No tumor deposits	NA	0	No	27	50-59	Married (including common law)
44724433	Female	White	C18.7-Sigmoid colon	Moderately differentiated; Grade II	8210/3: Adenocarcinoma in adenomatous polyp	N0	No tumor deposits	Negative	0	No	11	60-69	Widowed
44725856	Female	Asian or Pacific Islander	C20.9-Rectum, NOS	Moderately differentiated; Grade II	8140/3: Adenocarcinoma, NOS	N0	NA	Positive	0	Yes	70	70-79	Married (including common law)
44728708	Male	White	C18.7-Sigmoid colon	Poorly differentiated; Grade III	8261/3: Adenocarcinoma in villous adenoma	N0	No tumor deposits	NA	0	No	15	80-89	Married (including common law)
44734629	Female	White	C18.9-Colon, NOS	Moderately differentiated; Grade II	8140/3: Adenocarcinoma, NOS	N0	No tumor deposits	NA	0	No	21	30-39	Married (including common law)
44736079	Female	White	C18.4-Transverse colon	Moderately differentiated; Grade II	8010/3: Carcinoma, NOS	N0	No tumor deposits	Positive	0	Yes	100	70-79	Married (including common law)
44737018	Female	White	C18.7-Sigmoid colon	Moderately differentiated; Grade II	8140/3: Adenocarcinoma, NOS	N1	No tumor deposits	Negative	0	No	9	40-49	Divorced
44744528	Female	White	C18.2-Ascending colon	Moderately differentiated; Grade II	8140/3: Adenocarcinoma, NOS	N0	No tumor deposits	NA	0	No	18	80-89	Widowed
44747175	Female	White	C20.9-Rectum, NOS	Moderately differentiated; Grade II	8210/3: Adenocarcinoma in adenomatous polyp	N0	No tumor deposits	Negative	NA	No	4	60-69	Separated
44747765	Male	White	C18.7-Sigmoid colon	Moderately differentiated; Grade II	8140/3: Adenocarcinoma, NOS	N0	No tumor deposits	Negative	0	No	18	50-59	Unknown
44747963	Male	White	C20.9-Rectum, NOS	Moderately differentiated; Grade II	8140/3: Adenocarcinoma, NOS	N0	NA	NA	0	Yes	70	50-59	Single (never married)
44748388	Female	White	C18.3-Hepatic flexure of colon	Moderately differentiated; Grade II	8140/3: Adenocarcinoma, NOS	N0	No tumor deposits	NA	NA	No	16	80-89	Married (including common law)
44749883	Female	White	C18.2-Ascending colon	Well differentiated; Grade I	8480/3: Mucinous adenocarcinoma	N1	No tumor deposits	Negative	0	No	7	60-69	Single (never married)
44750697	Male	White	C18.4-Transverse colon	Well differentiated; Grade I	8263/3: Adenocarcinoma in tubulovillous adenoma	N0	No tumor deposits	NA	0	No	2	60-69	Divorced
44754027	Female	White	C19.9-Rectosigmoid junction	Moderately differentiated; Grade II	8140/3: Adenocarcinoma, NOS	N1	No tumor deposits	Negative	0	No	15	70-79	Unmarried or Domestic Partner
44754220	Female	White	C18.7-Sigmoid colon	Well differentiated; Grade I	8140/3: Adenocarcinoma, NOS	N0	NA	NA	NA	No	5	40-49	Single (never married)
44756030	Female	White	C18.3-Hepatic flexure of colon	Moderately differentiated; Grade II	8140/3: Adenocarcinoma, NOS	N0	No tumor deposits	NA	0	No	16	80-89	Widowed
44758361	Male	White	C18.7-Sigmoid colon	Moderately differentiated; Grade II	8263/3: Adenocarcinoma in tubulovillous adenoma	N0	No tumor deposits	Negative	0	No	6	60-69	Married (including common law)
44760206	Male	White	C18.6-Descending colon	Moderately differentiated; Grade II	8140/3: Adenocarcinoma, NOS	N0	No tumor deposits	NA	0	No	15	70-79	Married (including common law)
44761111	Male	White	C20.9-Rectum, NOS	Moderately differentiated; Grade II	8261/3: Adenocarcinoma in villous adenoma	N0	No tumor deposits	Positive	0	No	20	60-69	Married (including common law)
44763204	Female	White	C20.9-Rectum, NOS	Well differentiated; Grade I	8140/3: Adenocarcinoma, NOS	N0	No tumor deposits	Negative	0	No	10	50-59	Unknown
44765596	Male	White	C18.7-Sigmoid colon	Moderately differentiated; Grade II	8210/3: Adenocarcinoma in adenomatous polyp	N0	No tumor deposits	NA	0	No	4	50-59	Married (including common law)
44767401	Female	White	C19.9-Rectosigmoid junction	Well differentiated; Grade I	8240/3: Carcinoid tumor, NOS	N0	NA	NA	NA	No	3	20-29	Married (including common law)
44767703	Female	White	C20.9-Rectum, NOS	Moderately differentiated; Grade II	8261/3: Adenocarcinoma in villous adenoma	N0	No tumor deposits	Negative	0	No	30	70-79	Widowed
44768227	Female	White	C20.9-Rectum, NOS	Moderately differentiated; Grade II	8261/3: Adenocarcinoma in villous adenoma	N0	NA	Negative	0	No	3	50-59	Unknown
44768430	Female	White	C18.7-Sigmoid colon	Moderately differentiated; Grade II	8480/3: Mucinous adenocarcinoma	N0	No tumor deposits	Negative	0	No	22	80-89	Married (including common law)
44769034	Female	White	C18.2-Ascending colon	Moderately differentiated; Grade II	8210/3: Adenocarcinoma in adenomatous polyp	N0	No tumor deposits	NA	0	No	37	60-69	Married (including common law)
44769405	Female	White	C18.3-Hepatic flexure of colon	Moderately differentiated; Grade II	8140/3: Adenocarcinoma, NOS	N0	No tumor deposits	Negative	0	No	11	60-69	Divorced
44772406	Male	White	C18.7-Sigmoid colon	Well differentiated; Grade I	8263/3: Adenocarcinoma in tubulovillous adenoma	N1	No tumor deposits	NA	0	No	40	50-59	Married (including common law)
44773834	Male	Asian or Pacific Islander	C20.9-Rectum, NOS	Poorly differentiated; Grade III	8210/3: Adenocarcinoma in adenomatous polyp	N0	No tumor deposits	NA	0	No	11	80-89	Married (including common law)
44774792	Male	Black	C18.0-Cecum	Poorly differentiated; Grade III	8140/3: Adenocarcinoma, NOS	N0	No tumor deposits	Negative	1	No	15	80-89	Widowed
44776300	Male	White	C19.9-Rectosigmoid junction	Moderately differentiated; Grade II	8140/3: Adenocarcinoma, NOS	N0	No tumor deposits	NA	NA	Yes	62	50-59	Married (including common law)
44776755	Male	White	C20.9-Rectum, NOS	Well differentiated; Grade I	8140/3: Adenocarcinoma, NOS	N0	No tumor deposits	NA	0	No	15	60-69	Married (including common law)
44777232	Male	White	C18.7-Sigmoid colon	Well differentiated; Grade I	8263/3: Adenocarcinoma in tubulovillous adenoma	N0	No tumor deposits	Negative	0	No	5	50-59	Married (including common law)
44779049	Female	Asian or Pacific Islander	C18.2-Ascending colon	Moderately differentiated; Grade II	8263/3: Adenocarcinoma in tubulovillous adenoma	N0	No tumor deposits	NA	0	No	10	50-59	Married (including common law)
44784132	Female	White	C18.4-Transverse colon	Well differentiated; Grade I	8140/3: Adenocarcinoma, NOS	N0	No tumor deposits	Negative	NA	No	25	60-69	Married (including common law)
44784387	Male	White	C18.6-Descending colon	Moderately differentiated; Grade II	8140/3: Adenocarcinoma, NOS	N0	No tumor deposits	Negative	0	No	20	70-79	Married (including common law)
44785168	Female	White	C18.7-Sigmoid colon	Poorly differentiated; Grade III	8140/3: Adenocarcinoma, NOS	N0	No tumor deposits	Negative	0	No	35	60-69	Married (including common law)
44793332	Male	White	C18.7-Sigmoid colon	Moderately differentiated; Grade II	8140/3: Adenocarcinoma, NOS	N0	No tumor deposits	Negative	0	No	23	60-69	Married (including common law)
44794392	Female	White	C20.9-Rectum, NOS	Well differentiated; Grade I	8246/3: Neuroendocrine carcinoma, NOS	N0	NA	NA	NA	No	3	60-69	Married (including common law)
44795815	Female	White	C20.9-Rectum, NOS	Moderately differentiated; Grade II	8263/3: Adenocarcinoma in tubulovillous adenoma	N0	No tumor deposits	NA	0	No	20	80-89	Widowed
44803570	Female	White	C18.0-Cecum	Moderately differentiated; Grade II	8140/3: Adenocarcinoma, NOS	N0	No tumor deposits	NA	0	No	9	70-79	Widowed
44804524	Female	White	C18.7-Sigmoid colon	Moderately differentiated; Grade II	8140/3: Adenocarcinoma, NOS	N0	No tumor deposits	NA	0	No	20	70-79	Married (including common law)
44805004	Female	Asian or Pacific Islander	C18.6-Descending colon	Moderately differentiated; Grade II	8140/3: Adenocarcinoma, NOS	N0	No tumor deposits	NA	0	No	15	40-49	Married (including common law)
44807286	Female	White	C20.9-Rectum, NOS	Moderately differentiated; Grade II	8263/3: Adenocarcinoma in tubulovillous adenoma	N0	No tumor deposits	NA	0	No	13	70-79	Married (including common law)
44807526	Female	White	C18.7-Sigmoid colon	Moderately differentiated; Grade II	8263/3: Adenocarcinoma in tubulovillous adenoma	N0	No tumor deposits	Negative	0	No	21	50-59	Divorced
44808426	Female	White	C20.9-Rectum, NOS	Moderately differentiated; Grade II	8140/3: Adenocarcinoma, NOS	N0	NA	NA	NA	No	20	70-79	Widowed
44808572	Male	White	C20.9-Rectum, NOS	Moderately differentiated; Grade II	8140/3: Adenocarcinoma, NOS	N0	NA	Negative	0	No	120	70-79	Married (including common law)
44808841	Female	White	C18.2-Ascending colon	Moderately differentiated; Grade II	8140/3: Adenocarcinoma, NOS	N0	NA	Positive	NA	No	30	90-99	Married (including common law)
44814261	Male	Black	C18.7-Sigmoid colon	Well differentiated; Grade I	8480/3: Mucinous adenocarcinoma	N1	No tumor deposits	Negative	0	No	18	50-59	Divorced
44814426	Female	White	C20.9-Rectum, NOS	Moderately differentiated; Grade II	8261/3: Adenocarcinoma in villous adenoma	N0	No tumor deposits	NA	NA	No	12	50-59	Married (including common law)
44823835	Female	White	C18.0-Cecum	Moderately differentiated; Grade II	8263/3: Adenocarcinoma in tubulovillous adenoma	N1	No tumor deposits	NA	0	No	40	70-79	Married (including common law)
44824887	Male	Black	C20.9-Rectum, NOS	Well differentiated; Grade I	8240/3: Carcinoid tumor, NOS	N0	NA	NA	NA	No	3	40-49	Married (including common law)
44831282	Female	White	C18.1-Appendix	Well differentiated; Grade I	8246/3: Neuroendocrine carcinoma, NOS	N1	NA	NA	NA	No	20	B	Single (never married)
44833243	Female	White	C20.9-Rectum, NOS	Well differentiated; Grade I	8210/3: Adenocarcinoma in adenomatous polyp	N0	No tumor deposits	NA	0	No	11	50-59	Divorced
44833339	Female	White	C20.9-Rectum, NOS	Moderately differentiated; Grade II	8263/3: Adenocarcinoma in tubulovillous adenoma	N0	No tumor deposits	Negative	0	No	10	50-59	Unknown
44834461	Male	White	C20.9-Rectum, NOS	Well differentiated; Grade I	8246/3: Neuroendocrine carcinoma, NOS	N0	NA	NA	NA	No	6	40-49	Married (including common law)
44837208	Female	White	C20.9-Rectum, NOS	Moderately differentiated; Grade II	8240/3: Carcinoid tumor, NOS	N0	NA	NA	NA	No	6	20-29	Married (including common law)
44837457	Female	White	C18.0-Cecum	Moderately differentiated; Grade II	8263/3: Adenocarcinoma in tubulovillous adenoma	N0	No tumor deposits	NA	0	No	40	60-69	Married (including common law)
44839139	Male	White	C18.7-Sigmoid colon	Moderately differentiated; Grade II	8210/3: Adenocarcinoma in adenomatous polyp	N0	No tumor deposits	Negative	0	No	3	50-59	Married (including common law)
44840204	Male	White	C18.4-Transverse colon	Well differentiated; Grade I	8480/3: Mucinous adenocarcinoma	N0	No tumor deposits	NA	0	No	15	60-69	Married (including common law)
44844138	Male	White	C18.7-Sigmoid colon	Well differentiated; Grade I	8263/3: Adenocarcinoma in tubulovillous adenoma	N0	No tumor deposits	NA	0	No	4	40-49	Married (including common law)
44844308	Male	Asian or Pacific Islander	C18.7-Sigmoid colon	Poorly differentiated; Grade III	8140/3: Adenocarcinoma, NOS	N0	No tumor deposits	Borderline	0	No	27	70-79	Married (including common law)
44845678	Male	White	C18.6-Descending colon	Moderately differentiated; Grade II	8210/3: Adenocarcinoma in adenomatous polyp	N0	No tumor deposits	Negative	0	No	6	60-69	Married (including common law)
44848150	Male	White	C18.0-Cecum	Moderately differentiated; Grade II	8480/3: Mucinous adenocarcinoma	N0	No tumor deposits	Negative	0	No	25	60-69	Married (including common law)
44854377	Male	White	C18.0-Cecum	Moderately differentiated; Grade II	8140/3: Adenocarcinoma, NOS	N0	No tumor deposits	Negative	0	No	22	40-49	Divorced
44856388	Male	White	C19.9-Rectosigmoid junction	Moderately differentiated; Grade II	8263/3: Adenocarcinoma in tubulovillous adenoma	N1	No tumor deposits	NA	0	No	7	40-49	Married (including common law)
44856808	Male	White	C18.0-Cecum	Moderately differentiated; Grade II	8140/3: Adenocarcinoma, NOS	N0	No tumor deposits	NA	0	No	20	70-79	Single (never married)
44857871	Female	White	C18.7-Sigmoid colon	Moderately differentiated; Grade II	8140/3: Adenocarcinoma, NOS	N0	NA	Negative	NA	Yes	40	50-59	Married (including common law)
44859804	Male	White	C18.7-Sigmoid colon	Moderately differentiated; Grade II	8210/3: Adenocarcinoma in adenomatous polyp	N0	No tumor deposits	Negative	0	No	10	70-79	Married (including common law)
44860520	Male	Asian or Pacific Islander	C20.9-Rectum, NOS	Moderately differentiated; Grade II	8263/3: Adenocarcinoma in tubulovillous adenoma	N0	NA	Negative	0	No	7	50-59	Married (including common law)
44861824	Male	White	C18.0-Cecum	Well differentiated; Grade I	8263/3: Adenocarcinoma in tubulovillous adenoma	N0	No tumor deposits	NA	0	No	35	80-89	Married (including common law)
44864480	Female	White	C18.0-Cecum	Well differentiated; Grade I	8261/3: Adenocarcinoma in villous adenoma	N0	No tumor deposits	NA	NA	No	1	80-89	Widowed
44865398	Male	White	C18.0-Cecum	Well differentiated; Grade I	8140/3: Adenocarcinoma, NOS	N0	No tumor deposits	Negative	0	No	30	80-89	Widowed
44865452	Female	White	C18.3-Hepatic flexure of colon	Poorly differentiated; Grade III	8263/3: Adenocarcinoma in tubulovillous adenoma	N1	No tumor deposits	Negative	1	No	18	80-89	Married (including common law)
44871066	Male	White	C18.0-Cecum	Moderately differentiated; Grade II	8210/3: Adenocarcinoma in adenomatous polyp	N0	No tumor deposits	NA	0	No	3	70-79	Widowed
44872808	Female	White	C19.9-Rectosigmoid junction	Moderately differentiated; Grade II	8263/3: Adenocarcinoma in tubulovillous adenoma	N0	No tumor deposits	NA	0	No	5	70-79	Widowed
44873244	Female	Black	C19.9-Rectosigmoid junction	Moderately differentiated; Grade II	8140/3: Adenocarcinoma, NOS	N0	No tumor deposits	Positive	0	No	30	70-79	Divorced
44876526	Female	White	C20.9-Rectum, NOS	Well differentiated; Grade I	8240/3: Carcinoid tumor, NOS	N0	NA	NA	NA	No	2	60-69	Single (never married)
44876765	Male	Asian or Pacific Islander	C19.9-Rectosigmoid junction	Moderately differentiated; Grade II	8490/3: Signet ring cell carcinoma	N1	No tumor deposits	NA	0	No	8	60-69	Married (including common law)
44878606	Female	White	C18.7-Sigmoid colon	Moderately differentiated; Grade II	8263/3: Adenocarcinoma in tubulovillous adenoma	N0	No tumor deposits	Negative	0	No	12	50-59	Married (including common law)
44878631	Female	Asian or Pacific Islander	C20.9-Rectum, NOS	Moderately differentiated; Grade II	8140/3: Adenocarcinoma, NOS	N0	No tumor deposits	Negative	0	No	25	60-69	Married (including common law)
44880936	Male	White	C18.7-Sigmoid colon	Moderately differentiated; Grade II	8140/3: Adenocarcinoma, NOS	N0	No tumor deposits	Negative	0	No	11	60-69	Single (never married)
44881018	Female	Black	C18.0-Cecum	Well differentiated; Grade I	8480/3: Mucinous adenocarcinoma	N1	NA	Positive	NA	No	22	80-89	Widowed
44882092	Male	White	C18.7-Sigmoid colon	Moderately differentiated; Grade II	8210/3: Adenocarcinoma in adenomatous polyp	N0	No tumor deposits	NA	0	No	40	70-79	Unknown
44882757	Female	White	C18.7-Sigmoid colon	Moderately differentiated; Grade II	8263/3: Adenocarcinoma in tubulovillous adenoma	N0	No tumor deposits	Negative	0	No	5	60-69	Married (including common law)
44883469	Female	White	C20.9-Rectum, NOS	Well differentiated; Grade I	8263/3: Adenocarcinoma in tubulovillous adenoma	N0	No tumor deposits	NA	0	No	30	50-59	Married (including common law)
44883831	Female	White	C18.2-Ascending colon	Moderately differentiated; Grade II	8140/3: Adenocarcinoma, NOS	N0	No tumor deposits	Negative	0	No	30	70-79	Widowed
44883873	Male	White	C20.9-Rectum, NOS	Well differentiated; Grade I	8263/3: Adenocarcinoma in tubulovillous adenoma	N0	No tumor deposits	Negative	0	No	11	50-59	Married (including common law)
44884615	Female	Asian or Pacific Islander	C18.0-Cecum	Moderately differentiated; Grade II	8140/3: Adenocarcinoma, NOS	N0	No tumor deposits	NA	0	No	80	80-89	Unknown
44884959	Female	White	C19.9-Rectosigmoid junction	Moderately differentiated; Grade II	8140/3: Adenocarcinoma, NOS	N0	NA	NA	0	No	20	90-99	Widowed
44886335	Male	White	C18.2-Ascending colon	Moderately differentiated; Grade II	8140/3: Adenocarcinoma, NOS	N0	No tumor deposits	Negative	0	No	18	50-59	Married (including common law)
44887233	Male	White	C18.6-Descending colon	Poorly differentiated; Grade III	8263/3: Adenocarcinoma in tubulovillous adenoma	N1	NA	Positive	NA	Yes	46	70-79	Married (including common law)
44891509	Male	White	C18.0-Cecum	Well differentiated; Grade I	8263/3: Adenocarcinoma in tubulovillous adenoma	N0	No tumor deposits	Negative	0	No	5	70-79	Divorced
44895399	Male	White	C18.4-Transverse colon	Moderately differentiated; Grade II	8263/3: Adenocarcinoma in tubulovillous adenoma	N1	No tumor deposits	NA	0	No	25	60-69	Divorced
44897709	Female	Asian or Pacific Islander	C18.0-Cecum	Well differentiated; Grade I	8263/3: Adenocarcinoma in tubulovillous adenoma	N0	No tumor deposits	NA	0	No	10	50-59	Married (including common law)
44905222	Female	White	C18.1-Appendix	Well differentiated; Grade I	8240/3: Carcinoid tumor, NOS	N0	NA	NA	NA	No	10	40-49	Married (including common law)
44905514	Male	White	C18.7-Sigmoid colon	Well differentiated; Grade I	8140/3: Adenocarcinoma, NOS	N0	No tumor deposits	NA	0	No	20	60-69	Married (including common law)
44907722	Male	Black	C19.9-Rectosigmoid junction	Moderately differentiated; Grade II	8263/3: Adenocarcinoma in tubulovillous adenoma	N0	No tumor deposits	NA	0	No	24	80-89	Widowed
44909478	Female	White	C18.7-Sigmoid colon	Moderately differentiated; Grade II	8140/3: Adenocarcinoma, NOS	N0	No tumor deposits	Positive	0	Yes	66	40-49	Single (never married)
44909647	Male	White	C18.4-Transverse colon	Moderately differentiated; Grade II	8263/3: Adenocarcinoma in tubulovillous adenoma	N0	No tumor deposits	NA	0	No	30	70-79	Married (including common law)
44910016	Female	White	C20.9-Rectum, NOS	Moderately differentiated; Grade II	8140/3: Adenocarcinoma, NOS	N1	No tumor deposits	Positive	NA	Yes	40	50-59	Divorced
44911218	Female	White	C20.9-Rectum, NOS	Moderately differentiated; Grade II	8140/3: Adenocarcinoma, NOS	N0	No tumor deposits	Negative	0	No	11	70-79	Separated
44912749	Male	White	C20.9-Rectum, NOS	Moderately differentiated; Grade II	8210/3: Adenocarcinoma in adenomatous polyp	N0	No tumor deposits	NA	0	No	10	70-79	Widowed
44913158	Female	White	C18.2-Ascending colon	Well differentiated; Grade I	8140/3: Adenocarcinoma, NOS	N0	No tumor deposits	NA	0	No	8	60-69	Married (including common law)
44913215	Female	White	C18.0-Cecum	Moderately differentiated; Grade II	8140/3: Adenocarcinoma, NOS	N0	No tumor deposits	NA	0	No	25	70-79	Single (never married)
44913308	Male	White	C18.7-Sigmoid colon	Moderately differentiated; Grade II	8210/3: Adenocarcinoma in adenomatous polyp	N0	No tumor deposits	NA	0	No	10	80-89	Married (including common law)
44913477	Male	White	C18.7-Sigmoid colon	Moderately differentiated; Grade II	8210/3: Adenocarcinoma in adenomatous polyp	N0	No tumor deposits	NA	0	No	10	60-69	Married (including common law)
44914055	Male	Asian or Pacific Islander	C18.7-Sigmoid colon	Poorly differentiated; Grade III	8140/3: Adenocarcinoma, NOS	N1	No tumor deposits	Negative	0	No	15	60-69	Married (including common law)
44914068	Male	Asian or Pacific Islander	C20.9-Rectum, NOS	Moderately differentiated; Grade II	8140/3: Adenocarcinoma, NOS	N1	No tumor deposits	Negative	0	Yes	80	60-69	Married (including common law)
44917833	Male	White	C18.0-Cecum	Moderately differentiated; Grade II	8263/3: Adenocarcinoma in tubulovillous adenoma	N0	No tumor deposits	NA	NA	No	45	60-69	Married (including common law)
44918614	Female	White	C18.0-Cecum	Moderately differentiated; Grade II	8140/3: Adenocarcinoma, NOS	N1	Tumor Deposits identified	Negative	0	No	14	80-89	Widowed
44918923	Female	White	C18.7-Sigmoid colon	Moderately differentiated; Grade II	8210/3: Adenocarcinoma in adenomatous polyp	N0	No tumor deposits	Negative	NA	No	8	70-79	Single (never married)
44919655	Male	White	C20.9-Rectum, NOS	Well differentiated; Grade I	8140/3: Adenocarcinoma, NOS	N0	No tumor deposits	Positive	0	No	41	60-69	Married (including common law)
44920314	Female	White	C18.7-Sigmoid colon	Moderately differentiated; Grade II	8261/3: Adenocarcinoma in villous adenoma	N0	No tumor deposits	NA	0	No	25	60-69	Widowed
44920440	Female	White	C20.9-Rectum, NOS	Moderately differentiated; Grade II	Other	N0	NA	NA	0	No	40	60-69	Married (including common law)
44921486	Female	Black	C18.7-Sigmoid colon	Moderately differentiated; Grade II	8140/3: Adenocarcinoma, NOS	N1	No tumor deposits	Positive	0	No	4	60-69	Widowed
44921502	Male	White	C20.9-Rectum, NOS	Moderately differentiated; Grade II	8140/3: Adenocarcinoma, NOS	N0	No tumor deposits	Negative	NA	No	30	50-59	Married (including common law)
44923628	Male	White	C18.7-Sigmoid colon	Well differentiated; Grade I	8263/3: Adenocarcinoma in tubulovillous adenoma	N0	No tumor deposits	Negative	0	No	25	50-59	Married (including common law)
44923841	Female	White	C18.2-Ascending colon	Moderately differentiated; Grade II	8263/3: Adenocarcinoma in tubulovillous adenoma	N1	No tumor deposits	NA	0	No	30	60-69	Married (including common law)
44928977	Male	White	C19.9-Rectosigmoid junction	Well differentiated; Grade I	8140/3: Adenocarcinoma, NOS	N0	No tumor deposits	NA	0	No	18	70-79	Unknown
44935490	Female	White	C18.7-Sigmoid colon	Moderately differentiated; Grade II	8261/3: Adenocarcinoma in villous adenoma	N0	No tumor deposits	Negative	0	No	3	70-79	Married (including common law)
44936301	Female	White	C20.9-Rectum, NOS	Well differentiated; Grade I	8070/3: Squamous cell carcinoma, NOS	N0	No tumor deposits	Negative	0	No	16	80-89	Widowed
44936459	Male	White	C18.7-Sigmoid colon	Well differentiated; Grade I	8140/3: Adenocarcinoma, NOS	N0	No tumor deposits	NA	0	No	21	70-79	Married (including common law)
44939708	Male	White	C20.9-Rectum, NOS	Well differentiated; Grade I	8240/3: Carcinoid tumor, NOS	N0	NA	NA	NA	No	2	50-59	Married (including common law)
44939711	Female	White	C20.9-Rectum, NOS	Moderately differentiated; Grade II	8210/3: Adenocarcinoma in adenomatous polyp	N0	No tumor deposits	NA	0	No	7	50-59	Single (never married)
44941057	Male	White	C20.9-Rectum, NOS	Moderately differentiated; Grade II	8140/3: Adenocarcinoma, NOS	N0	NA	Positive	NA	Yes	50	60-69	Married (including common law)
44942864	Female	White	C18.4-Transverse colon	Moderately differentiated; Grade II	8263/3: Adenocarcinoma in tubulovillous adenoma	N0	No tumor deposits	Negative	0	No	82	70-79	Widowed
44943250	Male	White	C20.9-Rectum, NOS	Well differentiated; Grade I	8140/3: Adenocarcinoma, NOS	N0	No tumor deposits	Positive	0	No	140	70-79	Married (including common law)
44943251	Male	Black	C18.4-Transverse colon	Moderately differentiated; Grade II	8210/3: Adenocarcinoma in adenomatous polyp	N0	No tumor deposits	Negative	NA	No	12	60-69	Married (including common law)
44944209	Female	White	C18.2-Ascending colon	Undifferentiated; anaplastic; Grade IV	Other	N0	No tumor deposits	Negative	0	No	8	70-79	Widowed
44945243	Female	White	C18.7-Sigmoid colon	Moderately differentiated; Grade II	8140/3: Adenocarcinoma, NOS	N0	No tumor deposits	Negative	0	No	14	80-89	Unknown
44952795	Male	White	C20.9-Rectum, NOS	Moderately differentiated; Grade II	8140/3: Adenocarcinoma, NOS	N0	No tumor deposits	NA	0	No	18	50-59	Married (including common law)
44953611	Female	White	C19.9-Rectosigmoid junction	Moderately differentiated; Grade II	8261/3: Adenocarcinoma in villous adenoma	N0	No tumor deposits	Negative	0	No	40	70-79	Widowed
44954827	Female	White	C18.8-Overlapping lesion of colon	Moderately differentiated; Grade II	8140/3: Adenocarcinoma, NOS	N0	No tumor deposits	NA	0	No	12	70-79	Widowed
44955911	Male	White	C20.9-Rectum, NOS	Moderately differentiated; Grade II	8210/3: Adenocarcinoma in adenomatous polyp	N0	No tumor deposits	NA	0	No	20	70-79	Married (including common law)
44956009	Male	White	C20.9-Rectum, NOS	Moderately differentiated; Grade II	8263/3: Adenocarcinoma in tubulovillous adenoma	N0	No tumor deposits	NA	0	No	45	20-29	Single (never married)
44960042	Female	Black	C18.0-Cecum	Moderately differentiated; Grade II	8140/3: Adenocarcinoma, NOS	N0	No tumor deposits	NA	NA	No	30	60-69	Single (never married)
44963523	Male	Asian or Pacific Islander	C20.9-Rectum, NOS	Moderately differentiated; Grade II	8210/3: Adenocarcinoma in adenomatous polyp	N0	No tumor deposits	NA	0	No	4	60-69	Married (including common law)
44965050	Female	White	C20.9-Rectum, NOS	Moderately differentiated; Grade II	8140/3: Adenocarcinoma, NOS	N1	NA	NA	NA	Yes	80	70-79	Divorced
44966398	Male	White	C18.7-Sigmoid colon	Moderately differentiated; Grade II	8140/3: Adenocarcinoma, NOS	N0	No tumor deposits	Negative	0	No	25	60-69	Married (including common law)
44968178	Female	White	C18.0-Cecum	Moderately differentiated; Grade II	8140/3: Adenocarcinoma, NOS	N0	No tumor deposits	NA	NA	No	30	60-69	Married (including common law)
44970613	Female	White	C18.7-Sigmoid colon	Poorly differentiated; Grade III	Other	N1	Tumor Deposits identified	Negative	1	No	5	40-49	Married (including common law)
44975834	Female	White	C18.7-Sigmoid colon	Well differentiated; Grade I	8210/3: Adenocarcinoma in adenomatous polyp	N0	NA	NA	0	No	20	70-79	Single (never married)
44978125	Female	White	C18.7-Sigmoid colon	Moderately differentiated; Grade II	8140/3: Adenocarcinoma, NOS	N0	NA	NA	NA	No	4	50-59	Married (including common law)
44980881	Male	White	C18.2-Ascending colon	Poorly differentiated; Grade III	8263/3: Adenocarcinoma in tubulovillous adenoma	N1	No tumor deposits	NA	0	No	30	60-69	Married (including common law)
44981642	Male	White	C19.9-Rectosigmoid junction	Moderately differentiated; Grade II	8263/3: Adenocarcinoma in tubulovillous adenoma	N0	No tumor deposits	NA	0	No	6	50-59	Married (including common law)
44985323	Male	White	C18.2-Ascending colon	Well differentiated; Grade I	8263/3: Adenocarcinoma in tubulovillous adenoma	N0	No tumor deposits	NA	0	No	45	80-89	Unknown
44985941	Male	White	C18.2-Ascending colon	Moderately differentiated; Grade II	8261/3: Adenocarcinoma in villous adenoma	N0	No tumor deposits	NA	NA	No	10	70-79	Married (including common law)
44986686	Female	White	C18.2-Ascending colon	Moderately differentiated; Grade II	8140/3: Adenocarcinoma, NOS	N0	No tumor deposits	Negative	0	No	27	50-59	Married (including common law)
44986704	Male	White	C18.3-Hepatic flexure of colon	Moderately differentiated; Grade II	8210/3: Adenocarcinoma in adenomatous polyp	N0	No tumor deposits	Negative	0	No	20	50-59	Married (including common law)
44986712	Male	White	C18.4-Transverse colon	Well differentiated; Grade I	8210/3: Adenocarcinoma in adenomatous polyp	N0	No tumor deposits	Negative	0	No	3	50-59	Married (including common law)
44988414	Female	White	C20.9-Rectum, NOS	Moderately differentiated; Grade II	8140/3: Adenocarcinoma, NOS	N0	No tumor deposits	Negative	0	No	8	60-69	Unknown
44989337	Female	White	C19.9-Rectosigmoid junction	Moderately differentiated; Grade II	8140/3: Adenocarcinoma, NOS	N1	NA	Positive	NA	Yes	50	60-69	Unknown
44990423	Female	White	C20.9-Rectum, NOS	Moderately differentiated; Grade II	8210/3: Adenocarcinoma in adenomatous polyp	N0	No tumor deposits	NA	0	No	20	50-59	Widowed
44991361	Female	White	C20.9-Rectum, NOS	Moderately differentiated; Grade II	8263/3: Adenocarcinoma in tubulovillous adenoma	N0	No tumor deposits	Positive	0	No	70	80-89	Widowed
44992195	Male	White	C18.0-Cecum	Moderately differentiated; Grade II	8140/3: Adenocarcinoma, NOS	N0	No tumor deposits	NA	0	No	15	70-79	Married (including common law)
44993458	Male	White	C18.7-Sigmoid colon	Moderately differentiated; Grade II	8210/3: Adenocarcinoma in adenomatous polyp	N0	No tumor deposits	NA	0	No	10	B	Single (never married)
44994721	Male	White	C18.0-Cecum	Moderately differentiated; Grade II	8261/3: Adenocarcinoma in villous adenoma	N0	No tumor deposits	Negative	0	No	2	70-79	Divorced
44995765	Male	White	C20.9-Rectum, NOS	Moderately differentiated; Grade II	8140/3: Adenocarcinoma, NOS	N0	No tumor deposits	Positive	0	No	60	60-69	Married (including common law)
44996775	Female	White	C19.9-Rectosigmoid junction	Moderately differentiated; Grade II	8263/3: Adenocarcinoma in tubulovillous adenoma	N0	No tumor deposits	Negative	0	No	28	50-59	Married (including common law)
45003483	Male	White	C18.7-Sigmoid colon	Moderately differentiated; Grade II	8210/3: Adenocarcinoma in adenomatous polyp	N0	No tumor deposits	NA	0	No	21	60-69	Married (including common law)
45005134	Female	White	C19.9-Rectosigmoid junction	Moderately differentiated; Grade II	8261/3: Adenocarcinoma in villous adenoma	N0	No tumor deposits	Negative	NA	No	27	70-79	Separated
45006398	Male	Asian or Pacific Islander	C20.9-Rectum, NOS	Moderately differentiated; Grade II	8140/3: Adenocarcinoma, NOS	N0	NA	Negative	NA	No	70	50-59	Married (including common law)
45007409	Female	White	C18.2-Ascending colon	Moderately differentiated; Grade II	8140/3: Adenocarcinoma, NOS	N1	NA	Positive	NA	Yes	35	50-59	Married (including common law)
45007603	Female	White	C20.9-Rectum, NOS	Moderately differentiated; Grade II	8263/3: Adenocarcinoma in tubulovillous adenoma	N0	No tumor deposits	NA	0	No	10	60-69	Married (including common law)
45009431	Female	White	C18.2-Ascending colon	Moderately differentiated; Grade II	8140/3: Adenocarcinoma, NOS	N0	No tumor deposits	NA	0	No	13	50-59	Single (never married)
45009738	Male	White	C19.9-Rectosigmoid junction	Moderately differentiated; Grade II	8140/3: Adenocarcinoma, NOS	N0	NA	Negative	0	No	40	70-79	Single (never married)
45010766	Female	White	C18.1-Appendix	Well differentiated; Grade I	8140/3: Adenocarcinoma, NOS	N0	NA	Positive	NA	No	10	70-79	Married (including common law)
45014385	Male	Black	C20.9-Rectum, NOS	Moderately differentiated; Grade II	8210/3: Adenocarcinoma in adenomatous polyp	N0	NA	NA	0	No	40	60-69	Divorced
45015153	Male	Asian or Pacific Islander	C20.9-Rectum, NOS	Well differentiated; Grade I	8140/3: Adenocarcinoma, NOS	N0	NA	NA	NA	Yes	50	40-49	Single (never married)
45016854	Female	White	C20.9-Rectum, NOS	Well differentiated; Grade I	8240/3: Carcinoid tumor, NOS	N0	NA	NA	NA	No	15	30-39	Married (including common law)
45017406	Female	White	C18.2-Ascending colon	Moderately differentiated; Grade II	8140/3: Adenocarcinoma, NOS	N0	No tumor deposits	NA	0	No	25	60-69	Married (including common law)
45017569	Male	White	C20.9-Rectum, NOS	Moderately differentiated; Grade II	8140/3: Adenocarcinoma, NOS	N1	No tumor deposits	Negative	0	No	23	50-59	Married (including common law)
45019494	Female	White	C18.2-Ascending colon	Well differentiated; Grade I	8263/3: Adenocarcinoma in tubulovillous adenoma	N0	No tumor deposits	Negative	0	No	22	60-69	Married (including common law)
45019913	Male	White	C19.9-Rectosigmoid junction	Moderately differentiated; Grade II	8261/3: Adenocarcinoma in villous adenoma	N1	NA	NA	0	No	37	50-59	Married (including common law)
45020209	Male	White	C18.0-Cecum	Moderately differentiated; Grade II	8140/3: Adenocarcinoma, NOS	N1	NA	Positive	NA	Yes	74	70-79	Separated
45020329	Male	White	C20.9-Rectum, NOS	Moderately differentiated; Grade II	8140/3: Adenocarcinoma, NOS	N0	NA	Positive	NA	Yes	32	50-59	Married (including common law)
45020843	Male	White	C18.6-Descending colon	Moderately differentiated; Grade II	8140/3: Adenocarcinoma, NOS	N0	No tumor deposits	NA	NA	No	20	60-69	Separated
45020930	Male	White	C18.7-Sigmoid colon	Moderately differentiated; Grade II	8140/3: Adenocarcinoma, NOS	N1	NA	Positive	NA	Yes	70	50-59	Married (including common law)
45021336	Female	White	C18.2-Ascending colon	Moderately differentiated; Grade II	8210/3: Adenocarcinoma in adenomatous polyp	N0	No tumor deposits	Negative	0	No	10	50-59	Unknown
45022888	Male	White	C20.9-Rectum, NOS	Moderately differentiated; Grade II	8210/3: Adenocarcinoma in adenomatous polyp	N0	No tumor deposits	Negative	0	No	15	50-59	Married (including common law)
45024247	Female	Asian or Pacific Islander	C20.9-Rectum, NOS	Moderately differentiated; Grade II	8140/3: Adenocarcinoma, NOS	N2	No tumor deposits	Positive	0	No	35	70-79	Married (including common law)
45024717	Male	Asian or Pacific Islander	C18.7-Sigmoid colon	Poorly differentiated; Grade III	8263/3: Adenocarcinoma in tubulovillous adenoma	N0	No tumor deposits	NA	0	No	6	60-69	Single (never married)
45029884	Female	Asian or Pacific Islander	C20.9-Rectum, NOS	Moderately differentiated; Grade II	8210/3: Adenocarcinoma in adenomatous polyp	N0	No tumor deposits	Negative	0	No	15	50-59	Unknown
45032039	Male	White	C18.2-Ascending colon	Undifferentiated; anaplastic; Grade IV	8140/3: Adenocarcinoma, NOS	N1	No tumor deposits	Positive	0	No	34	70-79	Married (including common law)
45032103	Female	Asian or Pacific Islander	C20.9-Rectum, NOS	Moderately differentiated; Grade II	8210/3: Adenocarcinoma in adenomatous polyp	N0	No tumor deposits	NA	NA	No	10	70-79	Married (including common law)
45035180	Male	White	C18.6-Descending colon	Moderately differentiated; Grade II	8140/3: Adenocarcinoma, NOS	N1	No tumor deposits	NA	0	No	9	60-69	Single (never married)
45035509	Female	White	C19.9-Rectosigmoid junction	Moderately differentiated; Grade II	8263/3: Adenocarcinoma in tubulovillous adenoma	N0	No tumor deposits	Negative	NA	No	15	60-69	Single (never married)
45036626	Male	White	C20.9-Rectum, NOS	Moderately differentiated; Grade II	8210/3: Adenocarcinoma in adenomatous polyp	N2	No tumor deposits	Negative	1	No	20	50-59	Separated
45036753	Female	White	C20.9-Rectum, NOS	Moderately differentiated; Grade II	8240/3: Carcinoid tumor, NOS	N0	NA	NA	NA	No	5	60-69	Married (including common law)
45037809	Male	White	C20.9-Rectum, NOS	Moderately differentiated; Grade II	8140/3: Adenocarcinoma, NOS	N0	No tumor deposits	NA	0	No	30	40-49	Married (including common law)
45040023	Female	White	C19.9-Rectosigmoid junction	Moderately differentiated; Grade II	8263/3: Adenocarcinoma in tubulovillous adenoma	N0	No tumor deposits	NA	0	No	20	60-69	Married (including common law)
45046294	Male	White	C18.7-Sigmoid colon	Well differentiated; Grade I	8140/3: Adenocarcinoma, NOS	N0	No tumor deposits	Negative	0	No	30	80-89	Married (including common law)
45049282	Female	White	C20.9-Rectum, NOS	Poorly differentiated; Grade III	8263/3: Adenocarcinoma in tubulovillous adenoma	N0	NA	NA	0	No	7	50-59	Married (including common law)
45049926	Male	White	C18.7-Sigmoid colon	Moderately differentiated; Grade II	8140/3: Adenocarcinoma, NOS	N1	No tumor deposits	Positive	0	No	40	60-69	Married (including common law)
45049964	Male	Asian or Pacific Islander	C18.7-Sigmoid colon	Moderately differentiated; Grade II	8210/3: Adenocarcinoma in adenomatous polyp	N0	No tumor deposits	NA	NA	No	4	70-79	Married (including common law)
45050588	Male	White	C20.9-Rectum, NOS	Moderately differentiated; Grade II	8263/3: Adenocarcinoma in tubulovillous adenoma	N0	No tumor deposits	Negative	0	No	9	80-89	Married (including common law)
45050757	Female	White	C18.7-Sigmoid colon	Moderately differentiated; Grade II	8263/3: Adenocarcinoma in tubulovillous adenoma	N0	No tumor deposits	Negative	0	No	7	60-69	Divorced
45051787	Male	White	C20.9-Rectum, NOS	Moderately differentiated; Grade II	8140/3: Adenocarcinoma, NOS	N0	NA	NA	0	No	35	80-89	Widowed
45053305	Female	White	C18.2-Ascending colon	Moderately differentiated; Grade II	8480/3: Mucinous adenocarcinoma	N0	No tumor deposits	Negative	0	No	7	60-69	Married (including common law)
45053579	Female	White	C18.7-Sigmoid colon	Moderately differentiated; Grade II	8263/3: Adenocarcinoma in tubulovillous adenoma	N0	No tumor deposits	NA	0	No	10	70-79	Unknown
45054969	Female	White	C18.2-Ascending colon	Moderately differentiated; Grade II	8140/3: Adenocarcinoma, NOS	N0	No tumor deposits	Negative	0	No	20	80-89	Married (including common law)
45056576	Female	White	C18.0-Cecum	Moderately differentiated; Grade II	8263/3: Adenocarcinoma in tubulovillous adenoma	N0	No tumor deposits	NA	0	No	24	70-79	Widowed
45058009	Male	White	C18.3-Hepatic flexure of colon	Moderately differentiated; Grade II	8140/3: Adenocarcinoma, NOS	N0	No tumor deposits	NA	0	No	7	50-59	Married (including common law)
45058600	Male	White	C20.9-Rectum, NOS	Well differentiated; Grade I	8246/3: Neuroendocrine carcinoma, NOS	N0	NA	NA	NA	No	4	50-59	Married (including common law)
45059457	Male	White	C20.9-Rectum, NOS	Moderately differentiated; Grade II	8140/3: Adenocarcinoma, NOS	N0	NA	Positive	0	Yes	50	70-79	Divorced
45060309	Male	White	C18.0-Cecum	Moderately differentiated; Grade II	8140/3: Adenocarcinoma, NOS	N0	No tumor deposits	Negative	NA	No	20	60-69	Divorced
45060315	Female	White	C18.2-Ascending colon	Moderately differentiated; Grade II	8261/3: Adenocarcinoma in villous adenoma	N0	No tumor deposits	NA	NA	No	35	80-89	Unknown
45060508	Female	Asian or Pacific Islander	C18.2-Ascending colon	Moderately differentiated; Grade II	8140/3: Adenocarcinoma, NOS	N1	No tumor deposits	Negative	0	No	7	50-59	Married (including common law)
45062185	Female	White	C18.2-Ascending colon	Well differentiated; Grade I	8261/3: Adenocarcinoma in villous adenoma	N0	No tumor deposits	Negative	0	No	2	50-59	Married (including common law)
45062593	Female	White	C18.8-Overlapping lesion of colon	Moderately differentiated; Grade II	8210/3: Adenocarcinoma in adenomatous polyp	N0	No tumor deposits	NA	NA	No	8	70-79	Single (never married)
45064969	Male	White	C18.0-Cecum	Moderately differentiated; Grade II	8261/3: Adenocarcinoma in villous adenoma	N1	No tumor deposits	NA	NA	No	45	50-59	Married (including common law)
45066565	Male	Black	C18.2-Ascending colon	Moderately differentiated; Grade II	8210/3: Adenocarcinoma in adenomatous polyp	N0	No tumor deposits	NA	0	No	5	60-69	Married (including common law)
45069704	Female	White	C18.7-Sigmoid colon	Moderately differentiated; Grade II	8140/3: Adenocarcinoma, NOS	N0	No tumor deposits	Positive	0	No	13	70-79	Divorced
45072966	Female	White	C18.0-Cecum	Undifferentiated; anaplastic; Grade IV	8140/3: Adenocarcinoma, NOS	N0	No tumor deposits	Positive	0	No	29	80-89	Married (including common law)
45073587	Female	White	C18.2-Ascending colon	Poorly differentiated; Grade III	8210/3: Adenocarcinoma in adenomatous polyp	N0	No tumor deposits	NA	1	No	22	50-59	Separated
45075275	Female	White	C18.7-Sigmoid colon	Moderately differentiated; Grade II	8140/3: Adenocarcinoma, NOS	N0	NA	NA	0	No	50	70-79	Widowed
45075718	Female	White	C18.7-Sigmoid colon	Moderately differentiated; Grade II	8210/3: Adenocarcinoma in adenomatous polyp	N1	No tumor deposits	NA	1	No	1	60-69	Married (including common law)
45075826	Male	White	C18.0-Cecum	Moderately differentiated; Grade II	8263/3: Adenocarcinoma in tubulovillous adenoma	N0	No tumor deposits	NA	0	No	5	50-59	Single (never married)
45079730	Male	White	C18.2-Ascending colon	Moderately differentiated; Grade II	8261/3: Adenocarcinoma in villous adenoma	N0	No tumor deposits	NA	0	No	8	60-69	Single (never married)
45080965	Female	White	C18.7-Sigmoid colon	Moderately differentiated; Grade II	8140/3: Adenocarcinoma, NOS	N0	No tumor deposits	Negative	0	No	20	50-59	Single (never married)
45081245	Male	White	C20.9-Rectum, NOS	Moderately differentiated; Grade II	8140/3: Adenocarcinoma, NOS	N0	No tumor deposits	NA	0	No	50	60-69	Unknown
45083131	Male	White	C18.7-Sigmoid colon	Moderately differentiated; Grade II	8140/3: Adenocarcinoma, NOS	N0	No tumor deposits	Negative	0	No	20	60-69	Married (including common law)
45084621	Male	Asian or Pacific Islander	C18.7-Sigmoid colon	Moderately differentiated; Grade II	8140/3: Adenocarcinoma, NOS	N0	No tumor deposits	NA	0	No	10	50-59	Married (including common law)
45085005	Female	White	C18.4-Transverse colon	Well differentiated; Grade I	8210/3: Adenocarcinoma in adenomatous polyp	N0	No tumor deposits	NA	0	No	15	70-79	Widowed
45086435	Female	Black	C20.9-Rectum, NOS	Moderately differentiated; Grade II	8263/3: Adenocarcinoma in tubulovillous adenoma	N0	NA	Positive	NA	No	40	50-59	Married (including common law)
45086474	Male	White	C18.6-Descending colon	Well differentiated; Grade I	8210/3: Adenocarcinoma in adenomatous polyp	N0	No tumor deposits	NA	0	No	5	50-59	Married (including common law)
45089116	Female	White	C18.0-Cecum	Moderately differentiated; Grade II	8140/3: Adenocarcinoma, NOS	N0	No tumor deposits	NA	0	No	10	60-69	Divorced
45089349	Male	White	C18.0-Cecum	Moderately differentiated; Grade II	8263/3: Adenocarcinoma in tubulovillous adenoma	N1	No tumor deposits	NA	0	No	5	50-59	Single (never married)
45090136	Female	White	C19.9-Rectosigmoid junction	Poorly differentiated; Grade III	8140/3: Adenocarcinoma, NOS	N0	No tumor deposits	NA	0	No	66	80-89	Widowed
45092673	Male	Black	C18.7-Sigmoid colon	Well differentiated; Grade I	8240/3: Carcinoid tumor, NOS	N0	NA	NA	NA	No	1	60-69	Divorced
45095499	Male	Black	C20.9-Rectum, NOS	Moderately differentiated; Grade II	8140/3: Adenocarcinoma, NOS	N0	NA	Negative	NA	No	50	40-49	Married (including common law)
45095583	Male	White	C18.2-Ascending colon	Moderately differentiated; Grade II	8140/3: Adenocarcinoma, NOS	N0	No tumor deposits	NA	0	No	17	80-89	Widowed
45095851	Female	White	C18.0-Cecum	Well differentiated; Grade I	8140/3: Adenocarcinoma, NOS	N0	No tumor deposits	NA	0	No	5	80-89	Widowed
45096446	Female	White	C20.9-Rectum, NOS	Moderately differentiated; Grade II	8140/3: Adenocarcinoma, NOS	N0	No tumor deposits	NA	NA	No	5	50-59	Unknown
45097238	Male	Asian or Pacific Islander	C18.4-Transverse colon	Moderately differentiated; Grade II	8140/3: Adenocarcinoma, NOS	N0	No tumor deposits	Negative	0	No	12	60-69	Married (including common law)
45099939	Male	White	C18.7-Sigmoid colon	Moderately differentiated; Grade II	8210/3: Adenocarcinoma in adenomatous polyp	N0	No tumor deposits	Negative	0	No	15	70-79	Married (including common law)
45101867	Female	White	C18.7-Sigmoid colon	Moderately differentiated; Grade II	8140/3: Adenocarcinoma, NOS	N1	Tumor Deposits identified	NA	0	No	28	60-69	Widowed
45106212	Female	White	C18.1-Appendix	Well differentiated; Grade I	8240/3: Carcinoid tumor, NOS	N0	NA	NA	NA	No	4	20-29	Married (including common law)
45109791	Female	Asian or Pacific Islander	C20.9-Rectum, NOS	Moderately differentiated; Grade II	8140/3: Adenocarcinoma, NOS	N0	No tumor deposits	NA	0	No	13	40-49	Married (including common law)
45110738	Male	White	C18.0-Cecum	Well differentiated; Grade I	8210/3: Adenocarcinoma in adenomatous polyp	N0	No tumor deposits	Negative	0	No	16	70-79	Married (including common law)
45110865	Female	Black	C20.9-Rectum, NOS	Well differentiated; Grade I	8240/3: Carcinoid tumor, NOS	N0	NA	NA	NA	No	3	50-59	Single (never married)
45111174	Female	White	C20.9-Rectum, NOS	Well differentiated; Grade I	8070/3: Squamous cell carcinoma, NOS	N0	NA	NA	NA	No	80	40-49	Married (including common law)
45111660	Male	White	C20.9-Rectum, NOS	Moderately differentiated; Grade II	8140/3: Adenocarcinoma, NOS	N0	No tumor deposits	Negative	0	No	32	60-69	Single (never married)
45112959	Female	White	C18.2-Ascending colon	Poorly differentiated; Grade III	8140/3: Adenocarcinoma, NOS	N0	NA	Negative	NA	No	30	70-79	Married (including common law)
45115621	Male	White	C20.9-Rectum, NOS	Moderately differentiated; Grade II	8140/3: Adenocarcinoma, NOS	N1	NA	Positive	0	Yes	50	60-69	Single (never married)
45116263	Female	Black	C18.3-Hepatic flexure of colon	Moderately differentiated; Grade II	8210/3: Adenocarcinoma in adenomatous polyp	N0	No tumor deposits	Negative	0	No	22	70-79	Married (including common law)
45116851	Male	White	C20.9-Rectum, NOS	Undifferentiated; anaplastic; Grade IV	8210/3: Adenocarcinoma in adenomatous polyp	N0	No tumor deposits	Negative	0	No	3	60-69	Married (including common law)
45120337	Female	Black	C20.9-Rectum, NOS	Well differentiated; Grade I	8240/3: Carcinoid tumor, NOS	N0	NA	NA	NA	No	1	50-59	Married (including common law)
45121721	Male	White	C20.9-Rectum, NOS	Moderately differentiated; Grade II	8140/3: Adenocarcinoma, NOS	N0	NA	NA	NA	Yes	50	60-69	Unknown
45121886	Male	White	C20.9-Rectum, NOS	Moderately differentiated; Grade II	8263/3: Adenocarcinoma in tubulovillous adenoma	N1	NA	Positive	NA	Yes	60	50-59	Married (including common law)
45125778	Male	White	C18.2-Ascending colon	Moderately differentiated; Grade II	8140/3: Adenocarcinoma, NOS	N0	No tumor deposits	NA	0	No	25	70-79	Married (including common law)
45131965	Male	White	C18.1-Appendix	Well differentiated; Grade I	8240/3: Carcinoid tumor, NOS	N0	NA	NA	NA	No	8	B	Single (never married)
45132170	Male	White	C18.2-Ascending colon	Well differentiated; Grade I	8263/3: Adenocarcinoma in tubulovillous adenoma	N0	No tumor deposits	NA	0	No	25	50-59	Married (including common law)
45132795	Female	Asian or Pacific Islander	C18.6-Descending colon	Moderately differentiated; Grade II	8210/3: Adenocarcinoma in adenomatous polyp	N0	No tumor deposits	NA	0	No	40	60-69	Single (never married)
45135017	Male	White	C19.9-Rectosigmoid junction	Moderately differentiated; Grade II	8210/3: Adenocarcinoma in adenomatous polyp	N0	No tumor deposits	Negative	NA	No	25	50-59	Married (including common law)
45135144	Male	Asian or Pacific Islander	C18.7-Sigmoid colon	Poorly differentiated; Grade III	8140/3: Adenocarcinoma, NOS	N1	No tumor deposits	NA	0	No	10	70-79	Married (including common law)
45135559	Female	White	C18.2-Ascending colon	Moderately differentiated; Grade II	8263/3: Adenocarcinoma in tubulovillous adenoma	N0	No tumor deposits	Negative	NA	No	22	70-79	Married (including common law)
45144082	Male	White	C20.9-Rectum, NOS	Moderately differentiated; Grade II	8263/3: Adenocarcinoma in tubulovillous adenoma	N0	NA	NA	NA	No	24	50-59	Single (never married)
45144831	Female	White	C20.9-Rectum, NOS	Well differentiated; Grade I	8240/3: Carcinoid tumor, NOS	N0	NA	NA	NA	No	10	60-69	Married (including common law)
45145819	Female	Asian or Pacific Islander	C18.5-Splenic flexure of colon	Moderately differentiated; Grade II	8263/3: Adenocarcinoma in tubulovillous adenoma	N1	No tumor deposits	NA	0	No	6	60-69	Widowed
45152957	Male	White	C18.7-Sigmoid colon	Moderately differentiated; Grade II	8140/3: Adenocarcinoma, NOS	N0	No tumor deposits	Negative	0	No	20	70-79	Married (including common law)
45154897	Female	White	C18.2-Ascending colon	Well differentiated; Grade I	8263/3: Adenocarcinoma in tubulovillous adenoma	N0	No tumor deposits	Positive	0	No	1	70-79	Married (including common law)
45157207	Female	White	C18.1-Appendix	Moderately differentiated; Grade II	8246/3: Neuroendocrine carcinoma, NOS	N0	NA	NA	NA	No	20	50-59	Married (including common law)
45157865	Female	White	C18.7-Sigmoid colon	Moderately differentiated; Grade II	8140/3: Adenocarcinoma, NOS	N0	NA	NA	0	No	30	50-59	Separated
45160078	Male	White	C20.9-Rectum, NOS	Moderately differentiated; Grade II	8210/3: Adenocarcinoma in adenomatous polyp	N0	NA	NA	0	No	17	40-49	Married (including common law)
45160345	Male	White	C18.0-Cecum	Moderately differentiated; Grade II	8263/3: Adenocarcinoma in tubulovillous adenoma	N0	No tumor deposits	NA	0	No	5	60-69	Married (including common law)
45160476	Male	White	C20.9-Rectum, NOS	Moderately differentiated; Grade II	8140/3: Adenocarcinoma, NOS	N0	No tumor deposits	NA	0	No	20	60-69	Married (including common law)
45167729	Female	White	C18.2-Ascending colon	Poorly differentiated; Grade III	8140/3: Adenocarcinoma, NOS	N1	No tumor deposits	NA	0	No	14	70-79	Married (including common law)
45168884	Female	White	C18.2-Ascending colon	Moderately differentiated; Grade II	8210/3: Adenocarcinoma in adenomatous polyp	N0	No tumor deposits	NA	0	No	20	80-89	Divorced
45169252	Female	White	C20.9-Rectum, NOS	Moderately differentiated; Grade II	8140/3: Adenocarcinoma, NOS	N0	No tumor deposits	NA	0	No	17	80-89	Widowed
45170154	Male	White	C18.2-Ascending colon	Well differentiated; Grade I	8263/3: Adenocarcinoma in tubulovillous adenoma	N0	No tumor deposits	Negative	0	No	60	70-79	Divorced
45172407	Male	White	C18.0-Cecum	Moderately differentiated; Grade II	8210/3: Adenocarcinoma in adenomatous polyp	N0	No tumor deposits	Negative	0	No	14	60-69	Divorced
45173659	Female	White	C18.7-Sigmoid colon	Moderately differentiated; Grade II	8210/3: Adenocarcinoma in adenomatous polyp	N0	No tumor deposits	NA	0	No	2	70-79	Married (including common law)
45175444	Male	White	C18.0-Cecum	Moderately differentiated; Grade II	8140/3: Adenocarcinoma, NOS	N0	NA	Positive	0	Yes	45	80-89	Married (including common law)
45178895	Male	White	C18.0-Cecum	Moderately differentiated; Grade II	8210/3: Adenocarcinoma in adenomatous polyp	N0	No tumor deposits	NA	0	No	15	70-79	Married (including common law)
45179170	Male	White	C18.7-Sigmoid colon	Moderately differentiated; Grade II	8210/3: Adenocarcinoma in adenomatous polyp	N0	NA	NA	NA	No	4	50-59	Married (including common law)
45179284	Male	Black	C18.0-Cecum	Poorly differentiated; Grade III	8140/3: Adenocarcinoma, NOS	N1	No tumor deposits	Negative	NA	No	8	50-59	Married (including common law)
45179287	Female	White	C18.7-Sigmoid colon	Moderately differentiated; Grade II	8263/3: Adenocarcinoma in tubulovillous adenoma	N0	No tumor deposits	Negative	0	No	30	40-49	Single (never married)
45179567	Female	White	C19.9-Rectosigmoid junction	Moderately differentiated; Grade II	8210/3: Adenocarcinoma in adenomatous polyp	N0	No tumor deposits	Negative	0	No	22	60-69	Married (including common law)
45180012	Female	White	C19.9-Rectosigmoid junction	Poorly differentiated; Grade III	8140/3: Adenocarcinoma, NOS	N2	No tumor deposits	Negative	0	No	75	50-59	Divorced
45181281	Male	White	C20.9-Rectum, NOS	Well differentiated; Grade I	8240/3: Carcinoid tumor, NOS	N0	NA	NA	NA	No	1	50-59	Married (including common law)
45181908	Female	White	C20.9-Rectum, NOS	Moderately differentiated; Grade II	8210/3: Adenocarcinoma in adenomatous polyp	N0	No tumor deposits	NA	0	No	3	60-69	Divorced
45182924	Male	Asian or Pacific Islander	C18.0-Cecum	Moderately differentiated; Grade II	8210/3: Adenocarcinoma in adenomatous polyp	N0	No tumor deposits	Negative	0	No	15	60-69	Unknown
45186471	Male	White	C18.4-Transverse colon	Well differentiated; Grade I	8263/3: Adenocarcinoma in tubulovillous adenoma	N0	No tumor deposits	Negative	0	No	25	70-79	Single (never married)
45187731	Female	White	C18.0-Cecum	Moderately differentiated; Grade II	8140/3: Adenocarcinoma, NOS	N0	No tumor deposits	NA	0	No	17	80-89	Married (including common law)
45187860	Female	White	C18.4-Transverse colon	Moderately differentiated; Grade II	8263/3: Adenocarcinoma in tubulovillous adenoma	N0	No tumor deposits	NA	0	No	50	80-89	Widowed
45188036	Female	White	C18.0-Cecum	Poorly differentiated; Grade III	8140/3: Adenocarcinoma, NOS	N0	No tumor deposits	Positive	0	No	38	80-89	Single (never married)
45188181	Male	White	C18.7-Sigmoid colon	Moderately differentiated; Grade II	8261/3: Adenocarcinoma in villous adenoma	N0	No tumor deposits	Negative	0	No	3	50-59	Married (including common law)
45189233	Male	Asian or Pacific Islander	C20.9-Rectum, NOS	Moderately differentiated; Grade II	8263/3: Adenocarcinoma in tubulovillous adenoma	N0	No tumor deposits	NA	0	No	3	60-69	Unknown
45191353	Female	White	C18.0-Cecum	Moderately differentiated; Grade II	8140/3: Adenocarcinoma, NOS	N1	NA	Positive	NA	Yes	50	80-89	Widowed
45191586	Female	Asian or Pacific Islander	C18.7-Sigmoid colon	Moderately differentiated; Grade II	8210/3: Adenocarcinoma in adenomatous polyp	N0	No tumor deposits	NA	0	No	80	70-79	Widowed
45191693	Male	White	C18.7-Sigmoid colon	Moderately differentiated; Grade II	8263/3: Adenocarcinoma in tubulovillous adenoma	N0	No tumor deposits	NA	0	No	25	70-79	Married (including common law)
45192990	Male	White	C18.7-Sigmoid colon	Moderately differentiated; Grade II	8140/3: Adenocarcinoma, NOS	N0	No tumor deposits	Negative	0	No	45	40-49	Married (including common law)
45194579	Male	White	C18.2-Ascending colon	Moderately differentiated; Grade II	8210/3: Adenocarcinoma in adenomatous polyp	N0	No tumor deposits	NA	0	No	11	60-69	Married (including common law)
45194792	Male	White	C18.4-Transverse colon	Moderately differentiated; Grade II	8140/3: Adenocarcinoma, NOS	N1	No tumor deposits	Positive	0	No	50	80-89	Married (including common law)
45195640	Male	White	C18.7-Sigmoid colon	Moderately differentiated; Grade II	8263/3: Adenocarcinoma in tubulovillous adenoma	N0	No tumor deposits	NA	0	No	5	70-79	Married (including common law)
45197316	Male	White	C18.7-Sigmoid colon	Moderately differentiated; Grade II	8140/3: Adenocarcinoma, NOS	N0	No tumor deposits	Negative	0	No	20	70-79	Widowed
45204067	Female	White	C18.2-Ascending colon	Moderately differentiated; Grade II	8140/3: Adenocarcinoma, NOS	N0	No tumor deposits	Negative	0	No	11	80-89	Divorced
45204279	Male	Asian or Pacific Islander	C18.6-Descending colon	Moderately differentiated; Grade II	8263/3: Adenocarcinoma in tubulovillous adenoma	N0	NA	NA	NA	No	5	60-69	Single (never married)
45205907	Female	White	C20.9-Rectum, NOS	Well differentiated; Grade I	8263/3: Adenocarcinoma in tubulovillous adenoma	N1	No tumor deposits	Negative	0	No	55	40-49	Divorced
45206675	Female	White	C18.3-Hepatic flexure of colon	Moderately differentiated; Grade II	8140/3: Adenocarcinoma, NOS	N0	No tumor deposits	NA	0	No	22	70-79	Widowed
45207008	Female	White	C20.9-Rectum, NOS	Moderately differentiated; Grade II	8140/3: Adenocarcinoma, NOS	N0	NA	Negative	NA	No	40	80-89	Single (never married)
45207965	Male	White	C18.2-Ascending colon	Moderately differentiated; Grade II	8263/3: Adenocarcinoma in tubulovillous adenoma	N0	No tumor deposits	Negative	0	No	10	50-59	Single (never married)
45208618	Female	White	C20.9-Rectum, NOS	Moderately differentiated; Grade II	8263/3: Adenocarcinoma in tubulovillous adenoma	N0	NA	Negative	NA	No	2	60-69	Widowed
45208902	Female	White	C18.4-Transverse colon	Well differentiated; Grade I	8140/3: Adenocarcinoma, NOS	N0	No tumor deposits	NA	0	No	5	70-79	Married (including common law)
45209808	Female	White	C18.2-Ascending colon	Moderately differentiated; Grade II	8210/3: Adenocarcinoma in adenomatous polyp	N0	No tumor deposits	NA	NA	No	10	40-49	Married (including common law)
45219849	Female	White	C18.7-Sigmoid colon	Moderately differentiated; Grade II	8140/3: Adenocarcinoma, NOS	N0	No tumor deposits	NA	0	No	15	30-39	Married (including common law)
45220289	Male	White	C20.9-Rectum, NOS	Moderately differentiated; Grade II	8263/3: Adenocarcinoma in tubulovillous adenoma	N0	No tumor deposits	Negative	0	No	58	80-89	Married (including common law)
45220607	Female	Asian or Pacific Islander	C18.7-Sigmoid colon	Moderately differentiated; Grade II	8263/3: Adenocarcinoma in tubulovillous adenoma	N0	No tumor deposits	Negative	0	No	7	70-79	Married (including common law)
45222615	Female	Asian or Pacific Islander	C18.7-Sigmoid colon	Poorly differentiated; Grade III	8210/3: Adenocarcinoma in adenomatous polyp	N1	NA	Negative	0	No	1	70-79	Unknown
45225804	Male	White	C18.1-Appendix	Well differentiated; Grade I	8240/3: Carcinoid tumor, NOS	N0	NA	NA	NA	No	9	60-69	Divorced
45228424	Male	White	C18.1-Appendix	Moderately differentiated; Grade II	8246/3: Neuroendocrine carcinoma, NOS	N0	NA	NA	NA	No	20	B	Single (never married)
45229561	Male	White	C18.6-Descending colon	Well differentiated; Grade I	8140/3: Adenocarcinoma, NOS	N0	No tumor deposits	NA	0	No	65	50-59	Married (including common law)
45230388	Female	White	C18.6-Descending colon	Moderately differentiated; Grade II	8263/3: Adenocarcinoma in tubulovillous adenoma	N0	NA	NA	0	No	7	30-39	Single (never married)
45230853	Female	White	C20.9-Rectum, NOS	Moderately differentiated; Grade II	8480/3: Mucinous adenocarcinoma	N0	No tumor deposits	Negative	0	No	18	60-69	Married (including common law)
45231854	Female	White	C18.2-Ascending colon	Moderately differentiated; Grade II	8140/3: Adenocarcinoma, NOS	N0	NA	Negative	0	No	12	70-79	Married (including common law)
45231942	Male	White	C18.0-Cecum	Moderately differentiated; Grade II	8140/3: Adenocarcinoma, NOS	N0	No tumor deposits	Negative	0	No	17	60-69	Married (including common law)
45232959	Female	White	C20.9-Rectum, NOS	Moderately differentiated; Grade II	8140/3: Adenocarcinoma, NOS	N1	NA	Positive	NA	Yes	40	50-59	Married (including common law)
45233072	Male	White	C19.9-Rectosigmoid junction	Moderately differentiated; Grade II	8263/3: Adenocarcinoma in tubulovillous adenoma	N0	No tumor deposits	Negative	0	No	11	70-79	Married (including common law)
45233114	Female	Asian or Pacific Islander	C20.9-Rectum, NOS	Well differentiated; Grade I	8140/3: Adenocarcinoma, NOS	N0	No tumor deposits	NA	0	No	21	80-89	Single (never married)
45234782	Female	White	C18.3-Hepatic flexure of colon	Moderately differentiated; Grade II	8140/3: Adenocarcinoma, NOS	N0	No tumor deposits	NA	0	No	3	70-79	Single (never married)
45234819	Male	White	C18.7-Sigmoid colon	Well differentiated; Grade I	8210/3: Adenocarcinoma in adenomatous polyp	N0	No tumor deposits	NA	0	No	3	50-59	Unknown
45239004	Male	Black	C18.7-Sigmoid colon	Moderately differentiated; Grade II	8140/3: Adenocarcinoma, NOS	N0	No tumor deposits	NA	0	No	15	70-79	Divorced
45240488	Female	White	C19.9-Rectosigmoid junction	Moderately differentiated; Grade II	8480/3: Mucinous adenocarcinoma	N0	No tumor deposits	Negative	0	No	11	50-59	Married (including common law)
45241886	Female	White	C18.7-Sigmoid colon	Moderately differentiated; Grade II	8140/3: Adenocarcinoma, NOS	N0	No tumor deposits	Negative	0	No	21	60-69	Married (including common law)
45241901	Female	White	C20.9-Rectum, NOS	Moderately differentiated; Grade II	8140/3: Adenocarcinoma, NOS	N0	No tumor deposits	NA	0	No	28	50-59	Unmarried or Domestic Partner
45242143	Male	White	C18.1-Appendix	Well differentiated; Grade I	8246/3: Neuroendocrine carcinoma, NOS	N0	NA	NA	NA	No	5	70-79	Married (including common law)
45243224	Male	White	C20.9-Rectum, NOS	Well differentiated; Grade I	8140/3: Adenocarcinoma, NOS	N0	No tumor deposits	Negative	1	No	17	60-69	Married (including common law)
45244449	Male	White	C18.3-Hepatic flexure of colon	Moderately differentiated; Grade II	8210/3: Adenocarcinoma in adenomatous polyp	N0	No tumor deposits	NA	0	No	20	80-89	Married (including common law)
45246068	Male	White	C20.9-Rectum, NOS	Moderately differentiated; Grade II	8140/3: Adenocarcinoma, NOS	N0	No tumor deposits	Negative	0	No	40	70-79	Widowed
[truncated: 1,358 more rows]
