# Supplementary material for: Application of artificial intelligence in a real-world research for predicting the risk of liver metastasis in T1 colorectal cancer
Source: Cancer Cell Int. 2022 Jan 15;22:28. doi: 10.1186/s12935-021-02424-7 (PMC8761313; doi:10.1186/s12935-021-02424-7)
Supplement: Supplementary file 13 — Additional file 13: Original data of inner training set of SEER. [file 12935_2021_2424_MOESM13_ESM.xlsx]

## Sheet: training
ID	Gender	Race	Primary Site	Grade	Tumor type	N	Tumor Deposits	CEA	Perineural Invasion	LM	Tumor size	Age	Marital status at diagnosis
470978	Female	Asian or Pacific Islander	C18.4-Transverse colon	Moderately differentiated; Grade II	8210/3: Adenocarcinoma in adenomatous polyp	N0	No tumor deposits	Negative	0	No	22	60-69	Married (including common law)
851112	Male	White	C19.9-Rectosigmoid junction	Moderately differentiated; Grade II	8140/3: Adenocarcinoma, NOS	N0	No tumor deposits	NA	0	No	34	60-69	Single (never married)
868141	Male	White	C18.4-Transverse colon	Moderately differentiated; Grade II	8210/3: Adenocarcinoma in adenomatous polyp	N0	No tumor deposits	Negative	0	No	4	50-59	Unknown
943052	Female	Black	C18.7-Sigmoid colon	Moderately differentiated; Grade II	8210/3: Adenocarcinoma in adenomatous polyp	N0	No tumor deposits	NA	0	No	9	80-89	Widowed
956455	Female	White	C19.9-Rectosigmoid junction	Moderately differentiated; Grade II	8210/3: Adenocarcinoma in adenomatous polyp	N0	NA	NA	0	No	7	90-99	Widowed
998380	Female	White	C20.9-Rectum, NOS	Moderately differentiated; Grade II	8140/3: Adenocarcinoma, NOS	N0	No tumor deposits	Negative	0	No	18	80-89	Widowed
1050824	Male	Asian or Pacific Islander	C18.6-Descending colon	Moderately differentiated; Grade II	8140/3: Adenocarcinoma, NOS	N0	No tumor deposits	Negative	0	No	5	70-79	Married (including common law)
1151936	Female	White	C18.2-Ascending colon	Moderately differentiated; Grade II	8140/3: Adenocarcinoma, NOS	N0	No tumor deposits	Positive	0	No	5	70-79	Married (including common law)
1153667	Male	White	C18.6-Descending colon	Moderately differentiated; Grade II	8140/3: Adenocarcinoma, NOS	N0	No tumor deposits	NA	0	No	15	80-89	Married (including common law)
1154256	Female	White	C20.9-Rectum, NOS	Well differentiated; Grade I	8240/3: Carcinoid tumor, NOS	N0	NA	NA	NA	No	5	30-39	Single (never married)
1154340	Male	White	C18.7-Sigmoid colon	Poorly differentiated; Grade III	8140/3: Adenocarcinoma, NOS	N0	No tumor deposits	NA	0	No	20	40-49	Single (never married)
1154840	Male	White	C18.7-Sigmoid colon	Moderately differentiated; Grade II	8140/3: Adenocarcinoma, NOS	N0	NA	Negative	0	No	40	60-69	Married (including common law)
1155134	Female	White	C18.0-Cecum	Moderately differentiated; Grade II	8140/3: Adenocarcinoma, NOS	N0	No tumor deposits	Negative	NA	No	45	80-89	Widowed
1156094	Male	White	C18.6-Descending colon	Moderately differentiated; Grade II	8210/3: Adenocarcinoma in adenomatous polyp	N0	No tumor deposits	NA	0	No	5	50-59	Divorced
1156560	Male	Asian or Pacific Islander	C18.7-Sigmoid colon	Moderately differentiated; Grade II	8210/3: Adenocarcinoma in adenomatous polyp	N0	No tumor deposits	Negative	NA	No	16	70-79	Married (including common law)
1156588	Male	White	C18.0-Cecum	Moderately differentiated; Grade II	8140/3: Adenocarcinoma, NOS	N1	No tumor deposits	Negative	0	No	15	40-49	Divorced
1156718	Male	White	C20.9-Rectum, NOS	Moderately differentiated; Grade II	8210/3: Adenocarcinoma in adenomatous polyp	N0	No tumor deposits	Negative	NA	No	13	50-59	Married (including common law)
1156902	Male	White	C18.1-Appendix	Well differentiated; Grade I	8240/3: Carcinoid tumor, NOS	N0	NA	NA	NA	No	9	40-49	Single (never married)
1156918	Male	Asian or Pacific Islander	C18.7-Sigmoid colon	Poorly differentiated; Grade III	8210/3: Adenocarcinoma in adenomatous polyp	N0	No tumor deposits	Negative	0	No	15	50-59	Married (including common law)
1157155	Male	White	C18.7-Sigmoid colon	Moderately differentiated; Grade II	8210/3: Adenocarcinoma in adenomatous polyp	N0	No tumor deposits	Negative	NA	No	2	70-79	Married (including common law)
1157727	Female	White	C18.3-Hepatic flexure of colon	Moderately differentiated; Grade II	8263/3: Adenocarcinoma in tubulovillous adenoma	N0	No tumor deposits	Negative	0	No	40	60-69	Married (including common law)
1157732	Male	Asian or Pacific Islander	C18.2-Ascending colon	Moderately differentiated; Grade II	8263/3: Adenocarcinoma in tubulovillous adenoma	N0	No tumor deposits	NA	0	No	10	70-79	Married (including common law)
1157813	Female	White	C18.0-Cecum	Moderately differentiated; Grade II	8210/3: Adenocarcinoma in adenomatous polyp	N0	No tumor deposits	NA	0	No	1	60-69	Married (including common law)
1158316	Female	Asian or Pacific Islander	C20.9-Rectum, NOS	Moderately differentiated; Grade II	8140/3: Adenocarcinoma, NOS	N0	No tumor deposits	Negative	0	No	17	50-59	Married (including common law)
1158443	Female	White	C18.2-Ascending colon	Well differentiated; Grade I	8140/3: Adenocarcinoma, NOS	N0	No tumor deposits	Negative	0	No	3	60-69	Divorced
1158490	Male	White	C18.2-Ascending colon	Moderately differentiated; Grade II	8140/3: Adenocarcinoma, NOS	N0	No tumor deposits	NA	0	No	27	60-69	Married (including common law)
1160513	Male	White	C18.7-Sigmoid colon	Moderately differentiated; Grade II	8140/3: Adenocarcinoma, NOS	N0	No tumor deposits	NA	0	No	7	70-79	Widowed
1160748	Female	White	C18.2-Ascending colon	Moderately differentiated; Grade II	8140/3: Adenocarcinoma, NOS	N0	No tumor deposits	Negative	NA	No	30	70-79	Married (including common law)
1160843	Female	White	C19.9-Rectosigmoid junction	Moderately differentiated; Grade II	8210/3: Adenocarcinoma in adenomatous polyp	N1	No tumor deposits	NA	0	No	15	80-89	Divorced
1160992	Male	White	C18.7-Sigmoid colon	Moderately differentiated; Grade II	8210/3: Adenocarcinoma in adenomatous polyp	N0	No tumor deposits	NA	0	No	18	40-49	Single (never married)
1161465	Female	White	C18.2-Ascending colon	Moderately differentiated; Grade II	8263/3: Adenocarcinoma in tubulovillous adenoma	N0	No tumor deposits	Negative	0	No	41	80-89	Single (never married)
1161490	Male	White	C18.0-Cecum	Poorly differentiated; Grade III	8140/3: Adenocarcinoma, NOS	N1	NA	Positive	NA	Yes	58	70-79	Married (including common law)
1161770	Female	White	C20.9-Rectum, NOS	Poorly differentiated; Grade III	8140/3: Adenocarcinoma, NOS	N0	No tumor deposits	Negative	0	No	10	80-89	Widowed
1162007	Male	White	C18.7-Sigmoid colon	Moderately differentiated; Grade II	8263/3: Adenocarcinoma in tubulovillous adenoma	N0	NA	NA	0	No	10	60-69	Married (including common law)
1163128	Male	White	C18.7-Sigmoid colon	Moderately differentiated; Grade II	8140/3: Adenocarcinoma, NOS	N1	No tumor deposits	NA	0	No	10	50-59	Married (including common law)
1163178	Female	White	C18.0-Cecum	Undifferentiated; anaplastic; Grade IV	8263/3: Adenocarcinoma in tubulovillous adenoma	N0	No tumor deposits	NA	0	No	15	80-89	Divorced
1163361	Female	Asian or Pacific Islander	C20.9-Rectum, NOS	Moderately differentiated; Grade II	8140/3: Adenocarcinoma, NOS	N0	No tumor deposits	NA	0	No	35	70-79	Single (never married)
1163817	Male	Black	C20.9-Rectum, NOS	Well differentiated; Grade I	8140/3: Adenocarcinoma, NOS	N1	No tumor deposits	NA	0	No	25	70-79	Married (including common law)
1163976	Male	Asian or Pacific Islander	C18.2-Ascending colon	Moderately differentiated; Grade II	8210/3: Adenocarcinoma in adenomatous polyp	N0	NA	Negative	NA	No	25	60-69	Divorced
1164115	Female	Asian or Pacific Islander	C20.9-Rectum, NOS	Well differentiated; Grade I	8240/3: Carcinoid tumor, NOS	N0	NA	NA	NA	No	3	50-59	Married (including common law)
1165211	Female	White	C18.1-Appendix	Well differentiated; Grade I	8240/3: Carcinoid tumor, NOS	N0	NA	NA	NA	No	11	30-39	Single (never married)
1165362	Female	White	C20.9-Rectum, NOS	Moderately differentiated; Grade II	8263/3: Adenocarcinoma in tubulovillous adenoma	N0	No tumor deposits	NA	0	No	2	60-69	Single (never married)
1165864	Male	White	C19.9-Rectosigmoid junction	Moderately differentiated; Grade II	8210/3: Adenocarcinoma in adenomatous polyp	N0	NA	NA	0	No	2	60-69	Unknown
1166560	Female	Black	C20.9-Rectum, NOS	Well differentiated; Grade I	8240/3: Carcinoid tumor, NOS	N0	NA	NA	NA	No	7	40-49	Single (never married)
1166674	Male	White	C18.5-Splenic flexure of colon	Moderately differentiated; Grade II	8263/3: Adenocarcinoma in tubulovillous adenoma	N0	No tumor deposits	Negative	NA	No	20	50-59	Divorced
1167139	Male	White	C20.9-Rectum, NOS	Well differentiated; Grade I	8210/3: Adenocarcinoma in adenomatous polyp	N0	No tumor deposits	Negative	0	No	3	70-79	Widowed
1167338	Female	White	C18.2-Ascending colon	Moderately differentiated; Grade II	8140/3: Adenocarcinoma, NOS	N2	No tumor deposits	Negative	0	No	10	70-79	Married (including common law)
1167391	Female	White	C18.2-Ascending colon	Moderately differentiated; Grade II	8263/3: Adenocarcinoma in tubulovillous adenoma	N0	No tumor deposits	Positive	0	No	40	60-69	Married (including common law)
1167481	Female	Asian or Pacific Islander	C18.2-Ascending colon	Moderately differentiated; Grade II	8140/3: Adenocarcinoma, NOS	N0	No tumor deposits	NA	0	No	23	80-89	Widowed
1167505	Female	White	C20.9-Rectum, NOS	Well differentiated; Grade I	8246/3: Neuroendocrine carcinoma, NOS	N0	NA	NA	NA	No	10	40-49	Single (never married)
1167564	Female	White	C18.7-Sigmoid colon	Moderately differentiated; Grade II	8210/3: Adenocarcinoma in adenomatous polyp	N0	NA	NA	NA	No	15	70-79	Married (including common law)
1167615	Male	White	C20.9-Rectum, NOS	Well differentiated; Grade I	8246/3: Neuroendocrine carcinoma, NOS	N0	NA	NA	NA	No	3	30-39	Single (never married)
1168408	Male	White	C20.9-Rectum, NOS	Moderately differentiated; Grade II	8140/3: Adenocarcinoma, NOS	N0	No tumor deposits	NA	0	No	8	40-49	Married (including common law)
1168650	Female	White	C18.7-Sigmoid colon	Well differentiated; Grade I	8263/3: Adenocarcinoma in tubulovillous adenoma	N0	No tumor deposits	Negative	0	No	17	80-89	Widowed
1168761	Male	White	C18.0-Cecum	Poorly differentiated; Grade III	8263/3: Adenocarcinoma in tubulovillous adenoma	N0	No tumor deposits	Positive	0	No	75	80-89	Married (including common law)
1168779	Male	Black	C18.2-Ascending colon	Well differentiated; Grade I	8263/3: Adenocarcinoma in tubulovillous adenoma	N0	No tumor deposits	Negative	0	No	12	50-59	Married (including common law)
1169235	Female	White	C18.7-Sigmoid colon	Moderately differentiated; Grade II	8210/3: Adenocarcinoma in adenomatous polyp	N0	No tumor deposits	Negative	0	No	15	80-89	Married (including common law)
1171221	Female	White	C18.7-Sigmoid colon	Moderately differentiated; Grade II	8140/3: Adenocarcinoma, NOS	N0	No tumor deposits	NA	NA	No	9	50-59	Divorced
1171450	Female	Black	C20.9-Rectum, NOS	Well differentiated; Grade I	8246/3: Neuroendocrine carcinoma, NOS	N0	NA	NA	NA	No	4	60-69	Married (including common law)
1171684	Male	Asian or Pacific Islander	C18.0-Cecum	Moderately differentiated; Grade II	8210/3: Adenocarcinoma in adenomatous polyp	N0	No tumor deposits	Negative	NA	No	14	60-69	Married (including common law)
1171713	Male	Asian or Pacific Islander	C20.9-Rectum, NOS	Moderately differentiated; Grade II	8140/3: Adenocarcinoma, NOS	N1	No tumor deposits	NA	0	Yes	55	50-59	Divorced
1171732	Male	Asian or Pacific Islander	C18.4-Transverse colon	Moderately differentiated; Grade II	8140/3: Adenocarcinoma, NOS	N0	No tumor deposits	NA	NA	No	14	50-59	Married (including common law)
1172849	Female	White	C20.9-Rectum, NOS	Moderately differentiated; Grade II	8140/3: Adenocarcinoma, NOS	N0	No tumor deposits	Negative	0	No	30	50-59	Married (including common law)
1174093	Male	White	C18.1-Appendix	Well differentiated; Grade I	8140/3: Adenocarcinoma, NOS	N0	NA	NA	NA	No	4	20-29	Married (including common law)
1174686	Male	White	C18.3-Hepatic flexure of colon	Moderately differentiated; Grade II	8263/3: Adenocarcinoma in tubulovillous adenoma	N0	No tumor deposits	NA	NA	No	2	60-69	Married (including common law)
1174981	Female	White	C18.7-Sigmoid colon	Moderately differentiated; Grade II	8263/3: Adenocarcinoma in tubulovillous adenoma	N0	NA	NA	0	No	10	60-69	Single (never married)
1175054	Male	White	C18.0-Cecum	Well differentiated; Grade I	8263/3: Adenocarcinoma in tubulovillous adenoma	N1	No tumor deposits	Positive	0	No	65	60-69	Married (including common law)
1175331	Female	White	C20.9-Rectum, NOS	Well differentiated; Grade I	8140/3: Adenocarcinoma, NOS	N0	NA	NA	NA	No	50	B	Widowed
1175928	Male	Black	C18.7-Sigmoid colon	Moderately differentiated; Grade II	8140/3: Adenocarcinoma, NOS	N0	No tumor deposits	NA	0	No	35	50-59	Married (including common law)
1175985	Male	Asian or Pacific Islander	C18.4-Transverse colon	Moderately differentiated; Grade II	8140/3: Adenocarcinoma, NOS	N0	No tumor deposits	NA	0	No	9	60-69	Married (including common law)
1176305	Male	Asian or Pacific Islander	C18.7-Sigmoid colon	Moderately differentiated; Grade II	8210/3: Adenocarcinoma in adenomatous polyp	N0	No tumor deposits	NA	0	No	5	70-79	Married (including common law)
1176330	Male	White	C18.7-Sigmoid colon	Moderately differentiated; Grade II	8263/3: Adenocarcinoma in tubulovillous adenoma	N0	No tumor deposits	Negative	0	No	7	50-59	Married (including common law)
1177026	Female	White	C18.3-Hepatic flexure of colon	Well differentiated; Grade I	8140/3: Adenocarcinoma, NOS	N0	No tumor deposits	Negative	0	No	15	80-89	Divorced
1177968	Female	Asian or Pacific Islander	C18.7-Sigmoid colon	Moderately differentiated; Grade II	8140/3: Adenocarcinoma, NOS	N0	No tumor deposits	Negative	0	No	32	50-59	Married (including common law)
1177973	Male	Asian or Pacific Islander	C18.7-Sigmoid colon	Moderately differentiated; Grade II	8210/3: Adenocarcinoma in adenomatous polyp	N0	No tumor deposits	NA	0	No	25	80-89	Married (including common law)
1177988	Female	White	C20.9-Rectum, NOS	Moderately differentiated; Grade II	8140/3: Adenocarcinoma, NOS	N0	No tumor deposits	Negative	NA	No	38	80-89	Widowed
1178268	Female	Black	C18.2-Ascending colon	Moderately differentiated; Grade II	8263/3: Adenocarcinoma in tubulovillous adenoma	N0	No tumor deposits	Negative	0	No	10	60-69	Widowed
1178768	Male	White	C18.0-Cecum	Moderately differentiated; Grade II	8263/3: Adenocarcinoma in tubulovillous adenoma	N1	No tumor deposits	Negative	0	No	7	60-69	Married (including common law)
1178776	Female	White	C20.9-Rectum, NOS	Moderately differentiated; Grade II	8140/3: Adenocarcinoma, NOS	N0	No tumor deposits	Negative	0	No	30	50-59	Married (including common law)
1179199	Male	White	C18.7-Sigmoid colon	Moderately differentiated; Grade II	8140/3: Adenocarcinoma, NOS	N0	NA	Positive	NA	Yes	50	50-59	Single (never married)
1180032	Male	White	C18.0-Cecum	Well differentiated; Grade I	8263/3: Adenocarcinoma in tubulovillous adenoma	N0	No tumor deposits	NA	0	No	5	60-69	Single (never married)
1180057	Female	Asian or Pacific Islander	C19.9-Rectosigmoid junction	Moderately differentiated; Grade II	8140/3: Adenocarcinoma, NOS	N0	No tumor deposits	NA	0	No	19	40-49	Married (including common law)
1180205	Male	White	C18.0-Cecum	Moderately differentiated; Grade II	8263/3: Adenocarcinoma in tubulovillous adenoma	N0	No tumor deposits	NA	0	No	10	40-49	Married (including common law)
1180233	Female	Asian or Pacific Islander	C18.7-Sigmoid colon	Moderately differentiated; Grade II	8140/3: Adenocarcinoma, NOS	N0	No tumor deposits	Negative	0	No	22	50-59	Married (including common law)
1180240	Female	Asian or Pacific Islander	C19.9-Rectosigmoid junction	Moderately differentiated; Grade II	8210/3: Adenocarcinoma in adenomatous polyp	N0	NA	NA	NA	No	10	70-79	Unknown
1180241	Male	White	C18.3-Hepatic flexure of colon	Poorly differentiated; Grade III	8140/3: Adenocarcinoma, NOS	N1	No tumor deposits	Positive	0	Yes	70	70-79	Single (never married)
1180391	Female	Asian or Pacific Islander	C18.7-Sigmoid colon	Moderately differentiated; Grade II	8210/3: Adenocarcinoma in adenomatous polyp	N0	No tumor deposits	NA	NA	No	18	80-89	Widowed
1180401	Female	White	C18.7-Sigmoid colon	Moderately differentiated; Grade II	8140/3: Adenocarcinoma, NOS	N0	No tumor deposits	NA	0	No	38	40-49	Single (never married)
1180416	Male	Asian or Pacific Islander	C18.7-Sigmoid colon	Moderately differentiated; Grade II	8263/3: Adenocarcinoma in tubulovillous adenoma	N0	No tumor deposits	NA	0	No	20	60-69	Married (including common law)
1180439	Female	White	C19.9-Rectosigmoid junction	Moderately differentiated; Grade II	8140/3: Adenocarcinoma, NOS	N0	NA	NA	0	No	10	B	Widowed
1180442	Female	Asian or Pacific Islander	C19.9-Rectosigmoid junction	Moderately differentiated; Grade II	8140/3: Adenocarcinoma, NOS	N0	No tumor deposits	Negative	0	No	30	80-89	Married (including common law)
1181432	Female	White	C18.5-Splenic flexure of colon	Moderately differentiated; Grade II	8140/3: Adenocarcinoma, NOS	N0	No tumor deposits	Negative	0	No	20	50-59	Divorced
1181551	Male	Asian or Pacific Islander	C20.9-Rectum, NOS	Well differentiated; Grade I	8246/3: Neuroendocrine carcinoma, NOS	N0	NA	NA	NA	No	8	50-59	Married (including common law)
1182738	Female	Asian or Pacific Islander	C20.9-Rectum, NOS	Moderately differentiated; Grade II	8140/3: Adenocarcinoma, NOS	N0	No tumor deposits	NA	NA	No	6	50-59	Married (including common law)
1182887	Female	Asian or Pacific Islander	C18.2-Ascending colon	Moderately differentiated; Grade II	8140/3: Adenocarcinoma, NOS	N0	No tumor deposits	NA	0	No	22	50-59	Married (including common law)
1184414	Male	White	C18.2-Ascending colon	Poorly differentiated; Grade III	8140/3: Adenocarcinoma, NOS	N0	No tumor deposits	Negative	NA	No	10	70-79	Married (including common law)
1186280	Male	White	C20.9-Rectum, NOS	Well differentiated; Grade I	8263/3: Adenocarcinoma in tubulovillous adenoma	N0	NA	Negative	NA	No	4	60-69	Single (never married)
1186812	Female	Asian or Pacific Islander	C20.9-Rectum, NOS	Well differentiated; Grade I	8240/3: Carcinoid tumor, NOS	N0	NA	NA	NA	No	11	60-69	Married (including common law)
1186965	Male	Asian or Pacific Islander	C20.9-Rectum, NOS	Moderately differentiated; Grade II	8140/3: Adenocarcinoma, NOS	N0	No tumor deposits	Negative	NA	No	8	50-59	Unknown
1187473	Female	White	C18.2-Ascending colon	Moderately differentiated; Grade II	8210/3: Adenocarcinoma in adenomatous polyp	N0	No tumor deposits	Negative	NA	No	25	60-69	Married (including common law)
1187798	Female	Black	C18.7-Sigmoid colon	Moderately differentiated; Grade II	8140/3: Adenocarcinoma, NOS	N1	No tumor deposits	Negative	0	No	20	40-49	Single (never married)
1187977	Female	White	C18.3-Hepatic flexure of colon	Well differentiated; Grade I	8210/3: Adenocarcinoma in adenomatous polyp	N0	No tumor deposits	Negative	NA	No	6	70-79	Widowed
1187979	Female	White	C18.0-Cecum	Moderately differentiated; Grade II	8263/3: Adenocarcinoma in tubulovillous adenoma	N0	No tumor deposits	Negative	0	No	25	60-69	Single (never married)
1188059	Female	Asian or Pacific Islander	C18.0-Cecum	Moderately differentiated; Grade II	8210/3: Adenocarcinoma in adenomatous polyp	N2	No tumor deposits	Positive	0	Yes	28	60-69	Unknown
1188339	Male	Asian or Pacific Islander	C18.0-Cecum	Moderately differentiated; Grade II	8210/3: Adenocarcinoma in adenomatous polyp	N0	No tumor deposits	Negative	0	No	35	70-79	Married (including common law)
1188386	Male	Asian or Pacific Islander	C18.2-Ascending colon	Well differentiated; Grade I	8210/3: Adenocarcinoma in adenomatous polyp	N0	No tumor deposits	Negative	0	No	25	70-79	Married (including common law)
1188632	Male	Black	C18.1-Appendix	Moderately differentiated; Grade II	8140/3: Adenocarcinoma, NOS	N0	NA	NA	NA	No	10	60-69	Married (including common law)
1188765	Male	White	C19.9-Rectosigmoid junction	Moderately differentiated; Grade II	8263/3: Adenocarcinoma in tubulovillous adenoma	N0	No tumor deposits	Negative	0	No	2	50-59	Married (including common law)
1188912	Female	White	C18.0-Cecum	Moderately differentiated; Grade II	8263/3: Adenocarcinoma in tubulovillous adenoma	N1	No tumor deposits	NA	0	No	12	90-99	Widowed
1189142	Female	White	C18.1-Appendix	Well differentiated; Grade I	8246/3: Neuroendocrine carcinoma, NOS	N0	NA	NA	NA	No	15	50-59	Single (never married)
1189191	Male	White	C18.2-Ascending colon	Moderately differentiated; Grade II	8140/3: Adenocarcinoma, NOS	N0	No tumor deposits	Negative	0	No	18	60-69	Married (including common law)
1189536	Male	Asian or Pacific Islander	C18.7-Sigmoid colon	Moderately differentiated; Grade II	8210/3: Adenocarcinoma in adenomatous polyp	N0	No tumor deposits	NA	0	No	15	60-69	Married (including common law)
1190314	Male	White	C18.5-Splenic flexure of colon	Moderately differentiated; Grade II	8140/3: Adenocarcinoma, NOS	N1	No tumor deposits	Positive	NA	Yes	20	70-79	Married (including common law)
1190565	Female	White	C18.4-Transverse colon	Moderately differentiated; Grade II	8263/3: Adenocarcinoma in tubulovillous adenoma	N0	No tumor deposits	Positive	0	No	14	80-89	Married (including common law)
1190681	Female	White	C18.7-Sigmoid colon	Poorly differentiated; Grade III	8140/3: Adenocarcinoma, NOS	N1	No tumor deposits	NA	0	No	6	50-59	Married (including common law)
1190708	Female	White	C18.0-Cecum	Moderately differentiated; Grade II	8263/3: Adenocarcinoma in tubulovillous adenoma	N0	No tumor deposits	Negative	0	No	48	30-39	Single (never married)
1192228	Female	White	C20.9-Rectum, NOS	Moderately differentiated; Grade II	8140/3: Adenocarcinoma, NOS	N0	No tumor deposits	Negative	0	No	12	70-79	Married (including common law)
1193863	Male	White	C18.7-Sigmoid colon	Moderately differentiated; Grade II	8261/3: Adenocarcinoma in villous adenoma	N0	No tumor deposits	Negative	0	No	24	50-59	Married (including common law)
1194253	Female	Black	C20.9-Rectum, NOS	Well differentiated; Grade I	8240/3: Carcinoid tumor, NOS	N0	NA	NA	NA	No	6	70-79	Married (including common law)
1194261	Male	Asian or Pacific Islander	C18.0-Cecum	Moderately differentiated; Grade II	8263/3: Adenocarcinoma in tubulovillous adenoma	N0	No tumor deposits	NA	0	No	6	70-79	Married (including common law)
1194330	Male	White	C18.0-Cecum	Moderately differentiated; Grade II	8210/3: Adenocarcinoma in adenomatous polyp	N0	No tumor deposits	NA	0	No	11	70-79	Married (including common law)
1194611	Female	Black	C18.3-Hepatic flexure of colon	Moderately differentiated; Grade II	8140/3: Adenocarcinoma, NOS	N0	NA	NA	0	No	40	50-59	Married (including common law)
1194701	Female	White	C18.0-Cecum	Moderately differentiated; Grade II	8140/3: Adenocarcinoma, NOS	N0	No tumor deposits	NA	0	No	10	50-59	Married (including common law)
1195092	Female	White	C18.0-Cecum	Poorly differentiated; Grade III	8140/3: Adenocarcinoma, NOS	N0	NA	NA	NA	No	50	80-89	Widowed
1195109	Male	White	C20.9-Rectum, NOS	Well differentiated; Grade I	8210/3: Adenocarcinoma in adenomatous polyp	N0	No tumor deposits	NA	0	No	5	70-79	Married (including common law)
1195306	Male	White	C18.0-Cecum	Moderately differentiated; Grade II	8210/3: Adenocarcinoma in adenomatous polyp	N0	No tumor deposits	Negative	0	No	45	60-69	Married (including common law)
1196535	Female	White	C18.2-Ascending colon	Poorly differentiated; Grade III	8210/3: Adenocarcinoma in adenomatous polyp	N1	No tumor deposits	NA	0	No	21	70-79	Widowed
1197117	Male	Asian or Pacific Islander	C18.7-Sigmoid colon	Moderately differentiated; Grade II	8140/3: Adenocarcinoma, NOS	N1	NA	Negative	NA	No	4	60-69	Married (including common law)
1197234	Female	White	C18.4-Transverse colon	Well differentiated; Grade I	8210/3: Adenocarcinoma in adenomatous polyp	N0	No tumor deposits	NA	0	No	20	60-69	Married (including common law)
1198272	Male	Asian or Pacific Islander	C18.7-Sigmoid colon	Moderately differentiated; Grade II	8140/3: Adenocarcinoma, NOS	N0	No tumor deposits	NA	0	No	7	60-69	Married (including common law)
1198576	Male	Black	C18.0-Cecum	Well differentiated; Grade I	8261/3: Adenocarcinoma in villous adenoma	N1	Tumor Deposits identified	Negative	0	No	5	80-89	Single (never married)
1198677	Female	Black	C18.0-Cecum	Well differentiated; Grade I	8246/3: Neuroendocrine carcinoma, NOS	N1	NA	NA	NA	Yes	20	60-69	Single (never married)
1198826	Male	White	C18.7-Sigmoid colon	Moderately differentiated; Grade II	8210/3: Adenocarcinoma in adenomatous polyp	N0	No tumor deposits	NA	0	No	15	50-59	Single (never married)
1198893	Female	White	C19.9-Rectosigmoid junction	Moderately differentiated; Grade II	8210/3: Adenocarcinoma in adenomatous polyp	N0	NA	Negative	NA	No	9	50-59	Married (including common law)
1199042	Female	White	C18.1-Appendix	Well differentiated; Grade I	8246/3: Neuroendocrine carcinoma, NOS	N0	NA	NA	NA	No	15	30-39	Married (including common law)
1199847	Female	White	C20.9-Rectum, NOS	Moderately differentiated; Grade II	8210/3: Adenocarcinoma in adenomatous polyp	N0	NA	Negative	0	No	12	50-59	Divorced
1200669	Male	White	C20.9-Rectum, NOS	Well differentiated; Grade I	8240/3: Carcinoid tumor, NOS	N0	NA	NA	NA	No	8	50-59	Divorced
1200985	Male	White	C20.9-Rectum, NOS	Moderately differentiated; Grade II	8210/3: Adenocarcinoma in adenomatous polyp	N0	No tumor deposits	Negative	0	No	4	60-69	Unknown
1201309	Male	White	C18.7-Sigmoid colon	Poorly differentiated; Grade III	8140/3: Adenocarcinoma, NOS	N1	Tumor Deposits identified	NA	NA	No	9	60-69	Married (including common law)
1201331	Male	Black	C18.7-Sigmoid colon	Moderately differentiated; Grade II	8140/3: Adenocarcinoma, NOS	N0	NA	Positive	0	No	70	50-59	Single (never married)
1201635	Female	White	C20.9-Rectum, NOS	Moderately differentiated; Grade II	8210/3: Adenocarcinoma in adenomatous polyp	N1	No tumor deposits	Negative	0	Yes	3	60-69	Married (including common law)
1201943	Female	White	C18.0-Cecum	Moderately differentiated; Grade II	8210/3: Adenocarcinoma in adenomatous polyp	N0	No tumor deposits	Negative	0	No	15	50-59	Unknown
1202416	Female	White	C18.7-Sigmoid colon	Moderately differentiated; Grade II	8140/3: Adenocarcinoma, NOS	N0	No tumor deposits	Positive	0	No	42	80-89	Married (including common law)
1202550	Female	Asian or Pacific Islander	C18.0-Cecum	Moderately differentiated; Grade II	8140/3: Adenocarcinoma, NOS	N0	No tumor deposits	NA	0	No	42	30-39	Married (including common law)
1202651	Female	White	C20.9-Rectum, NOS	Moderately differentiated; Grade II	8263/3: Adenocarcinoma in tubulovillous adenoma	N0	NA	NA	0	No	20	50-59	Married (including common law)
1202688	Male	White	C20.9-Rectum, NOS	Poorly differentiated; Grade III	8070/3: Squamous cell carcinoma, NOS	N1	NA	NA	NA	No	40	50-59	Widowed
1203158	Male	White	C18.6-Descending colon	Well differentiated; Grade I	8263/3: Adenocarcinoma in tubulovillous adenoma	N0	No tumor deposits	NA	0	No	23	80-89	Married (including common law)
1203304	Male	Black	C18.7-Sigmoid colon	Moderately differentiated; Grade II	8140/3: Adenocarcinoma, NOS	N0	NA	NA	0	No	12	80-89	Single (never married)
1203329	Male	White	C18.7-Sigmoid colon	Well differentiated; Grade I	8261/3: Adenocarcinoma in villous adenoma	N1	NA	NA	0	No	5	70-79	Married (including common law)
1204191	Female	Asian or Pacific Islander	C19.9-Rectosigmoid junction	Moderately differentiated; Grade II	Other	N0	No tumor deposits	Negative	0	No	30	80-89	Widowed
1204273	Female	White	C18.7-Sigmoid colon	Well differentiated; Grade I	8263/3: Adenocarcinoma in tubulovillous adenoma	N0	NA	Negative	NA	No	35	60-69	Unknown
1204436	Male	White	C20.9-Rectum, NOS	Well differentiated; Grade I	8246/3: Neuroendocrine carcinoma, NOS	N0	NA	NA	NA	No	3	80-89	Married (including common law)
1204532	Female	White	C18.7-Sigmoid colon	Well differentiated; Grade I	8246/3: Neuroendocrine carcinoma, NOS	N0	NA	NA	NA	No	3	40-49	Married (including common law)
1204834	Male	White	C19.9-Rectosigmoid junction	Well differentiated; Grade I	8263/3: Adenocarcinoma in tubulovillous adenoma	N0	NA	NA	0	No	12	60-69	Married (including common law)
1204860	Male	White	C18.7-Sigmoid colon	Moderately differentiated; Grade II	8140/3: Adenocarcinoma, NOS	N0	No tumor deposits	Negative	0	No	110	60-69	Married (including common law)
1204883	Female	White	C18.1-Appendix	Well differentiated; Grade I	8246/3: Neuroendocrine carcinoma, NOS	N0	NA	NA	NA	No	9	20-29	Single (never married)
1205403	Male	Black	C18.7-Sigmoid colon	Well differentiated; Grade I	8210/3: Adenocarcinoma in adenomatous polyp	N0	No tumor deposits	NA	0	No	20	40-49	Married (including common law)
1206289	Female	Asian or Pacific Islander	C18.2-Ascending colon	Moderately differentiated; Grade II	8263/3: Adenocarcinoma in tubulovillous adenoma	N0	No tumor deposits	Positive	0	No	5	60-69	Married (including common law)
1206292	Male	White	C18.7-Sigmoid colon	Moderately differentiated; Grade II	8263/3: Adenocarcinoma in tubulovillous adenoma	N0	No tumor deposits	NA	0	No	8	80-89	Single (never married)
1207097	Male	White	C18.2-Ascending colon	Moderately differentiated; Grade II	8263/3: Adenocarcinoma in tubulovillous adenoma	N0	NA	Negative	NA	No	47	60-69	Married (including common law)
1207239	Male	White	C20.9-Rectum, NOS	Moderately differentiated; Grade II	8140/3: Adenocarcinoma, NOS	N0	No tumor deposits	Negative	0	No	10	60-69	Married (including common law)
1209405	Male	White	C18.2-Ascending colon	Moderately differentiated; Grade II	8140/3: Adenocarcinoma, NOS	N0	No tumor deposits	Negative	0	No	20	40-49	Married (including common law)
1209933	Female	Asian or Pacific Islander	C20.9-Rectum, NOS	Moderately differentiated; Grade II	8140/3: Adenocarcinoma, NOS	N0	NA	Positive	NA	Yes	45	50-59	Single (never married)
1210538	Female	Asian or Pacific Islander	C20.9-Rectum, NOS	Moderately differentiated; Grade II	8263/3: Adenocarcinoma in tubulovillous adenoma	N0	No tumor deposits	NA	0	No	1	50-59	Married (including common law)
1212298	Male	White	C18.7-Sigmoid colon	Moderately differentiated; Grade II	8263/3: Adenocarcinoma in tubulovillous adenoma	N0	No tumor deposits	Negative	0	No	13	50-59	Unknown
1212778	Male	White	C20.9-Rectum, NOS	Moderately differentiated; Grade II	8210/3: Adenocarcinoma in adenomatous polyp	N0	No tumor deposits	Negative	NA	No	3	50-59	Married (including common law)
1212810	Male	White	C18.7-Sigmoid colon	Moderately differentiated; Grade II	8140/3: Adenocarcinoma, NOS	N0	No tumor deposits	NA	NA	No	9	40-49	Married (including common law)
1214344	Male	Asian or Pacific Islander	C20.9-Rectum, NOS	Moderately differentiated; Grade II	8140/3: Adenocarcinoma, NOS	N1	No tumor deposits	NA	0	No	12	70-79	Married (including common law)
1214453	Male	Asian or Pacific Islander	C18.7-Sigmoid colon	Well differentiated; Grade I	8263/3: Adenocarcinoma in tubulovillous adenoma	N0	No tumor deposits	Positive	0	No	102	60-69	Married (including common law)
1214819	Female	White	C18.7-Sigmoid colon	Moderately differentiated; Grade II	8140/3: Adenocarcinoma, NOS	N0	No tumor deposits	Positive	0	No	53	70-79	Married (including common law)
1215427	Male	White	C18.2-Ascending colon	Moderately differentiated; Grade II	8263/3: Adenocarcinoma in tubulovillous adenoma	N0	No tumor deposits	Negative	0	No	120	60-69	Married (including common law)
1215489	Male	White	C18.7-Sigmoid colon	Moderately differentiated; Grade II	8210/3: Adenocarcinoma in adenomatous polyp	N0	No tumor deposits	Negative	0	No	7	50-59	Unknown
1215877	Male	White	C18.7-Sigmoid colon	Moderately differentiated; Grade II	8210/3: Adenocarcinoma in adenomatous polyp	N1	No tumor deposits	Negative	0	No	2	40-49	Single (never married)
1216111	Female	White	C18.7-Sigmoid colon	Moderately differentiated; Grade II	8140/3: Adenocarcinoma, NOS	N0	No tumor deposits	Negative	0	No	17	60-69	Unknown
1216311	Male	White	C20.9-Rectum, NOS	Moderately differentiated; Grade II	8140/3: Adenocarcinoma, NOS	N0	No tumor deposits	Negative	0	No	20	40-49	Married (including common law)
1216361	Male	White	C18.7-Sigmoid colon	Moderately differentiated; Grade II	8140/3: Adenocarcinoma, NOS	N0	No tumor deposits	Negative	0	No	6	60-69	Married (including common law)
1217231	Female	White	C18.4-Transverse colon	Moderately differentiated; Grade II	8480/3: Mucinous adenocarcinoma	N0	No tumor deposits	Negative	0	No	10	70-79	Married (including common law)
1217376	Female	Asian or Pacific Islander	C18.2-Ascending colon	Moderately differentiated; Grade II	8261/3: Adenocarcinoma in villous adenoma	N0	No tumor deposits	Negative	NA	No	20	80-89	Widowed
1218172	Male	White	C18.7-Sigmoid colon	Moderately differentiated; Grade II	8140/3: Adenocarcinoma, NOS	N1	No tumor deposits	Negative	0	No	12	60-69	Married (including common law)
1218958	Female	White	C19.9-Rectosigmoid junction	Moderately differentiated; Grade II	8263/3: Adenocarcinoma in tubulovillous adenoma	N0	No tumor deposits	NA	0	No	10	50-59	Married (including common law)
1218982	Female	White	C18.7-Sigmoid colon	Moderately differentiated; Grade II	8140/3: Adenocarcinoma, NOS	N0	No tumor deposits	Negative	0	No	20	50-59	Married (including common law)
1219000	Female	Black	C18.2-Ascending colon	Well differentiated; Grade I	8210/3: Adenocarcinoma in adenomatous polyp	N0	No tumor deposits	Negative	NA	No	5	60-69	Married (including common law)
1219328	Female	White	C20.9-Rectum, NOS	Undifferentiated; anaplastic; Grade IV	8263/3: Adenocarcinoma in tubulovillous adenoma	N1	No tumor deposits	Negative	NA	No	9	40-49	Single (never married)
1220053	Female	White	C18.2-Ascending colon	Well differentiated; Grade I	8480/3: Mucinous adenocarcinoma	N1	No tumor deposits	Negative	0	No	35	60-69	Single (never married)
1221029	Female	White	C18.7-Sigmoid colon	Poorly differentiated; Grade III	8210/3: Adenocarcinoma in adenomatous polyp	N0	No tumor deposits	Negative	0	No	10	50-59	Married (including common law)
1221190	Female	Black	C18.0-Cecum	Moderately differentiated; Grade II	8140/3: Adenocarcinoma, NOS	N0	NA	Positive	NA	Yes	40	90-99	Widowed
1221207	Male	White	C20.9-Rectum, NOS	Well differentiated; Grade I	8140/3: Adenocarcinoma, NOS	N0	No tumor deposits	Negative	0	No	25	60-69	Married (including common law)
1222145	Female	White	C18.3-Hepatic flexure of colon	Moderately differentiated; Grade II	8140/3: Adenocarcinoma, NOS	N0	No tumor deposits	NA	0	No	7	70-79	Divorced
1222306	Male	Asian or Pacific Islander	C18.7-Sigmoid colon	Moderately differentiated; Grade II	8140/3: Adenocarcinoma, NOS	N0	No tumor deposits	Negative	0	No	19	50-59	Unknown
1222459	Male	White	C18.7-Sigmoid colon	Moderately differentiated; Grade II	8263/3: Adenocarcinoma in tubulovillous adenoma	N0	No tumor deposits	Negative	0	No	40	50-59	Unknown
1222703	Male	White	C20.9-Rectum, NOS	Poorly differentiated; Grade III	8263/3: Adenocarcinoma in tubulovillous adenoma	N0	No tumor deposits	Negative	0	No	1	60-69	Married (including common law)
1222837	Female	Asian or Pacific Islander	C18.4-Transverse colon	Well differentiated; Grade I	8263/3: Adenocarcinoma in tubulovillous adenoma	N0	No tumor deposits	Negative	0	No	2	60-69	Divorced
1222920	Male	Asian or Pacific Islander	C18.2-Ascending colon	Well differentiated; Grade I	8210/3: Adenocarcinoma in adenomatous polyp	N0	No tumor deposits	Positive	0	No	25	80-89	Married (including common law)
1223617	Male	Asian or Pacific Islander	C20.9-Rectum, NOS	Moderately differentiated; Grade II	8210/3: Adenocarcinoma in adenomatous polyp	N1	No tumor deposits	Positive	0	No	13	50-59	Married (including common law)
1224211	Female	White	C18.7-Sigmoid colon	Moderately differentiated; Grade II	8210/3: Adenocarcinoma in adenomatous polyp	N0	NA	NA	NA	No	9	70-79	Widowed
1224863	Male	White	C18.0-Cecum	Well differentiated; Grade I	8140/3: Adenocarcinoma, NOS	N0	No tumor deposits	Positive	0	No	25	70-79	Married (including common law)
1227056	Female	White	C18.0-Cecum	Well differentiated; Grade I	8263/3: Adenocarcinoma in tubulovillous adenoma	N0	No tumor deposits	NA	0	No	30	50-59	Married (including common law)
1227481	Male	White	C20.9-Rectum, NOS	Moderately differentiated; Grade II	8263/3: Adenocarcinoma in tubulovillous adenoma	N0	No tumor deposits	Negative	0	No	15	60-69	Divorced
1228090	Male	White	C20.9-Rectum, NOS	Moderately differentiated; Grade II	8140/3: Adenocarcinoma, NOS	N0	No tumor deposits	Negative	0	No	16	60-69	Separated
1228502	Male	White	C20.9-Rectum, NOS	Well differentiated; Grade I	8246/3: Neuroendocrine carcinoma, NOS	N0	NA	NA	NA	No	3	40-49	Married (including common law)
1228769	Female	White	C18.0-Cecum	Moderately differentiated; Grade II	8210/3: Adenocarcinoma in adenomatous polyp	N0	No tumor deposits	NA	0	No	28	60-69	Married (including common law)
1228960	Male	White	C18.2-Ascending colon	Moderately differentiated; Grade II	8210/3: Adenocarcinoma in adenomatous polyp	N0	No tumor deposits	Negative	0	No	11	50-59	Unknown
1229385	Female	White	C18.0-Cecum	Moderately differentiated; Grade II	8140/3: Adenocarcinoma, NOS	N0	No tumor deposits	Negative	0	No	23	70-79	Single (never married)
1229762	Female	White	C19.9-Rectosigmoid junction	Moderately differentiated; Grade II	8263/3: Adenocarcinoma in tubulovillous adenoma	N0	NA	Negative	0	No	30	40-49	Married (including common law)
1230162	Female	Black	C18.2-Ascending colon	Well differentiated; Grade I	8263/3: Adenocarcinoma in tubulovillous adenoma	N0	No tumor deposits	NA	0	No	3	50-59	Single (never married)
1230268	Female	Black	C18.0-Cecum	Well differentiated; Grade I	8140/3: Adenocarcinoma, NOS	N0	No tumor deposits	Negative	0	No	20	60-69	Separated
1230281	Male	Asian or Pacific Islander	C18.7-Sigmoid colon	Moderately differentiated; Grade II	8140/3: Adenocarcinoma, NOS	N1	No tumor deposits	Positive	NA	No	50	30-39	Married (including common law)
1230574	Male	White	C18.0-Cecum	Well differentiated; Grade I	8210/3: Adenocarcinoma in adenomatous polyp	N0	No tumor deposits	NA	NA	No	5	80-89	Divorced
1230633	Male	White	C20.9-Rectum, NOS	Well differentiated; Grade I	8480/3: Mucinous adenocarcinoma	N1	NA	NA	NA	Yes	2	60-69	Married (including common law)
1230825	Female	White	C18.0-Cecum	Moderately differentiated; Grade II	8140/3: Adenocarcinoma, NOS	N0	No tumor deposits	NA	0	No	36	80-89	Widowed
1231032	Male	Asian or Pacific Islander	C20.9-Rectum, NOS	Moderately differentiated; Grade II	8936/3: Gastrointestinal stromal sarcoma	N0	NA	NA	NA	No	10	40-49	Married (including common law)
1231208	Female	Black	C18.2-Ascending colon	Moderately differentiated; Grade II	8263/3: Adenocarcinoma in tubulovillous adenoma	N0	No tumor deposits	NA	0	No	3	70-79	Married (including common law)
1231226	Female	Black	C18.7-Sigmoid colon	Moderately differentiated; Grade II	8263/3: Adenocarcinoma in tubulovillous adenoma	N0	No tumor deposits	NA	NA	No	7	50-59	Single (never married)
1231275	Female	Asian or Pacific Islander	C18.2-Ascending colon	Moderately differentiated; Grade II	8210/3: Adenocarcinoma in adenomatous polyp	N0	No tumor deposits	Negative	0	No	30	70-79	Married (including common law)
1231347	Male	White	C18.7-Sigmoid colon	Moderately differentiated; Grade II	8210/3: Adenocarcinoma in adenomatous polyp	N0	No tumor deposits	NA	0	No	20	50-59	Unknown
1233231	Female	White	C20.9-Rectum, NOS	Well differentiated; Grade I	8240/3: Carcinoid tumor, NOS	N0	NA	NA	NA	No	6	50-59	Married (including common law)
1233251	Female	White	C20.9-Rectum, NOS	Moderately differentiated; Grade II	8263/3: Adenocarcinoma in tubulovillous adenoma	N0	No tumor deposits	Negative	0	No	27	70-79	Married (including common law)
1233254	Female	White	C18.0-Cecum	Moderately differentiated; Grade II	8140/3: Adenocarcinoma, NOS	N0	No tumor deposits	Positive	0	No	25	80-89	Married (including common law)
1233545	Male	White	C18.6-Descending colon	Moderately differentiated; Grade II	8140/3: Adenocarcinoma, NOS	N0	No tumor deposits	NA	0	No	2	60-69	Married (including common law)
1234061	Female	White	C18.4-Transverse colon	Well differentiated; Grade I	8140/3: Adenocarcinoma, NOS	N0	No tumor deposits	NA	0	No	4	80-89	Widowed
1234292	Female	White	C20.9-Rectum, NOS	Moderately differentiated; Grade II	8263/3: Adenocarcinoma in tubulovillous adenoma	N0	No tumor deposits	Negative	0	No	46	60-69	Divorced
1234614	Male	White	C19.9-Rectosigmoid junction	Moderately differentiated; Grade II	8140/3: Adenocarcinoma, NOS	N0	NA	Positive	NA	Yes	60	70-79	Married (including common law)
1235020	Male	White	C20.9-Rectum, NOS	Well differentiated; Grade I	8240/3: Carcinoid tumor, NOS	N0	NA	NA	NA	No	5	50-59	Unknown
1236041	Female	Black	C18.7-Sigmoid colon	Poorly differentiated; Grade III	8263/3: Adenocarcinoma in tubulovillous adenoma	N0	No tumor deposits	NA	0	No	12	50-59	Married (including common law)
1236319	Male	White	C19.9-Rectosigmoid junction	Moderately differentiated; Grade II	8140/3: Adenocarcinoma, NOS	N0	No tumor deposits	NA	0	No	21	50-59	Widowed
1236775	Male	White	C20.9-Rectum, NOS	Well differentiated; Grade I	8246/3: Neuroendocrine carcinoma, NOS	N0	NA	NA	NA	No	7	60-69	Married (including common law)
1236921	Male	White	C19.9-Rectosigmoid junction	Moderately differentiated; Grade II	8140/3: Adenocarcinoma, NOS	N0	No tumor deposits	NA	0	No	20	50-59	Married (including common law)
1237568	Male	Asian or Pacific Islander	C18.2-Ascending colon	Moderately differentiated; Grade II	8140/3: Adenocarcinoma, NOS	N0	No tumor deposits	NA	0	No	23	70-79	Married (including common law)
1237587	Female	White	C20.9-Rectum, NOS	Well differentiated; Grade I	8240/3: Carcinoid tumor, NOS	N0	NA	NA	NA	No	1	50-59	Unknown
1237885	Male	Asian or Pacific Islander	C18.7-Sigmoid colon	Well differentiated; Grade I	8210/3: Adenocarcinoma in adenomatous polyp	N0	No tumor deposits	NA	NA	No	5	50-59	Married (including common law)
1238218	Male	White	C20.9-Rectum, NOS	Moderately differentiated; Grade II	8263/3: Adenocarcinoma in tubulovillous adenoma	N0	No tumor deposits	Negative	NA	No	3	50-59	Married (including common law)
1238772	Male	White	C18.7-Sigmoid colon	Poorly differentiated; Grade III	8140/3: Adenocarcinoma, NOS	N1	NA	Positive	NA	Yes	35	60-69	Married (including common law)
1239026	Female	White	C18.0-Cecum	Moderately differentiated; Grade II	8140/3: Adenocarcinoma, NOS	N0	NA	NA	0	No	60	90-99	Widowed
1239365	Male	Asian or Pacific Islander	C18.7-Sigmoid colon	Moderately differentiated; Grade II	8140/3: Adenocarcinoma, NOS	N1	NA	NA	NA	Yes	26	60-69	Married (including common law)
1239471	Female	White	C20.9-Rectum, NOS	Moderately differentiated; Grade II	8240/3: Carcinoid tumor, NOS	N0	NA	NA	NA	No	9	30-39	Single (never married)
1239481	Female	White	C20.9-Rectum, NOS	Well differentiated; Grade I	8240/3: Carcinoid tumor, NOS	N0	NA	NA	NA	No	4	80-89	Widowed
1239525	Male	Asian or Pacific Islander	C19.9-Rectosigmoid junction	Moderately differentiated; Grade II	8140/3: Adenocarcinoma, NOS	N1	NA	Positive	0	Yes	30	40-49	Married (including common law)
1239711	Female	White	C20.9-Rectum, NOS	Moderately differentiated; Grade II	8210/3: Adenocarcinoma in adenomatous polyp	N0	No tumor deposits	Negative	0	No	25	60-69	Married (including common law)
1239832	Female	Asian or Pacific Islander	C20.9-Rectum, NOS	Moderately differentiated; Grade II	8210/3: Adenocarcinoma in adenomatous polyp	N0	No tumor deposits	Negative	0	No	20	70-79	Widowed
1239846	Male	White	C18.0-Cecum	Well differentiated; Grade I	8240/3: Carcinoid tumor, NOS	N0	NA	NA	NA	No	9	60-69	Unknown
1240611	Female	Black	C19.9-Rectosigmoid junction	Well differentiated; Grade I	8246/3: Neuroendocrine carcinoma, NOS	N0	NA	NA	NA	No	5	50-59	Unknown
1241446	Male	White	C19.9-Rectosigmoid junction	Moderately differentiated; Grade II	8140/3: Adenocarcinoma, NOS	N0	No tumor deposits	Negative	0	No	28	50-59	Single (never married)
1241590	Male	Black	C19.9-Rectosigmoid junction	Moderately differentiated; Grade II	8140/3: Adenocarcinoma, NOS	N0	No tumor deposits	NA	0	No	18	60-69	Single (never married)
1241907	Female	Black	C20.9-Rectum, NOS	Well differentiated; Grade I	8240/3: Carcinoid tumor, NOS	N0	NA	NA	NA	No	4	70-79	Married (including common law)
1242805	Male	Asian or Pacific Islander	C18.7-Sigmoid colon	Well differentiated; Grade I	8261/3: Adenocarcinoma in villous adenoma	N0	No tumor deposits	NA	0	No	80	60-69	Divorced
1243161	Female	White	C20.9-Rectum, NOS	Well differentiated; Grade I	8263/3: Adenocarcinoma in tubulovillous adenoma	N0	No tumor deposits	NA	NA	No	50	90-99	Widowed
1243308	Male	White	C18.7-Sigmoid colon	Poorly differentiated; Grade III	8490/3: Signet ring cell carcinoma	N1	No tumor deposits	Negative	0	No	16	60-69	Married (including common law)
1243929	Female	White	C20.9-Rectum, NOS	Moderately differentiated; Grade II	8263/3: Adenocarcinoma in tubulovillous adenoma	N0	No tumor deposits	NA	0	No	5	50-59	Unknown
1244783	Male	White	C18.4-Transverse colon	Moderately differentiated; Grade II	8261/3: Adenocarcinoma in villous adenoma	N0	NA	Positive	NA	Yes	38	60-69	Widowed
1245302	Male	Asian or Pacific Islander	C20.9-Rectum, NOS	Moderately differentiated; Grade II	8140/3: Adenocarcinoma, NOS	N0	No tumor deposits	NA	0	No	15	70-79	Married (including common law)
1245393	Female	Asian or Pacific Islander	C20.9-Rectum, NOS	Well differentiated; Grade I	8246/3: Neuroendocrine carcinoma, NOS	N0	NA	NA	NA	No	8	50-59	Married (including common law)
1245512	Female	White	C20.9-Rectum, NOS	Moderately differentiated; Grade II	8210/3: Adenocarcinoma in adenomatous polyp	N0	NA	NA	0	No	3	50-59	Unknown
1246205	Male	White	C20.9-Rectum, NOS	Well differentiated; Grade I	8240/3: Carcinoid tumor, NOS	N0	NA	NA	NA	No	7	50-59	Married (including common law)
1246296	Male	White	C19.9-Rectosigmoid junction	Moderately differentiated; Grade II	8263/3: Adenocarcinoma in tubulovillous adenoma	N0	No tumor deposits	Negative	0	No	15	70-79	Married (including common law)
1246746	Female	Asian or Pacific Islander	C20.9-Rectum, NOS	Well differentiated; Grade I	8240/3: Carcinoid tumor, NOS	N0	NA	NA	NA	No	5	60-69	Single (never married)
1246778	Male	White	C18.4-Transverse colon	Well differentiated; Grade I	8210/3: Adenocarcinoma in adenomatous polyp	N0	No tumor deposits	NA	0	No	85	60-69	Single (never married)
1246876	Female	Asian or Pacific Islander	C18.7-Sigmoid colon	Well differentiated; Grade I	8210/3: Adenocarcinoma in adenomatous polyp	N0	No tumor deposits	NA	0	No	2	70-79	Widowed
1247561	Male	White	C20.9-Rectum, NOS	Moderately differentiated; Grade II	8140/3: Adenocarcinoma, NOS	N0	No tumor deposits	Negative	0	No	45	40-49	Married (including common law)
1247603	Female	White	C20.9-Rectum, NOS	Well differentiated; Grade I	8240/3: Carcinoid tumor, NOS	N0	NA	NA	NA	No	5	50-59	Married (including common law)
1247873	Female	Asian or Pacific Islander	C18.7-Sigmoid colon	Moderately differentiated; Grade II	8140/3: Adenocarcinoma, NOS	N0	No tumor deposits	Negative	0	No	8	50-59	Unknown
1248220	Male	White	C20.9-Rectum, NOS	Undifferentiated; anaplastic; Grade IV	Other	N2	No tumor deposits	NA	0	No	90	70-79	Widowed
1248882	Female	Asian or Pacific Islander	C18.9-Colon, NOS	Moderately differentiated; Grade II	8210/3: Adenocarcinoma in adenomatous polyp	N0	No tumor deposits	NA	0	No	8	70-79	Married (including common law)
1249027	Male	White	C20.9-Rectum, NOS	Well differentiated; Grade I	8240/3: Carcinoid tumor, NOS	N0	NA	NA	NA	No	8	50-59	Single (never married)
1249187	Male	White	C18.6-Descending colon	Moderately differentiated; Grade II	8140/3: Adenocarcinoma, NOS	N0	No tumor deposits	Negative	0	No	5	70-79	Married (including common law)
1249676	Male	Asian or Pacific Islander	C19.9-Rectosigmoid junction	Moderately differentiated; Grade II	8140/3: Adenocarcinoma, NOS	N0	No tumor deposits	Negative	0	No	15	50-59	Married (including common law)
1249944	Female	White	C18.1-Appendix	Moderately differentiated; Grade II	8480/3: Mucinous adenocarcinoma	N0	NA	NA	NA	Yes	4	30-39	Single (never married)
1250414	Female	White	C20.9-Rectum, NOS	Moderately differentiated; Grade II	8140/3: Adenocarcinoma, NOS	N0	No tumor deposits	Positive	0	No	27	70-79	Divorced
1250684	Female	White	C19.9-Rectosigmoid junction	Moderately differentiated; Grade II	8140/3: Adenocarcinoma, NOS	N0	No tumor deposits	Negative	0	No	35	70-79	Married (including common law)
1251038	Female	Asian or Pacific Islander	C18.2-Ascending colon	Undifferentiated; anaplastic; Grade IV	8140/3: Adenocarcinoma, NOS	N2	No tumor deposits	Negative	NA	No	10	60-69	Widowed
1251107	Female	White	C18.0-Cecum	Well differentiated; Grade I	8263/3: Adenocarcinoma in tubulovillous adenoma	N0	No tumor deposits	NA	0	No	15	70-79	Married (including common law)
1251250	Female	Asian or Pacific Islander	C18.7-Sigmoid colon	Moderately differentiated; Grade II	8140/3: Adenocarcinoma, NOS	N0	No tumor deposits	NA	0	No	15	70-79	Married (including common law)
1251595	Female	White	C20.9-Rectum, NOS	Well differentiated; Grade I	8240/3: Carcinoid tumor, NOS	N0	NA	NA	NA	No	4	50-59	Unknown
1251821	Female	Asian or Pacific Islander	C20.9-Rectum, NOS	Well differentiated; Grade I	8246/3: Neuroendocrine carcinoma, NOS	N0	NA	NA	NA	No	4	50-59	Married (including common law)
1252020	Male	Asian or Pacific Islander	C20.9-Rectum, NOS	Poorly differentiated; Grade III	8263/3: Adenocarcinoma in tubulovillous adenoma	N1	No tumor deposits	Negative	0	No	8	70-79	Married (including common law)
1252223	Female	White	C20.9-Rectum, NOS	Moderately differentiated; Grade II	8210/3: Adenocarcinoma in adenomatous polyp	N0	NA	NA	NA	No	12	60-69	Unknown
1252935	Female	White	C18.7-Sigmoid colon	Moderately differentiated; Grade II	8263/3: Adenocarcinoma in tubulovillous adenoma	N0	No tumor deposits	NA	0	No	10	50-59	Married (including common law)
1252951	Female	Black	C18.2-Ascending colon	Moderately differentiated; Grade II	8261/3: Adenocarcinoma in villous adenoma	N0	No tumor deposits	NA	0	No	11	60-69	Married (including common law)
1253181	Male	White	C18.7-Sigmoid colon	Moderately differentiated; Grade II	8210/3: Adenocarcinoma in adenomatous polyp	N0	No tumor deposits	Negative	0	No	8	40-49	Unknown
1253738	Male	White	C18.0-Cecum	Moderately differentiated; Grade II	8140/3: Adenocarcinoma, NOS	N0	NA	Positive	0	Yes	20	70-79	Married (including common law)
1253982	Male	Asian or Pacific Islander	C20.9-Rectum, NOS	Well differentiated; Grade I	8263/3: Adenocarcinoma in tubulovillous adenoma	N0	No tumor deposits	NA	0	No	20	70-79	Married (including common law)
1254161	Male	White	C20.9-Rectum, NOS	Moderately differentiated; Grade II	8263/3: Adenocarcinoma in tubulovillous adenoma	N0	No tumor deposits	Negative	0	No	11	70-79	Married (including common law)
1254469	Female	White	C18.7-Sigmoid colon	Moderately differentiated; Grade II	8140/3: Adenocarcinoma, NOS	N1	No tumor deposits	Negative	0	No	18	40-49	Married (including common law)
1254634	Male	White	C18.3-Hepatic flexure of colon	Well differentiated; Grade I	8140/3: Adenocarcinoma, NOS	N1	No tumor deposits	Negative	0	No	55	80-89	Married (including common law)
1254943	Male	White	C20.9-Rectum, NOS	Moderately differentiated; Grade II	8140/3: Adenocarcinoma, NOS	N0	No tumor deposits	NA	0	No	5	60-69	Married (including common law)
1255126	Female	White	C18.1-Appendix	Well differentiated; Grade I	8240/3: Carcinoid tumor, NOS	N0	NA	NA	NA	No	7	20-29	Single (never married)
1255347	Female	White	C18.0-Cecum	Moderately differentiated; Grade II	8140/3: Adenocarcinoma, NOS	N0	NA	NA	0	No	60	80-89	Widowed
1255475	Male	Asian or Pacific Islander	C20.9-Rectum, NOS	Moderately differentiated; Grade II	8210/3: Adenocarcinoma in adenomatous polyp	N0	NA	NA	0	No	18	70-79	Single (never married)
1255975	Male	White	C18.7-Sigmoid colon	Moderately differentiated; Grade II	8210/3: Adenocarcinoma in adenomatous polyp	N0	NA	NA	0	No	13	50-59	Unknown
1256518	Male	Black	C18.7-Sigmoid colon	Moderately differentiated; Grade II	8140/3: Adenocarcinoma, NOS	N0	No tumor deposits	Negative	0	No	12	70-79	Separated
1256591	Male	White	C20.9-Rectum, NOS	Moderately differentiated; Grade II	8210/3: Adenocarcinoma in adenomatous polyp	N0	No tumor deposits	Negative	NA	No	5	60-69	Separated
1257193	Male	Asian or Pacific Islander	C18.7-Sigmoid colon	Moderately differentiated; Grade II	8210/3: Adenocarcinoma in adenomatous polyp	N1	No tumor deposits	Negative	0	No	9	60-69	Married (including common law)
1257357	Female	Asian or Pacific Islander	C18.0-Cecum	Well differentiated; Grade I	8263/3: Adenocarcinoma in tubulovillous adenoma	N0	No tumor deposits	NA	0	No	15	50-59	Married (including common law)
1257523	Male	Asian or Pacific Islander	C18.7-Sigmoid colon	Moderately differentiated; Grade II	8210/3: Adenocarcinoma in adenomatous polyp	N0	No tumor deposits	NA	0	No	4	60-69	Married (including common law)
1257639	Female	Asian or Pacific Islander	C20.9-Rectum, NOS	Well differentiated; Grade I	8240/3: Carcinoid tumor, NOS	N0	NA	NA	NA	No	7	60-69	Unknown
1258089	Male	White	C18.3-Hepatic flexure of colon	Poorly differentiated; Grade III	8140/3: Adenocarcinoma, NOS	N0	NA	NA	NA	Yes	55	70-79	Widowed
1258258	Female	White	C18.2-Ascending colon	Moderately differentiated; Grade II	8480/3: Mucinous adenocarcinoma	N0	No tumor deposits	Negative	0	No	4	70-79	Unmarried or Domestic Partner
1258307	Male	White	C18.4-Transverse colon	Moderately differentiated; Grade II	8140/3: Adenocarcinoma, NOS	N0	No tumor deposits	NA	NA	No	3	80-89	Married (including common law)
1258328	Male	White	C18.4-Transverse colon	Moderately differentiated; Grade II	8263/3: Adenocarcinoma in tubulovillous adenoma	N0	NA	Positive	NA	Yes	50	70-79	Married (including common law)
1258381	Male	White	C18.1-Appendix	Moderately differentiated; Grade II	8140/3: Adenocarcinoma, NOS	N0	NA	Negative	NA	No	15	70-79	Married (including common law)
1259121	Male	White	C18.3-Hepatic flexure of colon	Moderately differentiated; Grade II	8210/3: Adenocarcinoma in adenomatous polyp	N0	NA	NA	NA	No	10	60-69	Married (including common law)
1260105	Female	Asian or Pacific Islander	C18.0-Cecum	Moderately differentiated; Grade II	8140/3: Adenocarcinoma, NOS	N0	No tumor deposits	Negative	NA	No	30	40-49	Married (including common law)
1260437	Male	White	C18.7-Sigmoid colon	Moderately differentiated; Grade II	8140/3: Adenocarcinoma, NOS	N1	No tumor deposits	Negative	0	No	15	50-59	Married (including common law)
1260439	Female	White	C18.0-Cecum	Moderately differentiated; Grade II	8261/3: Adenocarcinoma in villous adenoma	N0	No tumor deposits	NA	0	No	15	60-69	Divorced
1261239	Female	Asian or Pacific Islander	C20.9-Rectum, NOS	Well differentiated; Grade I	8246/3: Neuroendocrine carcinoma, NOS	N0	NA	NA	NA	No	3	50-59	Unknown
1261734	Male	White	C20.9-Rectum, NOS	Moderately differentiated; Grade II	8263/3: Adenocarcinoma in tubulovillous adenoma	N0	No tumor deposits	NA	0	No	10	60-69	Widowed
1261901	Male	White	C18.0-Cecum	Well differentiated; Grade I	8263/3: Adenocarcinoma in tubulovillous adenoma	N1	No tumor deposits	Negative	0	No	7	70-79	Married (including common law)
1261995	Male	White	C18.7-Sigmoid colon	Moderately differentiated; Grade II	8263/3: Adenocarcinoma in tubulovillous adenoma	N0	NA	NA	0	No	2	50-59	Unknown
1262205	Female	White	C19.9-Rectosigmoid junction	Moderately differentiated; Grade II	8263/3: Adenocarcinoma in tubulovillous adenoma	N0	NA	Negative	0	No	10	50-59	Married (including common law)
1262311	Male	Asian or Pacific Islander	C20.9-Rectum, NOS	Well differentiated; Grade I	8240/3: Carcinoid tumor, NOS	N0	NA	NA	NA	No	5	50-59	Married (including common law)
1262507	Female	White	C18.7-Sigmoid colon	Moderately differentiated; Grade II	8140/3: Adenocarcinoma, NOS	N0	No tumor deposits	Negative	0	No	15	50-59	Single (never married)
1263126	Female	Asian or Pacific Islander	C18.7-Sigmoid colon	Moderately differentiated; Grade II	8263/3: Adenocarcinoma in tubulovillous adenoma	N1	No tumor deposits	Negative	NA	No	8	40-49	Married (including common law)
1263280	Female	White	C18.0-Cecum	Moderately differentiated; Grade II	8263/3: Adenocarcinoma in tubulovillous adenoma	N0	No tumor deposits	Negative	0	No	10	50-59	Married (including common law)
1263303	Female	White	C18.2-Ascending colon	Well differentiated; Grade I	8263/3: Adenocarcinoma in tubulovillous adenoma	N0	No tumor deposits	Negative	0	No	32	70-79	Married (including common law)
1263436	Female	Asian or Pacific Islander	C18.4-Transverse colon	Well differentiated; Grade I	8140/3: Adenocarcinoma, NOS	N0	NA	NA	NA	No	40	80-89	Married (including common law)
1264028	Male	White	C18.4-Transverse colon	Well differentiated; Grade I	8140/3: Adenocarcinoma, NOS	N0	No tumor deposits	NA	0	No	3	70-79	Married (including common law)
1264242	Male	Asian or Pacific Islander	C19.9-Rectosigmoid junction	Moderately differentiated; Grade II	8140/3: Adenocarcinoma, NOS	N0	No tumor deposits	NA	0	No	19	70-79	Single (never married)
1264481	Female	White	C18.0-Cecum	Moderately differentiated; Grade II	8140/3: Adenocarcinoma, NOS	N2	No tumor deposits	NA	0	No	42	50-59	Married (including common law)
1264867	Female	Asian or Pacific Islander	C18.6-Descending colon	Well differentiated; Grade I	8263/3: Adenocarcinoma in tubulovillous adenoma	N0	No tumor deposits	NA	0	No	4	60-69	Married (including common law)
1265863	Female	White	C20.9-Rectum, NOS	Well differentiated; Grade I	8210/3: Adenocarcinoma in adenomatous polyp	N0	NA	Negative	0	No	12	60-69	Unknown
1266120	Female	Asian or Pacific Islander	C20.9-Rectum, NOS	Well differentiated; Grade I	8246/3: Neuroendocrine carcinoma, NOS	N0	NA	NA	NA	No	7	70-79	Married (including common law)
1266975	Female	Black	C19.9-Rectosigmoid junction	Moderately differentiated; Grade II	8263/3: Adenocarcinoma in tubulovillous adenoma	N0	No tumor deposits	Negative	0	No	15	50-59	Single (never married)
1267343	Female	White	C20.9-Rectum, NOS	Moderately differentiated; Grade II	8140/3: Adenocarcinoma, NOS	N0	No tumor deposits	Positive	0	No	20	60-69	Widowed
1267421	Male	White	C20.9-Rectum, NOS	Well differentiated; Grade I	8240/3: Carcinoid tumor, NOS	N0	NA	NA	NA	No	2	50-59	Married (including common law)
1267752	Male	Asian or Pacific Islander	C20.9-Rectum, NOS	Moderately differentiated; Grade II	8140/3: Adenocarcinoma, NOS	N1	NA	Positive	0	Yes	80	50-59	Single (never married)
1268372	Female	White	C18.0-Cecum	Moderately differentiated; Grade II	8140/3: Adenocarcinoma, NOS	N0	No tumor deposits	Negative	0	No	29	70-79	Married (including common law)
1268873	Female	Asian or Pacific Islander	C18.7-Sigmoid colon	Moderately differentiated; Grade II	8263/3: Adenocarcinoma in tubulovillous adenoma	N0	NA	Positive	0	No	25	90-99	Widowed
1269034	Male	White	C20.9-Rectum, NOS	Well differentiated; Grade I	8261/3: Adenocarcinoma in villous adenoma	N0	No tumor deposits	NA	0	No	3	40-49	Married (including common law)
1269478	Male	Asian or Pacific Islander	C20.9-Rectum, NOS	Moderately differentiated; Grade II	8246/3: Neuroendocrine carcinoma, NOS	N0	NA	NA	NA	No	4	50-59	Unknown
1269482	Male	White	C18.7-Sigmoid colon	Moderately differentiated; Grade II	8263/3: Adenocarcinoma in tubulovillous adenoma	N0	No tumor deposits	Negative	0	No	30	70-79	Married (including common law)
1269958	Female	White	C18.6-Descending colon	Moderately differentiated; Grade II	8210/3: Adenocarcinoma in adenomatous polyp	N0	No tumor deposits	NA	0	No	5	60-69	Unknown
1269979	Female	White	C18.1-Appendix	Moderately differentiated; Grade II	8480/3: Mucinous adenocarcinoma	N2	NA	Negative	NA	No	15	40-49	Married (including common law)
1270174	Male	Asian or Pacific Islander	C18.2-Ascending colon	Moderately differentiated; Grade II	8140/3: Adenocarcinoma, NOS	N0	No tumor deposits	Negative	0	No	25	80-89	Married (including common law)
1270234	Female	Asian or Pacific Islander	C20.9-Rectum, NOS	Moderately differentiated; Grade II	8210/3: Adenocarcinoma in adenomatous polyp	N0	No tumor deposits	Negative	NA	Yes	13	50-59	Married (including common law)
1270302	Male	Asian or Pacific Islander	C18.7-Sigmoid colon	Moderately differentiated; Grade II	8210/3: Adenocarcinoma in adenomatous polyp	N1	No tumor deposits	NA	0	No	12	60-69	Married (including common law)
1270836	Male	White	C19.9-Rectosigmoid junction	Moderately differentiated; Grade II	8140/3: Adenocarcinoma, NOS	N0	No tumor deposits	NA	0	No	25	90-99	Married (including common law)
1271059	Male	Black	C20.9-Rectum, NOS	Well differentiated; Grade I	8246/3: Neuroendocrine carcinoma, NOS	N0	NA	NA	NA	No	10	40-49	Married (including common law)
1271206	Male	White	C18.7-Sigmoid colon	Well differentiated; Grade I	8210/3: Adenocarcinoma in adenomatous polyp	N0	No tumor deposits	NA	0	No	100	50-59	Single (never married)
1271419	Male	Black	C20.9-Rectum, NOS	Well differentiated; Grade I	8240/3: Carcinoid tumor, NOS	N0	NA	NA	NA	No	7	60-69	Separated
1271721	Female	White	C18.0-Cecum	Well differentiated; Grade I	8263/3: Adenocarcinoma in tubulovillous adenoma	N0	No tumor deposits	NA	0	No	5	70-79	Unknown
1271807	Female	White	C18.7-Sigmoid colon	Moderately differentiated; Grade II	8263/3: Adenocarcinoma in tubulovillous adenoma	N0	No tumor deposits	NA	0	No	2	60-69	Single (never married)
1273132	Male	White	C18.2-Ascending colon	Moderately differentiated; Grade II	8140/3: Adenocarcinoma, NOS	N0	No tumor deposits	NA	0	No	30	90-99	Married (including common law)
1274160	Male	Black	C20.9-Rectum, NOS	Well differentiated; Grade I	8240/3: Carcinoid tumor, NOS	N0	NA	NA	NA	No	3	70-79	Married (including common law)
1274843	Female	Black	C18.6-Descending colon	Moderately differentiated; Grade II	8263/3: Adenocarcinoma in tubulovillous adenoma	N0	No tumor deposits	Negative	0	No	5	50-59	Unknown
1274890	Male	Asian or Pacific Islander	C20.9-Rectum, NOS	Well differentiated; Grade I	8246/3: Neuroendocrine carcinoma, NOS	N0	NA	NA	NA	No	5	50-59	Unknown
1275611	Female	Black	C18.7-Sigmoid colon	Moderately differentiated; Grade II	8210/3: Adenocarcinoma in adenomatous polyp	N0	No tumor deposits	NA	0	No	11	60-69	Married (including common law)
1275790	Female	White	C18.2-Ascending colon	Well differentiated; Grade I	8210/3: Adenocarcinoma in adenomatous polyp	N1	No tumor deposits	NA	0	No	7	80-89	Married (including common law)
1276454	Male	Asian or Pacific Islander	C18.7-Sigmoid colon	Moderately differentiated; Grade II	8210/3: Adenocarcinoma in adenomatous polyp	N0	No tumor deposits	NA	0	No	30	60-69	Married (including common law)
1276832	Female	White	C18.2-Ascending colon	Moderately differentiated; Grade II	8480/3: Mucinous adenocarcinoma	N0	No tumor deposits	Positive	0	No	12	80-89	Married (including common law)
1277555	Male	Black	C20.9-Rectum, NOS	Well differentiated; Grade I	8240/3: Carcinoid tumor, NOS	N0	NA	NA	NA	No	2	50-59	Unknown
1277763	Female	Asian or Pacific Islander	C18.3-Hepatic flexure of colon	Well differentiated; Grade I	8210/3: Adenocarcinoma in adenomatous polyp	N0	No tumor deposits	Negative	0	No	9	60-69	Unknown
1277883	Male	White	C20.9-Rectum, NOS	Moderately differentiated; Grade II	8210/3: Adenocarcinoma in adenomatous polyp	N0	No tumor deposits	Negative	0	No	11	50-59	Married (including common law)
1278107	Male	White	C18.5-Splenic flexure of colon	Moderately differentiated; Grade II	8140/3: Adenocarcinoma, NOS	N1	No tumor deposits	Positive	1	No	8	70-79	Married (including common law)
1278415	Female	White	C18.2-Ascending colon	Moderately differentiated; Grade II	8140/3: Adenocarcinoma, NOS	N0	No tumor deposits	Negative	0	No	35	60-69	Divorced
1278802	Female	Black	C18.7-Sigmoid colon	Moderately differentiated; Grade II	8140/3: Adenocarcinoma, NOS	N1	No tumor deposits	NA	0	No	14	60-69	Widowed
1279249	Male	Asian or Pacific Islander	C20.9-Rectum, NOS	Poorly differentiated; Grade III	8263/3: Adenocarcinoma in tubulovillous adenoma	N0	No tumor deposits	NA	0	No	4	60-69	Unknown
1279423	Female	White	C18.7-Sigmoid colon	Moderately differentiated; Grade II	8140/3: Adenocarcinoma, NOS	N0	No tumor deposits	Negative	0	No	32	40-49	Married (including common law)
1279504	Female	White	C18.7-Sigmoid colon	Moderately differentiated; Grade II	8210/3: Adenocarcinoma in adenomatous polyp	N0	NA	NA	0	No	35	90-99	Widowed
1279578	Female	Black	C18.0-Cecum	Moderately differentiated; Grade II	8140/3: Adenocarcinoma, NOS	N0	NA	Negative	NA	No	40	80-89	Divorced
1279647	Female	Black	C18.0-Cecum	Moderately differentiated; Grade II	8261/3: Adenocarcinoma in villous adenoma	N0	No tumor deposits	Negative	0	No	50	60-69	Single (never married)
1280177	Female	Asian or Pacific Islander	C18.6-Descending colon	Moderately differentiated; Grade II	8263/3: Adenocarcinoma in tubulovillous adenoma	N0	No tumor deposits	Positive	0	No	12	70-79	Single (never married)
1280227	Male	White	C20.9-Rectum, NOS	Well differentiated; Grade I	8246/3: Neuroendocrine carcinoma, NOS	N0	NA	NA	NA	No	5	70-79	Married (including common law)
1280263	Female	White	C18.7-Sigmoid colon	Well differentiated; Grade I	8240/3: Carcinoid tumor, NOS	N0	NA	NA	NA	No	4	50-59	Single (never married)
1280625	Female	White	C18.3-Hepatic flexure of colon	Poorly differentiated; Grade III	8140/3: Adenocarcinoma, NOS	N0	NA	Negative	0	No	8	60-69	Married (including common law)
1280626	Female	Asian or Pacific Islander	C18.7-Sigmoid colon	Moderately differentiated; Grade II	8140/3: Adenocarcinoma, NOS	N1	No tumor deposits	Positive	0	No	32	50-59	Unknown
1281272	Female	Black	C18.2-Ascending colon	Moderately differentiated; Grade II	8480/3: Mucinous adenocarcinoma	N1	Tumor Deposits identified	Negative	0	No	8	60-69	Unknown
1281479	Male	Black	C20.9-Rectum, NOS	Well differentiated; Grade I	8240/3: Carcinoid tumor, NOS	N0	NA	NA	NA	No	8	60-69	Married (including common law)
1281518	Male	Asian or Pacific Islander	C20.9-Rectum, NOS	Moderately differentiated; Grade II	8140/3: Adenocarcinoma, NOS	N0	No tumor deposits	NA	0	No	29	60-69	Married (including common law)
1281568	Female	White	C18.0-Cecum	Moderately differentiated; Grade II	8140/3: Adenocarcinoma, NOS	N0	No tumor deposits	Negative	0	No	25	80-89	Widowed
1281940	Male	Asian or Pacific Islander	C20.9-Rectum, NOS	Well differentiated; Grade I	8240/3: Carcinoid tumor, NOS	N0	NA	NA	NA	No	5	50-59	Married (including common law)
1282128	Male	White	C20.9-Rectum, NOS	Moderately differentiated; Grade II	8261/3: Adenocarcinoma in villous adenoma	N0	No tumor deposits	NA	NA	No	14	70-79	Single (never married)
1282343	Male	Black	C20.9-Rectum, NOS	Moderately differentiated; Grade II	8246/3: Neuroendocrine carcinoma, NOS	N0	NA	NA	NA	No	4	60-69	Single (never married)
1282481	Female	White	C18.7-Sigmoid colon	Moderately differentiated; Grade II	8140/3: Adenocarcinoma, NOS	N0	NA	Positive	NA	Yes	24	40-49	Married (including common law)
1283108	Female	White	C18.1-Appendix	Well differentiated; Grade I	8246/3: Neuroendocrine carcinoma, NOS	N0	NA	NA	NA	No	10	30-39	Married (including common law)
1283906	Male	White	C19.9-Rectosigmoid junction	Moderately differentiated; Grade II	8210/3: Adenocarcinoma in adenomatous polyp	N0	No tumor deposits	Negative	0	No	8	40-49	Married (including common law)
1283949	Female	White	C18.0-Cecum	Moderately differentiated; Grade II	8480/3: Mucinous adenocarcinoma	N0	No tumor deposits	Negative	0	No	22	70-79	Unknown
1284147	Male	Asian or Pacific Islander	C19.9-Rectosigmoid junction	Moderately differentiated; Grade II	8140/3: Adenocarcinoma, NOS	N1	No tumor deposits	Negative	0	No	19	50-59	Single (never married)
1284438	Male	White	C18.7-Sigmoid colon	Undifferentiated; anaplastic; Grade IV	8140/3: Adenocarcinoma, NOS	N0	NA	NA	0	No	20	60-69	Married (including common law)
1284530	Female	Asian or Pacific Islander	C20.9-Rectum, NOS	Well differentiated; Grade I	8240/3: Carcinoid tumor, NOS	N0	NA	NA	NA	No	10	60-69	Married (including common law)
1284788	Male	Asian or Pacific Islander	C20.9-Rectum, NOS	Well differentiated; Grade I	8240/3: Carcinoid tumor, NOS	N0	NA	NA	NA	No	2	50-59	Married (including common law)
1284999	Female	White	C18.0-Cecum	Well differentiated; Grade I	8263/3: Adenocarcinoma in tubulovillous adenoma	N0	No tumor deposits	Negative	0	No	11	60-69	Single (never married)
1285045	Female	Black	C20.9-Rectum, NOS	Moderately differentiated; Grade II	8210/3: Adenocarcinoma in adenomatous polyp	N0	No tumor deposits	Positive	0	No	11	70-79	Widowed
1285315	Male	White	C18.7-Sigmoid colon	Poorly differentiated; Grade III	8210/3: Adenocarcinoma in adenomatous polyp	N0	No tumor deposits	Negative	0	No	13	50-59	Divorced
1285700	Male	White	C18.7-Sigmoid colon	Moderately differentiated; Grade II	8210/3: Adenocarcinoma in adenomatous polyp	N0	NA	NA	NA	No	14	60-69	Unknown
1286503	Male	White	C20.9-Rectum, NOS	Moderately differentiated; Grade II	8210/3: Adenocarcinoma in adenomatous polyp	N0	No tumor deposits	Negative	0	No	3	60-69	Married (including common law)
1286528	Male	White	C18.7-Sigmoid colon	Moderately differentiated; Grade II	8140/3: Adenocarcinoma, NOS	N0	No tumor deposits	Negative	0	No	22	70-79	Married (including common law)
1286661	Female	Asian or Pacific Islander	C18.3-Hepatic flexure of colon	Moderately differentiated; Grade II	8140/3: Adenocarcinoma, NOS	N0	No tumor deposits	Negative	0	No	21	60-69	Married (including common law)
1286664	Male	Asian or Pacific Islander	C18.7-Sigmoid colon	Moderately differentiated; Grade II	8140/3: Adenocarcinoma, NOS	N0	No tumor deposits	Negative	0	No	15	50-59	Single (never married)
1286763	Female	White	C18.2-Ascending colon	Moderately differentiated; Grade II	8140/3: Adenocarcinoma, NOS	N1	No tumor deposits	Negative	0	No	17	60-69	Married (including common law)
1286987	Female	Asian or Pacific Islander	C18.7-Sigmoid colon	Moderately differentiated; Grade II	8480/3: Mucinous adenocarcinoma	N0	No tumor deposits	Negative	0	No	24	60-69	Married (including common law)
1287139	Male	American Indian/Alaska Native	C19.9-Rectosigmoid junction	Moderately differentiated; Grade II	8210/3: Adenocarcinoma in adenomatous polyp	N0	No tumor deposits	Negative	0	No	7	70-79	Single (never married)
1287377	Female	White	C20.9-Rectum, NOS	Moderately differentiated; Grade II	8263/3: Adenocarcinoma in tubulovillous adenoma	N0	No tumor deposits	NA	0	No	10	30-39	Single (never married)
1287801	Male	Asian or Pacific Islander	C18.2-Ascending colon	Well differentiated; Grade I	8210/3: Adenocarcinoma in adenomatous polyp	N0	No tumor deposits	Negative	0	No	7	70-79	Married (including common law)
1287821	Female	White	C18.7-Sigmoid colon	Moderately differentiated; Grade II	8210/3: Adenocarcinoma in adenomatous polyp	N1	No tumor deposits	NA	0	No	14	70-79	Married (including common law)
1289277	Male	White	C20.9-Rectum, NOS	Poorly differentiated; Grade III	8140/3: Adenocarcinoma, NOS	N0	No tumor deposits	NA	0	No	10	30-39	Married (including common law)
1290191	Male	Asian or Pacific Islander	C20.9-Rectum, NOS	Well differentiated; Grade I	8240/3: Carcinoid tumor, NOS	N0	NA	NA	NA	No	3	30-39	Single (never married)
1290401	Male	White	C18.2-Ascending colon	Moderately differentiated; Grade II	8210/3: Adenocarcinoma in adenomatous polyp	N0	No tumor deposits	NA	0	No	21	80-89	Married (including common law)
1291348	Male	White	C20.9-Rectum, NOS	Moderately differentiated; Grade II	8263/3: Adenocarcinoma in tubulovillous adenoma	N0	No tumor deposits	NA	0	No	10	40-49	Married (including common law)
1291425	Male	Asian or Pacific Islander	C19.9-Rectosigmoid junction	Moderately differentiated; Grade II	8263/3: Adenocarcinoma in tubulovillous adenoma	N0	NA	NA	NA	No	20	30-39	Unknown
1291624	Male	White	C18.3-Hepatic flexure of colon	Moderately differentiated; Grade II	8263/3: Adenocarcinoma in tubulovillous adenoma	N0	No tumor deposits	Negative	0	No	11	50-59	Single (never married)
1291817	Male	Asian or Pacific Islander	C18.6-Descending colon	Moderately differentiated; Grade II	8210/3: Adenocarcinoma in adenomatous polyp	N0	NA	NA	NA	No	6	60-69	Unknown
1292549	Male	White	C20.9-Rectum, NOS	Moderately differentiated; Grade II	8140/3: Adenocarcinoma, NOS	N0	NA	Negative	NA	No	30	50-59	Married (including common law)
1292867	Male	White	C18.7-Sigmoid colon	Moderately differentiated; Grade II	8263/3: Adenocarcinoma in tubulovillous adenoma	N0	No tumor deposits	Negative	0	No	56	60-69	Separated
1293113	Female	White	C18.2-Ascending colon	Well differentiated; Grade I	8140/3: Adenocarcinoma, NOS	N0	No tumor deposits	NA	0	No	5	80-89	Widowed
1293119	Male	Asian or Pacific Islander	C18.7-Sigmoid colon	Well differentiated; Grade I	8210/3: Adenocarcinoma in adenomatous polyp	N0	NA	NA	0	No	40	30-39	Married (including common law)
1293153	Female	White	C18.1-Appendix	Well differentiated; Grade I	8246/3: Neuroendocrine carcinoma, NOS	N0	NA	NA	NA	No	2	30-39	Married (including common law)
1293456	Female	White	C18.7-Sigmoid colon	Poorly differentiated; Grade III	8140/3: Adenocarcinoma, NOS	N1	No tumor deposits	Negative	0	No	14	60-69	Married (including common law)
1293853	Male	White	C18.7-Sigmoid colon	Moderately differentiated; Grade II	8210/3: Adenocarcinoma in adenomatous polyp	N2	No tumor deposits	Negative	0	No	8	50-59	Married (including common law)
1294504	Male	White	C18.2-Ascending colon	Moderately differentiated; Grade II	8140/3: Adenocarcinoma, NOS	N0	NA	Positive	NA	No	76	90-99	Divorced
1294969	Female	White	C18.4-Transverse colon	Moderately differentiated; Grade II	8210/3: Adenocarcinoma in adenomatous polyp	N0	No tumor deposits	Negative	0	No	10	60-69	Married (including common law)
1295070	Male	White	C20.9-Rectum, NOS	Moderately differentiated; Grade II	8210/3: Adenocarcinoma in adenomatous polyp	N0	NA	NA	NA	No	9	50-59	Unknown
1295398	Male	White	C20.9-Rectum, NOS	Moderately differentiated; Grade II	8263/3: Adenocarcinoma in tubulovillous adenoma	N0	NA	Positive	NA	No	13	80-89	Married (including common law)
1295564	Female	Asian or Pacific Islander	C20.9-Rectum, NOS	Poorly differentiated; Grade III	8210/3: Adenocarcinoma in adenomatous polyp	N0	No tumor deposits	Negative	0	No	28	70-79	Married (including common law)
1295611	Female	Asian or Pacific Islander	C20.9-Rectum, NOS	Poorly differentiated; Grade III	8480/3: Mucinous adenocarcinoma	N0	No tumor deposits	Negative	0	No	13	40-49	Married (including common law)
1296453	Male	White	C18.7-Sigmoid colon	Moderately differentiated; Grade II	8140/3: Adenocarcinoma, NOS	N0	No tumor deposits	NA	0	No	25	50-59	Married (including common law)
1296464	Male	White	C18.0-Cecum	Moderately differentiated; Grade II	8140/3: Adenocarcinoma, NOS	N0	No tumor deposits	Negative	0	No	15	50-59	Married (including common law)
1296850	Male	White	C20.9-Rectum, NOS	Well differentiated; Grade I	8240/3: Carcinoid tumor, NOS	N0	NA	NA	NA	No	5	70-79	Single (never married)
1298206	Female	White	C20.9-Rectum, NOS	Moderately differentiated; Grade II	8261/3: Adenocarcinoma in villous adenoma	N0	No tumor deposits	NA	0	No	3	70-79	Widowed
1298600	Female	White	C20.9-Rectum, NOS	Well differentiated; Grade I	8240/3: Carcinoid tumor, NOS	N0	NA	NA	NA	No	5	50-59	Single (never married)
1299049	Male	White	C20.9-Rectum, NOS	Well differentiated; Grade I	8246/3: Neuroendocrine carcinoma, NOS	N0	NA	NA	NA	No	5	50-59	Unknown
1299088	Male	White	C18.7-Sigmoid colon	Poorly differentiated; Grade III	8261/3: Adenocarcinoma in villous adenoma	N0	No tumor deposits	NA	0	No	10	70-79	Unknown
1299125	Male	White	C18.0-Cecum	Moderately differentiated; Grade II	8263/3: Adenocarcinoma in tubulovillous adenoma	N0	No tumor deposits	NA	0	No	4	70-79	Married (including common law)
1299614	Male	Asian or Pacific Islander	C18.0-Cecum	Well differentiated; Grade I	8263/3: Adenocarcinoma in tubulovillous adenoma	N0	No tumor deposits	NA	0	No	15	60-69	Married (including common law)
1299634	Female	White	C18.7-Sigmoid colon	Moderately differentiated; Grade II	8263/3: Adenocarcinoma in tubulovillous adenoma	N0	No tumor deposits	NA	NA	No	30	80-89	Widowed
1300898	Male	White	C18.0-Cecum	Moderately differentiated; Grade II	8263/3: Adenocarcinoma in tubulovillous adenoma	N0	No tumor deposits	NA	0	No	10	50-59	Married (including common law)
1301864	Male	White	C18.0-Cecum	Well differentiated; Grade I	8261/3: Adenocarcinoma in villous adenoma	N0	No tumor deposits	Negative	0	No	5	60-69	Divorced
1302101	Female	White	C20.9-Rectum, NOS	Well differentiated; Grade I	8140/3: Adenocarcinoma, NOS	N0	No tumor deposits	Negative	NA	No	40	50-59	Single (never married)
1302442	Male	Black	C18.5-Splenic flexure of colon	Moderately differentiated; Grade II	8140/3: Adenocarcinoma, NOS	N0	No tumor deposits	Negative	0	No	18	60-69	Separated
1303256	Male	White	C20.9-Rectum, NOS	Well differentiated; Grade I	8240/3: Carcinoid tumor, NOS	N0	NA	NA	NA	No	3	60-69	Single (never married)
1303872	Female	Asian or Pacific Islander	C19.9-Rectosigmoid junction	Well differentiated; Grade I	8246/3: Neuroendocrine carcinoma, NOS	N0	NA	NA	NA	No	20	60-69	Married (including common law)
1303922	Female	Asian or Pacific Islander	C18.3-Hepatic flexure of colon	Moderately differentiated; Grade II	8140/3: Adenocarcinoma, NOS	N0	No tumor deposits	Negative	0	No	10	70-79	Single (never married)
1304644	Female	White	C18.4-Transverse colon	Well differentiated; Grade I	8263/3: Adenocarcinoma in tubulovillous adenoma	N0	No tumor deposits	NA	0	No	22	80-89	Single (never married)
1305253	Female	White	C18.2-Ascending colon	Moderately differentiated; Grade II	8140/3: Adenocarcinoma, NOS	N0	No tumor deposits	Negative	0	No	35	70-79	Divorced
1305445	Male	White	C18.7-Sigmoid colon	Poorly differentiated; Grade III	8263/3: Adenocarcinoma in tubulovillous adenoma	N0	NA	NA	0	No	3	80-89	Single (never married)
1305491	Male	White	C20.9-Rectum, NOS	Moderately differentiated; Grade II	8210/3: Adenocarcinoma in adenomatous polyp	N0	No tumor deposits	Negative	0	No	8	70-79	Married (including common law)
1306020	Female	Black	C18.4-Transverse colon	Poorly differentiated; Grade III	8140/3: Adenocarcinoma, NOS	N0	No tumor deposits	Negative	0	No	15	80-89	Widowed
1306095	Male	White	C20.9-Rectum, NOS	Moderately differentiated; Grade II	8210/3: Adenocarcinoma in adenomatous polyp	N0	NA	NA	0	No	5	50-59	Unmarried or Domestic Partner
1306103	Female	Black	C18.1-Appendix	Well differentiated; Grade I	8240/3: Carcinoid tumor, NOS	N0	NA	NA	NA	No	5	50-59	Married (including common law)
1307048	Male	Asian or Pacific Islander	C20.9-Rectum, NOS	Poorly differentiated; Grade III	8140/3: Adenocarcinoma, NOS	N1	NA	Negative	NA	No	75	60-69	Widowed
1307064	Male	White	C18.7-Sigmoid colon	Moderately differentiated; Grade II	8140/3: Adenocarcinoma, NOS	N0	No tumor deposits	Negative	0	No	25	60-69	Married (including common law)
1307344	Male	White	C19.9-Rectosigmoid junction	Moderately differentiated; Grade II	8210/3: Adenocarcinoma in adenomatous polyp	N0	No tumor deposits	Negative	0	No	7	50-59	Unmarried or Domestic Partner
1307590	Male	Asian or Pacific Islander	C20.9-Rectum, NOS	Well differentiated; Grade I	8240/3: Carcinoid tumor, NOS	N0	NA	NA	NA	No	9	50-59	Divorced
1308342	Male	White	C20.9-Rectum, NOS	Moderately differentiated; Grade II	8140/3: Adenocarcinoma, NOS	N1	NA	Positive	0	Yes	25	50-59	Single (never married)
1308365	Female	Asian or Pacific Islander	C18.3-Hepatic flexure of colon	Moderately differentiated; Grade II	8140/3: Adenocarcinoma, NOS	N0	No tumor deposits	NA	0	No	10	60-69	Married (including common law)
1308825	Female	White	C20.9-Rectum, NOS	Moderately differentiated; Grade II	8263/3: Adenocarcinoma in tubulovillous adenoma	N0	No tumor deposits	NA	0	No	20	60-69	Single (never married)
1308864	Female	White	C18.7-Sigmoid colon	Moderately differentiated; Grade II	8210/3: Adenocarcinoma in adenomatous polyp	N0	NA	NA	0	No	13	80-89	Divorced
1310107	Male	White	C20.9-Rectum, NOS	Well differentiated; Grade I	8240/3: Carcinoid tumor, NOS	N0	NA	NA	NA	No	2	50-59	Married (including common law)
1310882	Female	Asian or Pacific Islander	C18.7-Sigmoid colon	Well differentiated; Grade I	8140/3: Adenocarcinoma, NOS	N0	No tumor deposits	Positive	0	No	22	80-89	Married (including common law)
1311471	Male	Asian or Pacific Islander	C20.9-Rectum, NOS	Moderately differentiated; Grade II	8140/3: Adenocarcinoma, NOS	N1	No tumor deposits	Positive	0	No	15	70-79	Married (including common law)
1311749	Female	White	C18.1-Appendix	Well differentiated; Grade I	8246/3: Neuroendocrine carcinoma, NOS	N0	NA	NA	NA	No	2	50-59	Married (including common law)
1311837	Male	White	C18.7-Sigmoid colon	Undifferentiated; anaplastic; Grade IV	8480/3: Mucinous adenocarcinoma	N0	No tumor deposits	Positive	0	Yes	45	60-69	Married (including common law)
1312277	Male	Asian or Pacific Islander	C18.7-Sigmoid colon	Moderately differentiated; Grade II	8140/3: Adenocarcinoma, NOS	N0	No tumor deposits	Negative	0	No	15	70-79	Divorced
1312712	Female	White	C18.1-Appendix	Well differentiated; Grade I	8240/3: Carcinoid tumor, NOS	N0	NA	NA	NA	No	6	20-29	Single (never married)
1312739	Female	Black	C18.0-Cecum	Moderately differentiated; Grade II	8263/3: Adenocarcinoma in tubulovillous adenoma	N0	No tumor deposits	NA	0	No	8	70-79	Divorced
1313160	Female	Black	C18.2-Ascending colon	Moderately differentiated; Grade II	8140/3: Adenocarcinoma, NOS	N0	No tumor deposits	Negative	0	No	37	60-69	Single (never married)
1313777	Male	White	C18.0-Cecum	Moderately differentiated; Grade II	8140/3: Adenocarcinoma, NOS	N0	NA	NA	NA	No	15	80-89	Married (including common law)
1313831	Male	Asian or Pacific Islander	C18.0-Cecum	Well differentiated; Grade I	8263/3: Adenocarcinoma in tubulovillous adenoma	N0	No tumor deposits	NA	0	No	4	80-89	Married (including common law)
1314298	Male	White	C20.9-Rectum, NOS	Well differentiated; Grade I	8240/3: Carcinoid tumor, NOS	N0	NA	NA	NA	No	3	50-59	Married (including common law)
1314389	Male	Black	C18.7-Sigmoid colon	Well differentiated; Grade I	8140/3: Adenocarcinoma, NOS	N0	NA	NA	0	No	30	60-69	Divorced
1314883	Male	White	C18.7-Sigmoid colon	Moderately differentiated; Grade II	8490/3: Signet ring cell carcinoma	N1	Tumor Deposits identified	Negative	0	No	25	40-49	Single (never married)
1315293	Male	White	C18.7-Sigmoid colon	Moderately differentiated; Grade II	8263/3: Adenocarcinoma in tubulovillous adenoma	N0	No tumor deposits	NA	0	No	29	40-49	Divorced
1315825	Male	White	C20.9-Rectum, NOS	Moderately differentiated; Grade II	8140/3: Adenocarcinoma, NOS	N0	NA	NA	0	No	12	60-69	Married (including common law)
1315984	Female	Asian or Pacific Islander	C18.7-Sigmoid colon	Moderately differentiated; Grade II	8140/3: Adenocarcinoma, NOS	N0	No tumor deposits	Negative	0	No	15	50-59	Married (including common law)
1316295	Male	Asian or Pacific Islander	C18.3-Hepatic flexure of colon	Poorly differentiated; Grade III	8263/3: Adenocarcinoma in tubulovillous adenoma	N1	No tumor deposits	NA	0	No	15	40-49	Married (including common law)
1317094	Male	Asian or Pacific Islander	C20.9-Rectum, NOS	Well differentiated; Grade I	8240/3: Carcinoid tumor, NOS	N0	NA	NA	NA	No	9	70-79	Married (including common law)
1317558	Male	White	C18.2-Ascending colon	Moderately differentiated; Grade II	8140/3: Adenocarcinoma, NOS	N0	No tumor deposits	NA	0	No	4	50-59	Single (never married)
1317988	Male	White	C18.7-Sigmoid colon	Well differentiated; Grade I	8263/3: Adenocarcinoma in tubulovillous adenoma	N0	NA	NA	NA	No	14	50-59	Divorced
1318043	Female	Asian or Pacific Islander	C18.7-Sigmoid colon	Moderately differentiated; Grade II	8210/3: Adenocarcinoma in adenomatous polyp	N0	No tumor deposits	Positive	0	No	13	70-79	Married (including common law)
1318281	Female	White	C20.9-Rectum, NOS	Moderately differentiated; Grade II	8210/3: Adenocarcinoma in adenomatous polyp	N0	No tumor deposits	NA	0	No	5	80-89	Widowed
1318460	Female	White	C18.1-Appendix	Well differentiated; Grade I	Other	N0	NA	NA	NA	No	50	30-39	Married (including common law)
1318615	Female	Black	C20.9-Rectum, NOS	Well differentiated; Grade I	8240/3: Carcinoid tumor, NOS	N0	NA	NA	NA	No	9	50-59	Married (including common law)
1318739	Male	White	C20.9-Rectum, NOS	Moderately differentiated; Grade II	8140/3: Adenocarcinoma, NOS	N1	NA	Positive	NA	Yes	50	50-59	Married (including common law)
1318840	Female	Black	C19.9-Rectosigmoid junction	Well differentiated; Grade I	8246/3: Neuroendocrine carcinoma, NOS	N0	NA	NA	NA	No	3	60-69	Unknown
1319107	Female	White	C18.1-Appendix	Well differentiated; Grade I	8240/3: Carcinoid tumor, NOS	N0	NA	NA	NA	No	2	50-59	Married (including common law)
1320313	Male	White	C18.7-Sigmoid colon	Well differentiated; Grade I	8210/3: Adenocarcinoma in adenomatous polyp	N0	NA	NA	0	No	6	60-69	Married (including common law)
1320418	Female	White	C20.9-Rectum, NOS	Moderately differentiated; Grade II	8210/3: Adenocarcinoma in adenomatous polyp	N0	No tumor deposits	NA	0	No	18	50-59	Single (never married)
1320562	Male	Asian or Pacific Islander	C18.4-Transverse colon	Poorly differentiated; Grade III	8010/3: Carcinoma, NOS	N1	NA	Positive	NA	Yes	52	50-59	Married (including common law)
1320833	Male	Asian or Pacific Islander	C20.9-Rectum, NOS	Well differentiated; Grade I	8240/3: Carcinoid tumor, NOS	N0	NA	NA	NA	No	3	60-69	Married (including common law)
1321148	Male	White	C20.9-Rectum, NOS	Undifferentiated; anaplastic; Grade IV	8263/3: Adenocarcinoma in tubulovillous adenoma	N0	No tumor deposits	NA	NA	No	21	60-69	Married (including common law)
1321467	Female	White	C20.9-Rectum, NOS	Well differentiated; Grade I	8240/3: Carcinoid tumor, NOS	N0	NA	NA	NA	No	1	50-59	Married (including common law)
1321478	Male	Black	C19.9-Rectosigmoid junction	Moderately differentiated; Grade II	8263/3: Adenocarcinoma in tubulovillous adenoma	N0	No tumor deposits	Positive	0	Yes	18	80-89	Married (including common law)
1321570	Male	White	C20.9-Rectum, NOS	Poorly differentiated; Grade III	8140/3: Adenocarcinoma, NOS	N1	NA	Positive	NA	Yes	130	60-69	Single (never married)
1322574	Female	Asian or Pacific Islander	C18.7-Sigmoid colon	Moderately differentiated; Grade II	8263/3: Adenocarcinoma in tubulovillous adenoma	N0	No tumor deposits	NA	0	No	6	60-69	Married (including common law)
1322607	Male	White	C18.2-Ascending colon	Well differentiated; Grade I	8263/3: Adenocarcinoma in tubulovillous adenoma	N0	No tumor deposits	NA	0	No	22	50-59	Widowed
1322610	Male	Asian or Pacific Islander	C20.9-Rectum, NOS	Moderately differentiated; Grade II	8246/3: Neuroendocrine carcinoma, NOS	N0	NA	NA	NA	No	10	60-69	Unknown
1322898	Male	Asian or Pacific Islander	C18.3-Hepatic flexure of colon	Moderately differentiated; Grade II	8140/3: Adenocarcinoma, NOS	N0	No tumor deposits	Positive	0	No	8	60-69	Married (including common law)
1323089	Female	Asian or Pacific Islander	C18.2-Ascending colon	Moderately differentiated; Grade II	8140/3: Adenocarcinoma, NOS	N0	No tumor deposits	Negative	0	No	20	50-59	Married (including common law)
1323295	Male	Asian or Pacific Islander	C18.5-Splenic flexure of colon	Poorly differentiated; Grade III	8140/3: Adenocarcinoma, NOS	N0	No tumor deposits	NA	0	No	18	80-89	Married (including common law)
1324194	Female	Asian or Pacific Islander	C18.2-Ascending colon	Moderately differentiated; Grade II	8263/3: Adenocarcinoma in tubulovillous adenoma	N0	No tumor deposits	NA	0	No	7	80-89	Unknown
1324418	Female	White	C18.4-Transverse colon	Moderately differentiated; Grade II	8140/3: Adenocarcinoma, NOS	N0	No tumor deposits	Negative	0	No	12	70-79	Married (including common law)
1324432	Male	White	C18.7-Sigmoid colon	Poorly differentiated; Grade III	8210/3: Adenocarcinoma in adenomatous polyp	N0	No tumor deposits	Negative	NA	No	17	50-59	Married (including common law)
1324555	Male	White	C20.9-Rectum, NOS	Moderately differentiated; Grade II	8210/3: Adenocarcinoma in adenomatous polyp	N0	No tumor deposits	NA	0	No	16	70-79	Married (including common law)
1324859	Male	White	C20.9-Rectum, NOS	Well differentiated; Grade I	8240/3: Carcinoid tumor, NOS	N1	NA	NA	NA	No	18	50-59	Married (including common law)
1325167	Female	White	C20.9-Rectum, NOS	Poorly differentiated; Grade III	Other	N0	NA	Positive	0	No	59	80-89	Divorced
1325527	Male	White	C18.1-Appendix	Well differentiated; Grade I	8240/3: Carcinoid tumor, NOS	N0	NA	NA	NA	No	7	B	Single (never married)
1325592	Female	White	C20.9-Rectum, NOS	Well differentiated; Grade I	8070/3: Squamous cell carcinoma, NOS	N0	No tumor deposits	NA	0	No	1	60-69	Divorced
1326084	Male	Asian or Pacific Islander	C18.7-Sigmoid colon	Moderately differentiated; Grade II	8140/3: Adenocarcinoma, NOS	N0	No tumor deposits	Negative	0	No	15	60-69	Married (including common law)
1326104	Female	White	C20.9-Rectum, NOS	Moderately differentiated; Grade II	8210/3: Adenocarcinoma in adenomatous polyp	N0	No tumor deposits	Negative	0	No	20	50-59	Married (including common law)
1326344	Female	White	C18.7-Sigmoid colon	Moderately differentiated; Grade II	8140/3: Adenocarcinoma, NOS	N1	No tumor deposits	NA	0	No	15	50-59	Single (never married)
1326542	Female	White	C20.9-Rectum, NOS	Well differentiated; Grade I	8240/3: Carcinoid tumor, NOS	N0	NA	NA	NA	No	2	50-59	Married (including common law)
1327182	Female	White	C18.2-Ascending colon	Poorly differentiated; Grade III	8140/3: Adenocarcinoma, NOS	N0	No tumor deposits	Negative	0	No	27	70-79	Married (including common law)
1327339	Female	Asian or Pacific Islander	C20.9-Rectum, NOS	Well differentiated; Grade I	8240/3: Carcinoid tumor, NOS	N0	NA	NA	NA	No	2	50-59	Married (including common law)
1327411	Male	White	C20.9-Rectum, NOS	Well differentiated; Grade I	8263/3: Adenocarcinoma in tubulovillous adenoma	N0	No tumor deposits	Negative	0	No	8	50-59	Married (including common law)
1327768	Male	Asian or Pacific Islander	C18.7-Sigmoid colon	Moderately differentiated; Grade II	8210/3: Adenocarcinoma in adenomatous polyp	N1	No tumor deposits	Positive	0	No	9	60-69	Single (never married)
1328019	Male	White	C20.9-Rectum, NOS	Well differentiated; Grade I	8240/3: Carcinoid tumor, NOS	N0	NA	NA	NA	No	15	50-59	Married (including common law)
1328549	Male	Asian or Pacific Islander	C20.9-Rectum, NOS	Well differentiated; Grade I	8240/3: Carcinoid tumor, NOS	N0	NA	NA	NA	No	6	50-59	Married (including common law)
1329177	Male	White	C18.3-Hepatic flexure of colon	Poorly differentiated; Grade III	8140/3: Adenocarcinoma, NOS	N0	NA	Positive	0	No	40	70-79	Married (including common law)
1329279	Female	White	C18.2-Ascending colon	Well differentiated; Grade I	8240/3: Carcinoid tumor, NOS	N0	NA	NA	NA	No	7	50-59	Single (never married)
1329573	Male	Black	C20.9-Rectum, NOS	Well differentiated; Grade I	8240/3: Carcinoid tumor, NOS	N0	NA	NA	NA	No	4	50-59	Married (including common law)
1329754	Male	White	C18.7-Sigmoid colon	Moderately differentiated; Grade II	8263/3: Adenocarcinoma in tubulovillous adenoma	N0	No tumor deposits	Positive	NA	No	11	60-69	Married (including common law)
1330164	Male	White	C18.7-Sigmoid colon	Undifferentiated; anaplastic; Grade IV	8480/3: Mucinous adenocarcinoma	N0	No tumor deposits	Negative	0	No	20	70-79	Divorced
1330415	Male	Asian or Pacific Islander	C20.9-Rectum, NOS	Moderately differentiated; Grade II	8210/3: Adenocarcinoma in adenomatous polyp	N0	No tumor deposits	NA	NA	No	5	60-69	Single (never married)
1330724	Male	Black	C19.9-Rectosigmoid junction	Moderately differentiated; Grade II	8210/3: Adenocarcinoma in adenomatous polyp	N0	No tumor deposits	NA	0	No	7	60-69	Married (including common law)
1330878	Male	Asian or Pacific Islander	C19.9-Rectosigmoid junction	Moderately differentiated; Grade II	8263/3: Adenocarcinoma in tubulovillous adenoma	N0	No tumor deposits	NA	0	No	6	60-69	Unknown
1331776	Female	White	C18.4-Transverse colon	Poorly differentiated; Grade III	8140/3: Adenocarcinoma, NOS	N0	NA	Positive	0	Yes	20	80-89	Married (including common law)
1331790	Male	Asian or Pacific Islander	C20.9-Rectum, NOS	Moderately differentiated; Grade II	8140/3: Adenocarcinoma, NOS	N0	NA	Negative	0	No	45	80-89	Married (including common law)
1332512	Female	Asian or Pacific Islander	C20.9-Rectum, NOS	Moderately differentiated; Grade II	8249/3: Atypical carcinoid tumor	N0	NA	NA	NA	No	4	50-59	Divorced
1332596	Male	White	C18.7-Sigmoid colon	Moderately differentiated; Grade II	8140/3: Adenocarcinoma, NOS	N0	No tumor deposits	Negative	0	No	30	50-59	Married (including common law)
1332641	Female	American Indian/Alaska Native	C18.2-Ascending colon	Moderately differentiated; Grade II	8210/3: Adenocarcinoma in adenomatous polyp	N0	No tumor deposits	Negative	NA	No	15	60-69	Unknown
1332899	Female	White	C18.0-Cecum	Moderately differentiated; Grade II	8140/3: Adenocarcinoma, NOS	N0	No tumor deposits	Positive	0	No	32	70-79	Widowed
1333478	Female	White	C18.2-Ascending colon	Moderately differentiated; Grade II	8480/3: Mucinous adenocarcinoma	N0	No tumor deposits	NA	1	No	20	60-69	Single (never married)
1333550	Female	White	C18.3-Hepatic flexure of colon	Well differentiated; Grade I	8263/3: Adenocarcinoma in tubulovillous adenoma	N0	No tumor deposits	Negative	0	No	50	50-59	Married (including common law)
1333776	Male	White	C18.7-Sigmoid colon	Moderately differentiated; Grade II	8210/3: Adenocarcinoma in adenomatous polyp	N0	No tumor deposits	Negative	NA	No	8	50-59	Single (never married)
1333926	Female	White	C18.7-Sigmoid colon	Well differentiated; Grade I	8263/3: Adenocarcinoma in tubulovillous adenoma	N0	No tumor deposits	Negative	NA	No	30	80-89	Married (including common law)
1334067	Female	Asian or Pacific Islander	C18.7-Sigmoid colon	Moderately differentiated; Grade II	8140/3: Adenocarcinoma, NOS	N0	No tumor deposits	NA	0	No	10	50-59	Married (including common law)
1334193	Female	White	C18.7-Sigmoid colon	Well differentiated; Grade I	8140/3: Adenocarcinoma, NOS	N0	No tumor deposits	Negative	0	No	10	60-69	Widowed
1334230	Female	White	C18.1-Appendix	Moderately differentiated; Grade II	8240/3: Carcinoid tumor, NOS	N0	NA	NA	NA	No	12	40-49	Married (including common law)
1334312	Female	White	C18.0-Cecum	Moderately differentiated; Grade II	8140/3: Adenocarcinoma, NOS	N0	No tumor deposits	Negative	0	No	24	60-69	Married (including common law)
1334427	Female	White	C19.9-Rectosigmoid junction	Moderately differentiated; Grade II	8140/3: Adenocarcinoma, NOS	N0	No tumor deposits	NA	0	No	50	60-69	Widowed
1334431	Female	Black	C18.0-Cecum	Moderately differentiated; Grade II	8140/3: Adenocarcinoma, NOS	N0	No tumor deposits	NA	0	No	50	60-69	Separated
1334461	Male	White	C18.0-Cecum	Well differentiated; Grade I	8140/3: Adenocarcinoma, NOS	N0	No tumor deposits	NA	0	No	5	50-59	Married (including common law)
1335105	Male	Asian or Pacific Islander	C20.9-Rectum, NOS	Well differentiated; Grade I	8240/3: Carcinoid tumor, NOS	N0	NA	NA	NA	No	4	60-69	Married (including common law)
1335269	Female	White	C18.4-Transverse colon	Moderately differentiated; Grade II	8140/3: Adenocarcinoma, NOS	N0	No tumor deposits	NA	0	No	18	60-69	Married (including common law)
1336314	Female	White	C18.0-Cecum	Moderately differentiated; Grade II	8140/3: Adenocarcinoma, NOS	N0	No tumor deposits	Negative	0	No	18	60-69	Married (including common law)
1336491	Male	White	C18.4-Transverse colon	Moderately differentiated; Grade II	8140/3: Adenocarcinoma, NOS	N1	No tumor deposits	Negative	0	No	10	60-69	Married (including common law)
1336952	Female	Asian or Pacific Islander	C20.9-Rectum, NOS	Moderately differentiated; Grade II	8210/3: Adenocarcinoma in adenomatous polyp	N0	NA	NA	0	No	6	50-59	Married (including common law)
1337091	Female	White	C20.9-Rectum, NOS	Well differentiated; Grade I	8240/3: Carcinoid tumor, NOS	N0	NA	NA	NA	No	3	60-69	Single (never married)
1337198	Female	White	C18.7-Sigmoid colon	Moderately differentiated; Grade II	8263/3: Adenocarcinoma in tubulovillous adenoma	N0	NA	NA	NA	No	10	50-59	Married (including common law)
1337229	Female	White	C19.9-Rectosigmoid junction	Moderately differentiated; Grade II	8140/3: Adenocarcinoma, NOS	N0	No tumor deposits	Negative	0	No	6	80-89	Married (including common law)
1337823	Male	Asian or Pacific Islander	C18.7-Sigmoid colon	Well differentiated; Grade I	8140/3: Adenocarcinoma, NOS	N0	No tumor deposits	Positive	0	No	50	60-69	Married (including common law)
1337824	Male	White	C18.4-Transverse colon	Well differentiated; Grade I	8263/3: Adenocarcinoma in tubulovillous adenoma	N0	No tumor deposits	NA	0	No	18	60-69	Married (including common law)
1337867	Female	White	C18.7-Sigmoid colon	Moderately differentiated; Grade II	8210/3: Adenocarcinoma in adenomatous polyp	N0	No tumor deposits	Negative	0	Yes	25	40-49	Married (including common law)
1338073	Male	White	C18.2-Ascending colon	Well differentiated; Grade I	8263/3: Adenocarcinoma in tubulovillous adenoma	N0	No tumor deposits	Negative	0	No	7	50-59	Married (including common law)
1338338	Female	White	C18.0-Cecum	Well differentiated; Grade I	8263/3: Adenocarcinoma in tubulovillous adenoma	N0	No tumor deposits	NA	0	No	70	40-49	Married (including common law)
1338535	Female	Asian or Pacific Islander	C18.7-Sigmoid colon	Moderately differentiated; Grade II	8240/3: Carcinoid tumor, NOS	N0	NA	NA	NA	No	1	30-39	Single (never married)
1338838	Female	White	C18.1-Appendix	Well differentiated; Grade I	8240/3: Carcinoid tumor, NOS	N0	NA	NA	NA	No	4	70-79	Widowed
1339348	Female	Asian or Pacific Islander	C20.9-Rectum, NOS	Well differentiated; Grade I	8240/3: Carcinoid tumor, NOS	N0	NA	NA	NA	No	5	50-59	Married (including common law)
1339560	Male	White	C19.9-Rectosigmoid junction	Moderately differentiated; Grade II	8140/3: Adenocarcinoma, NOS	N0	No tumor deposits	Negative	0	No	5	50-59	Married (including common law)
1339697	Male	Asian or Pacific Islander	C18.7-Sigmoid colon	Moderately differentiated; Grade II	8140/3: Adenocarcinoma, NOS	N0	No tumor deposits	Positive	0	No	4	70-79	Married (including common law)
1339785	Male	White	C20.9-Rectum, NOS	Moderately differentiated; Grade II	8210/3: Adenocarcinoma in adenomatous polyp	N0	NA	NA	NA	No	25	70-79	Widowed
1340117	Female	Black	C18.2-Ascending colon	Moderately differentiated; Grade II	8210/3: Adenocarcinoma in adenomatous polyp	N0	No tumor deposits	NA	0	No	3	50-59	Separated
1340333	Male	White	C18.4-Transverse colon	Moderately differentiated; Grade II	8210/3: Adenocarcinoma in adenomatous polyp	N0	No tumor deposits	NA	0	No	15	70-79	Divorced
1340477	Female	Asian or Pacific Islander	C19.9-Rectosigmoid junction	Moderately differentiated; Grade II	8140/3: Adenocarcinoma, NOS	N0	NA	Positive	NA	Yes	100	50-59	Married (including common law)
1340640	Male	White	C18.4-Transverse colon	Moderately differentiated; Grade II	8140/3: Adenocarcinoma, NOS	N0	No tumor deposits	Negative	0	No	10	60-69	Divorced
1340779	Female	Asian or Pacific Islander	C20.9-Rectum, NOS	Poorly differentiated; Grade III	8480/3: Mucinous adenocarcinoma	N0	NA	Negative	NA	No	30	50-59	Widowed
1340829	Female	White	C18.7-Sigmoid colon	Moderately differentiated; Grade II	8140/3: Adenocarcinoma, NOS	N0	No tumor deposits	NA	0	No	15	50-59	Unmarried or Domestic Partner
1340919	Female	White	C18.1-Appendix	Well differentiated; Grade I	8480/3: Mucinous adenocarcinoma	N0	NA	Negative	NA	Yes	40	60-69	Married (including common law)
1341868	Male	White	C18.4-Transverse colon	Moderately differentiated; Grade II	8263/3: Adenocarcinoma in tubulovillous adenoma	N1	NA	Positive	NA	No	71	80-89	Married (including common law)
1342053	Male	White	C18.7-Sigmoid colon	Moderately differentiated; Grade II	8481/3: Mucin-producing adenocarcinoma	N0	No tumor deposits	NA	0	No	8	60-69	Married (including common law)
1342084	Male	White	C18.7-Sigmoid colon	Moderately differentiated; Grade II	8140/3: Adenocarcinoma, NOS	N0	No tumor deposits	Negative	0	No	22	70-79	Married (including common law)
1342217	Female	White	C18.1-Appendix	Well differentiated; Grade I	8240/3: Carcinoid tumor, NOS	N0	NA	NA	NA	No	5	B	Single (never married)
1342455	Female	White	C20.9-Rectum, NOS	Moderately differentiated; Grade II	8480/3: Mucinous adenocarcinoma	N0	No tumor deposits	Negative	0	No	42	50-59	Divorced
1342552	Female	White	C18.0-Cecum	Well differentiated; Grade I	8263/3: Adenocarcinoma in tubulovillous adenoma	N0	No tumor deposits	Negative	0	No	2	60-69	Married (including common law)
1342775	Male	Asian or Pacific Islander	C20.9-Rectum, NOS	Moderately differentiated; Grade II	8140/3: Adenocarcinoma, NOS	N0	No tumor deposits	NA	0	No	15	60-69	Married (including common law)
1343608	Male	White	C18.2-Ascending colon	Moderately differentiated; Grade II	8140/3: Adenocarcinoma, NOS	N0	No tumor deposits	Negative	0	No	6	60-69	Married (including common law)
1343648	Male	White	C18.7-Sigmoid colon	Moderately differentiated; Grade II	8263/3: Adenocarcinoma in tubulovillous adenoma	N0	No tumor deposits	NA	0	No	13	50-59	Single (never married)
1343735	Male	Asian or Pacific Islander	C18.6-Descending colon	Moderately differentiated; Grade II	8210/3: Adenocarcinoma in adenomatous polyp	N0	No tumor deposits	Positive	0	No	9	70-79	Married (including common law)
1343742	Female	White	C20.9-Rectum, NOS	Moderately differentiated; Grade II	8263/3: Adenocarcinoma in tubulovillous adenoma	N0	No tumor deposits	NA	0	No	5	80-89	Married (including common law)
1343752	Female	White	C20.9-Rectum, NOS	Moderately differentiated; Grade II	8240/3: Carcinoid tumor, NOS	N0	NA	NA	NA	No	9	30-39	Married (including common law)
1343994	Female	Asian or Pacific Islander	C18.4-Transverse colon	Well differentiated; Grade I	8210/3: Adenocarcinoma in adenomatous polyp	N0	No tumor deposits	NA	0	No	20	80-89	Widowed
1344146	Male	White	C20.9-Rectum, NOS	Well differentiated; Grade I	8140/3: Adenocarcinoma, NOS	N0	No tumor deposits	Negative	0	No	15	40-49	Married (including common law)
1344553	Male	White	C19.9-Rectosigmoid junction	Moderately differentiated; Grade II	8263/3: Adenocarcinoma in tubulovillous adenoma	N0	No tumor deposits	Negative	0	No	30	40-49	Married (including common law)
1345351	Male	White	C18.7-Sigmoid colon	Moderately differentiated; Grade II	8140/3: Adenocarcinoma, NOS	N0	NA	NA	0	Yes	55	60-69	Single (never married)
1345612	Male	Asian or Pacific Islander	C20.9-Rectum, NOS	Moderately differentiated; Grade II	8240/3: Carcinoid tumor, NOS	N0	NA	NA	NA	No	15	50-59	Unknown
1345676	Female	White	C18.0-Cecum	Moderately differentiated; Grade II	8140/3: Adenocarcinoma, NOS	N0	No tumor deposits	Negative	0	No	25	70-79	Married (including common law)
1346365	Female	Asian or Pacific Islander	C18.0-Cecum	Moderately differentiated; Grade II	8263/3: Adenocarcinoma in tubulovillous adenoma	N0	No tumor deposits	NA	0	No	3	70-79	Married (including common law)
1346500	Male	White	C18.7-Sigmoid colon	Moderately differentiated; Grade II	8140/3: Adenocarcinoma, NOS	N0	NA	Negative	NA	No	50	90-99	Widowed
1346675	Male	Asian or Pacific Islander	C20.9-Rectum, NOS	Well differentiated; Grade I	8210/3: Adenocarcinoma in adenomatous polyp	N0	No tumor deposits	Negative	0	No	15	60-69	Married (including common law)
1347253	Female	Asian or Pacific Islander	C20.9-Rectum, NOS	Moderately differentiated; Grade II	8140/3: Adenocarcinoma, NOS	N0	No tumor deposits	Negative	0	No	25	40-49	Married (including common law)
1347708	Female	White	C18.7-Sigmoid colon	Moderately differentiated; Grade II	8210/3: Adenocarcinoma in adenomatous polyp	N0	No tumor deposits	Positive	0	No	12	50-59	Divorced
1347983	Female	Black	C18.0-Cecum	Well differentiated; Grade I	8263/3: Adenocarcinoma in tubulovillous adenoma	N0	No tumor deposits	Negative	0	No	9	60-69	Divorced
1348436	Female	White	C18.2-Ascending colon	Moderately differentiated; Grade II	8263/3: Adenocarcinoma in tubulovillous adenoma	N0	No tumor deposits	NA	0	No	25	70-79	Married (including common law)
1348967	Female	White	C18.1-Appendix	Moderately differentiated; Grade II	8249/3: Atypical carcinoid tumor	N1	NA	NA	NA	No	9	B	Single (never married)
1349313	Female	White	C18.2-Ascending colon	Moderately differentiated; Grade II	8140/3: Adenocarcinoma, NOS	N0	No tumor deposits	Negative	0	No	30	70-79	Married (including common law)
1349495	Female	Asian or Pacific Islander	C20.9-Rectum, NOS	Well differentiated; Grade I	8240/3: Carcinoid tumor, NOS	N0	NA	NA	NA	No	5	60-69	Unknown
1349854	Male	Asian or Pacific Islander	C20.9-Rectum, NOS	Poorly differentiated; Grade III	8140/3: Adenocarcinoma, NOS	N0	No tumor deposits	Negative	0	No	28	70-79	Married (including common law)
1350937	Female	White	C20.9-Rectum, NOS	Well differentiated; Grade I	8246/3: Neuroendocrine carcinoma, NOS	N0	NA	NA	NA	No	3	60-69	Married (including common law)
1350993	Male	White	C18.7-Sigmoid colon	Moderately differentiated; Grade II	8210/3: Adenocarcinoma in adenomatous polyp	N1	No tumor deposits	Negative	0	No	8	50-59	Single (never married)
1351463	Female	Asian or Pacific Islander	C20.9-Rectum, NOS	Moderately differentiated; Grade II	8240/3: Carcinoid tumor, NOS	N0	NA	NA	NA	No	10	60-69	Married (including common law)
1351502	Female	White	C18.0-Cecum	Well differentiated; Grade I	8140/3: Adenocarcinoma, NOS	N0	No tumor deposits	Negative	0	No	23	60-69	Married (including common law)
1352189	Female	Asian or Pacific Islander	C19.9-Rectosigmoid junction	Moderately differentiated; Grade II	8140/3: Adenocarcinoma, NOS	N0	No tumor deposits	Negative	0	No	45	70-79	Widowed
1352212	Male	White	C20.9-Rectum, NOS	Well differentiated; Grade I	8246/3: Neuroendocrine carcinoma, NOS	N0	NA	NA	NA	No	3	40-49	Married (including common law)
1352661	Female	White	C18.1-Appendix	Well differentiated; Grade I	8240/3: Carcinoid tumor, NOS	N0	NA	NA	NA	No	2	60-69	Married (including common law)
1353024	Female	White	C18.7-Sigmoid colon	Moderately differentiated; Grade II	8140/3: Adenocarcinoma, NOS	N0	No tumor deposits	Negative	0	No	17	60-69	Married (including common law)
1353567	Male	Asian or Pacific Islander	C18.7-Sigmoid colon	Well differentiated; Grade I	8210/3: Adenocarcinoma in adenomatous polyp	N0	No tumor deposits	Negative	0	No	19	60-69	Married (including common law)
1353568	Male	White	C19.9-Rectosigmoid junction	Well differentiated; Grade I	8210/3: Adenocarcinoma in adenomatous polyp	N0	No tumor deposits	NA	NA	No	5	50-59	Divorced
1353608	Male	Asian or Pacific Islander	C18.7-Sigmoid colon	Well differentiated; Grade I	8210/3: Adenocarcinoma in adenomatous polyp	N0	No tumor deposits	NA	NA	No	11	60-69	Married (including common law)
1353808	Female	White	C18.3-Hepatic flexure of colon	Moderately differentiated; Grade II	8210/3: Adenocarcinoma in adenomatous polyp	N0	No tumor deposits	NA	0	No	10	50-59	Widowed
1354416	Male	Asian or Pacific Islander	C20.9-Rectum, NOS	Well differentiated; Grade I	8240/3: Carcinoid tumor, NOS	N0	NA	NA	NA	No	2	50-59	Married (including common law)
1354728	Female	White	C18.2-Ascending colon	Moderately differentiated; Grade II	8140/3: Adenocarcinoma, NOS	N0	NA	NA	NA	No	40	80-89	Widowed
1356054	Male	White	C18.1-Appendix	Well differentiated; Grade I	8240/3: Carcinoid tumor, NOS	N0	NA	NA	NA	No	3	50-59	Married (including common law)
1356132	Female	White	C19.9-Rectosigmoid junction	Moderately differentiated; Grade II	8140/3: Adenocarcinoma, NOS	N0	NA	NA	NA	Yes	40	80-89	Single (never married)
1356490	Male	Asian or Pacific Islander	C18.2-Ascending colon	Moderately differentiated; Grade II	8140/3: Adenocarcinoma, NOS	N0	No tumor deposits	NA	0	No	19	70-79	Married (including common law)
1356570	Male	Asian or Pacific Islander	C20.9-Rectum, NOS	Well differentiated; Grade I	8240/3: Carcinoid tumor, NOS	N0	NA	NA	NA	No	2	70-79	Married (including common law)
1357628	Male	White	C18.4-Transverse colon	Moderately differentiated; Grade II	8210/3: Adenocarcinoma in adenomatous polyp	N0	No tumor deposits	Negative	0	No	2	70-79	Married (including common law)
1357966	Female	White	C20.9-Rectum, NOS	Well differentiated; Grade I	8240/3: Carcinoid tumor, NOS	N0	NA	NA	NA	No	3	20-29	Single (never married)
1358323	Male	White	C18.4-Transverse colon	Moderately differentiated; Grade II	8210/3: Adenocarcinoma in adenomatous polyp	N1	No tumor deposits	Negative	0	No	22	60-69	Married (including common law)
1359042	Female	White	C20.9-Rectum, NOS	Moderately differentiated; Grade II	8263/3: Adenocarcinoma in tubulovillous adenoma	N0	No tumor deposits	NA	0	No	2	80-89	Married (including common law)
1359368	Female	White	C18.0-Cecum	Well differentiated; Grade I	8263/3: Adenocarcinoma in tubulovillous adenoma	N0	No tumor deposits	NA	0	No	10	70-79	Single (never married)
1359570	Female	White	C20.9-Rectum, NOS	Well differentiated; Grade I	8240/3: Carcinoid tumor, NOS	N0	NA	NA	NA	No	5	50-59	Divorced
1359623	Female	Black	C20.9-Rectum, NOS	Moderately differentiated; Grade II	Other	N0	No tumor deposits	NA	0	No	5	50-59	Single (never married)
1360644	Male	Black	C20.9-Rectum, NOS	Well differentiated; Grade I	8246/3: Neuroendocrine carcinoma, NOS	N0	NA	NA	NA	No	6	60-69	Single (never married)
1360820	Female	White	C18.1-Appendix	Well differentiated; Grade I	8240/3: Carcinoid tumor, NOS	N0	NA	NA	NA	No	3	40-49	Single (never married)
1362081	Female	Asian or Pacific Islander	C18.7-Sigmoid colon	Moderately differentiated; Grade II	8140/3: Adenocarcinoma, NOS	N0	No tumor deposits	Negative	NA	No	8	50-59	Married (including common law)
1362279	Male	White	C20.9-Rectum, NOS	Moderately differentiated; Grade II	8140/3: Adenocarcinoma, NOS	N0	No tumor deposits	Negative	0	No	3	80-89	Separated
1362731	Male	White	C18.0-Cecum	Moderately differentiated; Grade II	8140/3: Adenocarcinoma, NOS	N0	No tumor deposits	Negative	0	No	16	70-79	Single (never married)
1363055	Female	Asian or Pacific Islander	C18.7-Sigmoid colon	Moderately differentiated; Grade II	8263/3: Adenocarcinoma in tubulovillous adenoma	N0	No tumor deposits	Negative	0	No	12	50-59	Married (including common law)
1363128	Female	White	C20.9-Rectum, NOS	Poorly differentiated; Grade III	8261/3: Adenocarcinoma in villous adenoma	N1	NA	Negative	NA	No	12	60-69	Married (including common law)
1363182	Male	Asian or Pacific Islander	C18.7-Sigmoid colon	Moderately differentiated; Grade II	8210/3: Adenocarcinoma in adenomatous polyp	N0	NA	NA	NA	No	4	60-69	Divorced
1363523	Female	White	C18.7-Sigmoid colon	Moderately differentiated; Grade II	8140/3: Adenocarcinoma, NOS	N0	No tumor deposits	Positive	0	No	20	70-79	Married (including common law)
1364613	Female	White	C18.7-Sigmoid colon	Moderately differentiated; Grade II	8140/3: Adenocarcinoma, NOS	N0	No tumor deposits	NA	0	No	13	40-49	Single (never married)
1365935	Female	White	C18.0-Cecum	Moderately differentiated; Grade II	8140/3: Adenocarcinoma, NOS	N0	No tumor deposits	NA	0	No	15	80-89	Single (never married)
1367260	Male	White	C20.9-Rectum, NOS	Moderately differentiated; Grade II	8140/3: Adenocarcinoma, NOS	N0	NA	Negative	NA	No	17	70-79	Married (including common law)
1367709	Male	White	C18.2-Ascending colon	Moderately differentiated; Grade II	8140/3: Adenocarcinoma, NOS	N0	No tumor deposits	NA	0	No	16	60-69	Divorced
1367733	Female	White	C18.2-Ascending colon	Moderately differentiated; Grade II	8140/3: Adenocarcinoma, NOS	N1	No tumor deposits	Negative	0	No	17	70-79	Unmarried or Domestic Partner
1368159	Female	White	C20.9-Rectum, NOS	Moderately differentiated; Grade II	8240/3: Carcinoid tumor, NOS	N0	NA	NA	NA	No	2	30-39	Married (including common law)
1368338	Male	Asian or Pacific Islander	C20.9-Rectum, NOS	Well differentiated; Grade I	8240/3: Carcinoid tumor, NOS	N0	NA	NA	NA	No	3	50-59	Married (including common law)
1368561	Female	White	C18.3-Hepatic flexure of colon	Moderately differentiated; Grade II	8261/3: Adenocarcinoma in villous adenoma	N0	No tumor deposits	Negative	0	No	15	70-79	Divorced
1368760	Male	Asian or Pacific Islander	C18.7-Sigmoid colon	Well differentiated; Grade I	8263/3: Adenocarcinoma in tubulovillous adenoma	N0	No tumor deposits	Negative	0	No	12	40-49	Married (including common law)
1369099	Male	Black	C18.0-Cecum	Undifferentiated; anaplastic; Grade IV	8263/3: Adenocarcinoma in tubulovillous adenoma	N0	No tumor deposits	Negative	0	No	7	50-59	Single (never married)
1369132	Female	Black	C18.2-Ascending colon	Moderately differentiated; Grade II	8140/3: Adenocarcinoma, NOS	N0	NA	NA	NA	No	40	80-89	Widowed
1369323	Female	White	C18.7-Sigmoid colon	Moderately differentiated; Grade II	8140/3: Adenocarcinoma, NOS	N0	NA	NA	NA	No	2	60-69	Unknown
1369351	Female	White	C18.0-Cecum	Moderately differentiated; Grade II	8480/3: Mucinous adenocarcinoma	N0	No tumor deposits	NA	0	No	45	80-89	Widowed
1369509	Female	White	C18.0-Cecum	Well differentiated; Grade I	8263/3: Adenocarcinoma in tubulovillous adenoma	N0	No tumor deposits	Positive	0	No	2	90-99	Widowed
1369705	Male	Asian or Pacific Islander	C18.0-Cecum	Moderately differentiated; Grade II	8140/3: Adenocarcinoma, NOS	N0	No tumor deposits	Negative	0	No	30	60-69	Single (never married)
1370742	Female	White	C18.7-Sigmoid colon	Moderately differentiated; Grade II	8263/3: Adenocarcinoma in tubulovillous adenoma	N0	NA	NA	NA	No	4	70-79	Unknown
1370864	Female	Asian or Pacific Islander	C20.9-Rectum, NOS	Well differentiated; Grade I	8140/3: Adenocarcinoma, NOS	N0	No tumor deposits	NA	0	No	20	50-59	Single (never married)
1370947	Female	White	C18.0-Cecum	Well differentiated; Grade I	8140/3: Adenocarcinoma, NOS	N0	No tumor deposits	NA	0	No	1	60-69	Married (including common law)
1371025	Female	Asian or Pacific Islander	C18.0-Cecum	Moderately differentiated; Grade II	8140/3: Adenocarcinoma, NOS	N0	NA	NA	NA	Yes	25	80-89	Married (including common law)
1371278	Male	Asian or Pacific Islander	C20.9-Rectum, NOS	Moderately differentiated; Grade II	8246/3: Neuroendocrine carcinoma, NOS	N0	NA	NA	NA	No	2	30-39	Married (including common law)
1371412	Female	Black	C18.2-Ascending colon	Moderately differentiated; Grade II	8140/3: Adenocarcinoma, NOS	N0	No tumor deposits	Negative	0	No	15	60-69	Single (never married)
1371606	Female	White	C20.9-Rectum, NOS	Moderately differentiated; Grade II	8210/3: Adenocarcinoma in adenomatous polyp	N1	No tumor deposits	NA	NA	No	8	50-59	Married (including common law)
1371682	Female	Black	C18.2-Ascending colon	Moderately differentiated; Grade II	8140/3: Adenocarcinoma, NOS	N0	No tumor deposits	Negative	0	No	11	50-59	Unknown
1371847	Female	Asian or Pacific Islander	C19.9-Rectosigmoid junction	Moderately differentiated; Grade II	8263/3: Adenocarcinoma in tubulovillous adenoma	N0	NA	NA	0	No	8	30-39	Married (including common law)
1372625	Female	White	C18.1-Appendix	Well differentiated; Grade I	8240/3: Carcinoid tumor, NOS	N0	NA	NA	NA	No	1	20-29	Single (never married)
1372923	Male	White	C20.9-Rectum, NOS	Well differentiated; Grade I	8240/3: Carcinoid tumor, NOS	N0	NA	NA	NA	No	6	30-39	Single (never married)
1373098	Male	White	C20.9-Rectum, NOS	Moderately differentiated; Grade II	8210/3: Adenocarcinoma in adenomatous polyp	N0	No tumor deposits	Negative	0	No	18	60-69	Single (never married)
1373497	Female	Asian or Pacific Islander	C18.7-Sigmoid colon	Well differentiated; Grade I	8140/3: Adenocarcinoma, NOS	N0	No tumor deposits	NA	0	No	6	70-79	Married (including common law)
1373974	Male	Asian or Pacific Islander	C18.7-Sigmoid colon	Moderately differentiated; Grade II	8261/3: Adenocarcinoma in villous adenoma	N0	No tumor deposits	NA	0	No	14	80-89	Married (including common law)
1374006	Male	Asian or Pacific Islander	C18.4-Transverse colon	Moderately differentiated; Grade II	8210/3: Adenocarcinoma in adenomatous polyp	N0	No tumor deposits	NA	0	No	9	60-69	Married (including common law)
1374091	Female	White	C18.2-Ascending colon	Moderately differentiated; Grade II	8140/3: Adenocarcinoma, NOS	N0	No tumor deposits	Negative	0	No	17	60-69	Married (including common law)
1374467	Female	White	C18.6-Descending colon	Well differentiated; Grade I	8210/3: Adenocarcinoma in adenomatous polyp	N0	No tumor deposits	NA	NA	No	11	50-59	Married (including common law)
1374858	Male	White	C18.1-Appendix	Well differentiated; Grade I	8240/3: Carcinoid tumor, NOS	N0	NA	NA	NA	No	4	20-29	Single (never married)
1374915	Female	White	C18.2-Ascending colon	Moderately differentiated; Grade II	8210/3: Adenocarcinoma in adenomatous polyp	N1	No tumor deposits	NA	0	No	3	70-79	Single (never married)
1375005	Female	White	C18.5-Splenic flexure of colon	Moderately differentiated; Grade II	8140/3: Adenocarcinoma, NOS	N0	No tumor deposits	NA	0	No	7	70-79	Widowed
1375496	Female	Asian or Pacific Islander	C20.9-Rectum, NOS	Well differentiated; Grade I	8210/3: Adenocarcinoma in adenomatous polyp	N0	No tumor deposits	Negative	0	No	1	50-59	Single (never married)
1376222	Female	White	C20.9-Rectum, NOS	Well differentiated; Grade I	8240/3: Carcinoid tumor, NOS	N0	NA	NA	NA	No	4	50-59	Married (including common law)
1376486	Male	White	C20.9-Rectum, NOS	Moderately differentiated; Grade II	8210/3: Adenocarcinoma in adenomatous polyp	N0	No tumor deposits	Negative	0	No	2	50-59	Single (never married)
1376730	Female	White	C18.1-Appendix	Well differentiated; Grade I	8240/3: Carcinoid tumor, NOS	N0	NA	NA	NA	No	20	20-29	Single (never married)
1377268	Female	White	C20.9-Rectum, NOS	Well differentiated; Grade I	8240/3: Carcinoid tumor, NOS	N0	NA	NA	NA	No	4	60-69	Widowed
1377281	Male	Asian or Pacific Islander	C20.9-Rectum, NOS	Well differentiated; Grade I	8240/3: Carcinoid tumor, NOS	N0	NA	NA	NA	No	4	50-59	Married (including common law)
1377292	Male	Black	C20.9-Rectum, NOS	Well differentiated; Grade I	8240/3: Carcinoid tumor, NOS	N0	NA	NA	NA	No	9	60-69	Married (including common law)
1377340	Male	White	C20.9-Rectum, NOS	Well differentiated; Grade I	8240/3: Carcinoid tumor, NOS	N0	NA	NA	NA	No	3	50-59	Single (never married)
1377857	Female	Black	C18.1-Appendix	Well differentiated; Grade I	8240/3: Carcinoid tumor, NOS	N0	NA	NA	NA	No	5	B	Single (never married)
1378021	Female	Asian or Pacific Islander	C20.9-Rectum, NOS	Moderately differentiated; Grade II	8263/3: Adenocarcinoma in tubulovillous adenoma	N0	No tumor deposits	Negative	0	No	12	40-49	Married (including common law)
1378134	Male	White	C18.2-Ascending colon	Well differentiated; Grade I	8210/3: Adenocarcinoma in adenomatous polyp	N1	No tumor deposits	Negative	0	No	5	60-69	Married (including common law)
1378422	Female	White	C18.2-Ascending colon	Moderately differentiated; Grade II	8140/3: Adenocarcinoma, NOS	N0	No tumor deposits	Negative	0	No	27	60-69	Divorced
1378499	Male	Asian or Pacific Islander	C18.7-Sigmoid colon	Well differentiated; Grade I	8210/3: Adenocarcinoma in adenomatous polyp	N0	No tumor deposits	Negative	NA	No	10	50-59	Married (including common law)
1378641	Male	Asian or Pacific Islander	C18.4-Transverse colon	Moderately differentiated; Grade II	8261/3: Adenocarcinoma in villous adenoma	N0	No tumor deposits	Positive	0	No	11	70-79	Married (including common law)
1378868	Male	White	C18.0-Cecum	Well differentiated; Grade I	8263/3: Adenocarcinoma in tubulovillous adenoma	N0	No tumor deposits	NA	0	No	6	60-69	Single (never married)
1378897	Female	White	C18.0-Cecum	Moderately differentiated; Grade II	8140/3: Adenocarcinoma, NOS	N0	No tumor deposits	NA	0	No	35	90-99	Single (never married)
1379426	Male	White	C18.3-Hepatic flexure of colon	Moderately differentiated; Grade II	8263/3: Adenocarcinoma in tubulovillous adenoma	N0	No tumor deposits	Positive	0	No	14	80-89	Single (never married)
1380823	Male	White	C20.9-Rectum, NOS	Moderately differentiated; Grade II	8140/3: Adenocarcinoma, NOS	N0	No tumor deposits	NA	0	No	10	60-69	Single (never married)
1380856	Male	White	C18.1-Appendix	Well differentiated; Grade I	8246/3: Neuroendocrine carcinoma, NOS	N0	NA	NA	NA	No	6	20-29	Single (never married)
1380942	Male	White	C18.1-Appendix	Well differentiated; Grade I	8240/3: Carcinoid tumor, NOS	N0	NA	NA	NA	No	10	20-29	Single (never married)
1381495	Female	White	C18.7-Sigmoid colon	Poorly differentiated; Grade III	8140/3: Adenocarcinoma, NOS	N1	No tumor deposits	Negative	0	No	16	70-79	Married (including common law)
1381870	Female	White	C20.9-Rectum, NOS	Moderately differentiated; Grade II	8140/3: Adenocarcinoma, NOS	N0	No tumor deposits	NA	0	No	20	70-79	Divorced
1381894	Male	White	C18.2-Ascending colon	Poorly differentiated; Grade III	8140/3: Adenocarcinoma, NOS	N1	NA	Positive	NA	Yes	50	60-69	Married (including common law)
1382122	Male	Asian or Pacific Islander	C18.7-Sigmoid colon	Moderately differentiated; Grade II	8263/3: Adenocarcinoma in tubulovillous adenoma	N0	No tumor deposits	Negative	0	No	10	60-69	Married (including common law)
1382367	Female	White	C18.1-Appendix	Well differentiated; Grade I	8240/3: Carcinoid tumor, NOS	N0	NA	NA	NA	No	9	40-49	Divorced
1382445	Male	Asian or Pacific Islander	C18.5-Splenic flexure of colon	Moderately differentiated; Grade II	8140/3: Adenocarcinoma, NOS	N1	No tumor deposits	Negative	0	No	22	50-59	Married (including common law)
1382453	Male	White	C20.9-Rectum, NOS	Moderately differentiated; Grade II	8263/3: Adenocarcinoma in tubulovillous adenoma	N0	No tumor deposits	Negative	0	No	5	50-59	Married (including common law)
1382613	Male	White	C20.9-Rectum, NOS	Moderately differentiated; Grade II	8210/3: Adenocarcinoma in adenomatous polyp	N0	NA	Negative	0	No	20	30-39	Single (never married)
1382640	Female	White	C18.2-Ascending colon	Moderately differentiated; Grade II	8263/3: Adenocarcinoma in tubulovillous adenoma	N0	No tumor deposits	Negative	0	No	2	60-69	Married (including common law)
1382671	Female	Asian or Pacific Islander	C20.9-Rectum, NOS	Well differentiated; Grade I	8240/3: Carcinoid tumor, NOS	N0	NA	NA	NA	No	3	70-79	Single (never married)
1382894	Male	White	C18.2-Ascending colon	Moderately differentiated; Grade II	8263/3: Adenocarcinoma in tubulovillous adenoma	N1	No tumor deposits	Negative	0	No	55	70-79	Married (including common law)
1383043	Male	Asian or Pacific Islander	C18.5-Splenic flexure of colon	Moderately differentiated; Grade II	8140/3: Adenocarcinoma, NOS	N0	No tumor deposits	Positive	0	No	26	70-79	Married (including common law)
1383063	Female	White	C18.1-Appendix	Well differentiated; Grade I	8240/3: Carcinoid tumor, NOS	N0	NA	NA	NA	No	15	70-79	Single (never married)
1384379	Male	Black	C18.0-Cecum	Well differentiated; Grade I	8140/3: Adenocarcinoma, NOS	N0	No tumor deposits	Positive	0	No	30	70-79	Married (including common law)
1384629	Male	White	C18.0-Cecum	Moderately differentiated; Grade II	8140/3: Adenocarcinoma, NOS	N0	No tumor deposits	Negative	0	No	32	60-69	Single (never married)
1385200	Male	Asian or Pacific Islander	C20.9-Rectum, NOS	Well differentiated; Grade I	8240/3: Carcinoid tumor, NOS	N0	NA	NA	NA	No	5	70-79	Married (including common law)
1385472	Female	Asian or Pacific Islander	C18.7-Sigmoid colon	Well differentiated; Grade I	8140/3: Adenocarcinoma, NOS	N0	No tumor deposits	Positive	0	No	22	80-89	Married (including common law)
1385479	Female	White	C20.9-Rectum, NOS	Moderately differentiated; Grade II	Other	N0	NA	NA	NA	No	20	60-69	Single (never married)
1385771	Male	White	C20.9-Rectum, NOS	Moderately differentiated; Grade II	8210/3: Adenocarcinoma in adenomatous polyp	N0	No tumor deposits	Negative	NA	No	10	30-39	Single (never married)
1385834	Male	White	C18.4-Transverse colon	Poorly differentiated; Grade III	8140/3: Adenocarcinoma, NOS	N0	No tumor deposits	NA	0	No	15	70-79	Single (never married)
1385836	Male	White	C18.1-Appendix	Well differentiated; Grade I	8240/3: Carcinoid tumor, NOS	N0	NA	NA	NA	No	15	40-49	Single (never married)
1386124	Male	Asian or Pacific Islander	C18.7-Sigmoid colon	Moderately differentiated; Grade II	8263/3: Adenocarcinoma in tubulovillous adenoma	N0	No tumor deposits	NA	0	No	8	60-69	Divorced
1386125	Female	White	C20.9-Rectum, NOS	Moderately differentiated; Grade II	8140/3: Adenocarcinoma, NOS	N0	No tumor deposits	NA	0	No	5	50-59	Married (including common law)
1386321	Male	White	C20.9-Rectum, NOS	Well differentiated; Grade I	8240/3: Carcinoid tumor, NOS	N0	NA	NA	NA	No	2	50-59	Divorced
1387091	Male	White	C20.9-Rectum, NOS	Moderately differentiated; Grade II	8263/3: Adenocarcinoma in tubulovillous adenoma	N0	No tumor deposits	Negative	0	No	40	60-69	Married (including common law)
1387656	Male	Asian or Pacific Islander	C20.9-Rectum, NOS	Well differentiated; Grade I	8240/3: Carcinoid tumor, NOS	N1	NA	NA	NA	Yes	18	50-59	Unknown
1388221	Male	White	C18.2-Ascending colon	Moderately differentiated; Grade II	8210/3: Adenocarcinoma in adenomatous polyp	N0	No tumor deposits	Negative	0	No	5	70-79	Single (never married)
1388229	Male	White	C18.2-Ascending colon	Moderately differentiated; Grade II	8140/3: Adenocarcinoma, NOS	N0	No tumor deposits	Negative	0	No	17	60-69	Married (including common law)
1388250	Male	Black	C18.2-Ascending colon	Well differentiated; Grade I	8140/3: Adenocarcinoma, NOS	N0	No tumor deposits	Negative	0	No	530	50-59	Single (never married)
1388323	Female	White	C20.9-Rectum, NOS	Well differentiated; Grade I	8240/3: Carcinoid tumor, NOS	N0	NA	NA	NA	No	4	50-59	Married (including common law)
1390024	Male	White	C18.7-Sigmoid colon	Moderately differentiated; Grade II	8140/3: Adenocarcinoma, NOS	N0	No tumor deposits	Negative	0	No	22	50-59	Single (never married)
1390492	Female	Asian or Pacific Islander	C20.9-Rectum, NOS	Well differentiated; Grade I	8240/3: Carcinoid tumor, NOS	N0	NA	NA	NA	No	6	50-59	Married (including common law)
1391145	Female	Asian or Pacific Islander	C18.3-Hepatic flexure of colon	Moderately differentiated; Grade II	8140/3: Adenocarcinoma, NOS	N0	NA	Positive	NA	Yes	35	70-79	Divorced
1391309	Female	Asian or Pacific Islander	C18.7-Sigmoid colon	Undifferentiated; anaplastic; Grade IV	8210/3: Adenocarcinoma in adenomatous polyp	N2	No tumor deposits	NA	0	No	11	50-59	Married (including common law)
1391480	Male	White	C18.0-Cecum	Moderately differentiated; Grade II	8210/3: Adenocarcinoma in adenomatous polyp	N0	No tumor deposits	Negative	0	No	25	70-79	Widowed
1392040	Male	White	C20.9-Rectum, NOS	Moderately differentiated; Grade II	8140/3: Adenocarcinoma, NOS	N0	NA	NA	NA	No	50	80-89	Married (including common law)
1392268	Male	White	C20.9-Rectum, NOS	Well differentiated; Grade I	8246/3: Neuroendocrine carcinoma, NOS	N0	NA	NA	NA	No	3	30-39	Married (including common law)
1392608	Male	White	C18.7-Sigmoid colon	Moderately differentiated; Grade II	8210/3: Adenocarcinoma in adenomatous polyp	N0	No tumor deposits	Negative	0	No	11	70-79	Married (including common law)
1394084	Male	White	C18.7-Sigmoid colon	Moderately differentiated; Grade II	8140/3: Adenocarcinoma, NOS	N1	No tumor deposits	NA	0	No	7	50-59	Single (never married)
1394554	Female	White	C18.6-Descending colon	Moderately differentiated; Grade II	8140/3: Adenocarcinoma, NOS	N1	No tumor deposits	Positive	0	No	20	70-79	Divorced
1403453	Male	White	C20.9-Rectum, NOS	Moderately differentiated; Grade II	8140/3: Adenocarcinoma, NOS	N0	No tumor deposits	Negative	0	No	12	60-69	Married (including common law)
1403971	Male	Asian or Pacific Islander	C20.9-Rectum, NOS	Well differentiated; Grade I	8240/3: Carcinoid tumor, NOS	N0	NA	NA	NA	No	15	50-59	Married (including common law)
1408603	Female	Asian or Pacific Islander	C18.0-Cecum	Moderately differentiated; Grade II	8140/3: Adenocarcinoma, NOS	N0	No tumor deposits	NA	0	No	25	50-59	Widowed
1411862	Female	White	C18.1-Appendix	Well differentiated; Grade I	8240/3: Carcinoid tumor, NOS	N0	NA	NA	NA	No	15	20-29	Married (including common law)
1412598	Female	Asian or Pacific Islander	C18.0-Cecum	Well differentiated; Grade I	8140/3: Adenocarcinoma, NOS	N0	No tumor deposits	NA	0	No	50	60-69	Widowed
1420137	Female	Black	C18.2-Ascending colon	Moderately differentiated; Grade II	8140/3: Adenocarcinoma, NOS	N0	NA	Positive	0	Yes	39	60-69	Single (never married)
1420164	Male	Asian or Pacific Islander	C19.9-Rectosigmoid junction	Well differentiated; Grade I	8140/3: Adenocarcinoma, NOS	N0	NA	Positive	NA	No	40	60-69	Single (never married)
1420196	Female	White	C19.9-Rectosigmoid junction	Poorly differentiated; Grade III	8140/3: Adenocarcinoma, NOS	N1	NA	Positive	NA	Yes	100	20-29	Single (never married)
1420442	Male	White	C18.7-Sigmoid colon	Well differentiated; Grade I	8246/3: Neuroendocrine carcinoma, NOS	N0	NA	NA	NA	No	4	40-49	Married (including common law)
1420457	Male	White	C18.0-Cecum	Well differentiated; Grade I	8140/3: Adenocarcinoma, NOS	N0	NA	NA	NA	No	80	70-79	Married (including common law)
1420466	Female	Asian or Pacific Islander	C20.9-Rectum, NOS	Well differentiated; Grade I	8240/3: Carcinoid tumor, NOS	N0	NA	NA	NA	No	4	50-59	Divorced
1434637	Female	White	C18.1-Appendix	Well differentiated; Grade I	8240/3: Carcinoid tumor, NOS	N0	NA	NA	NA	No	10	B	Single (never married)
1436383	Female	Asian or Pacific Islander	C20.9-Rectum, NOS	Well differentiated; Grade I	8240/3: Carcinoid tumor, NOS	N0	NA	NA	NA	No	3	60-69	Married (including common law)
5108578	Male	White	C18.4-Transverse colon	Moderately differentiated; Grade II	8140/3: Adenocarcinoma, NOS	N0	No tumor deposits	Negative	0	No	14	70-79	Married (including common law)
5500121	Female	White	C20.9-Rectum, NOS	Moderately differentiated; Grade II	8140/3: Adenocarcinoma, NOS	N0	No tumor deposits	Negative	0	No	23	70-79	Married (including common law)
5545486	Female	White	C18.0-Cecum	Moderately differentiated; Grade II	8263/3: Adenocarcinoma in tubulovillous adenoma	N0	No tumor deposits	Negative	0	No	9	80-89	Married (including common law)
5688806	Male	White	C18.4-Transverse colon	Moderately differentiated; Grade II	8140/3: Adenocarcinoma, NOS	N0	No tumor deposits	NA	0	No	27	70-79	Married (including common law)
5788297	Female	White	C18.0-Cecum	Moderately differentiated; Grade II	8140/3: Adenocarcinoma, NOS	N1	No tumor deposits	Negative	0	No	32	60-69	Married (including common law)
5799618	Female	White	C18.7-Sigmoid colon	Moderately differentiated; Grade II	8140/3: Adenocarcinoma, NOS	N0	No tumor deposits	NA	0	No	10	60-69	Divorced
5833479	Female	Black	C18.2-Ascending colon	Moderately differentiated; Grade II	8263/3: Adenocarcinoma in tubulovillous adenoma	N0	No tumor deposits	NA	0	No	53	50-59	Single (never married)
5921928	Female	White	C20.9-Rectum, NOS	Well differentiated; Grade I	8263/3: Adenocarcinoma in tubulovillous adenoma	N0	No tumor deposits	Negative	0	No	5	70-79	Widowed
6059685	Male	White	C18.2-Ascending colon	Moderately differentiated; Grade II	8140/3: Adenocarcinoma, NOS	N0	No tumor deposits	Negative	0	No	14	70-79	Married (including common law)
6089595	Male	White	C18.5-Splenic flexure of colon	Moderately differentiated; Grade II	8140/3: Adenocarcinoma, NOS	N1	No tumor deposits	NA	0	No	17	60-69	Married (including common law)
6119276	Female	White	C18.0-Cecum	Moderately differentiated; Grade II	8140/3: Adenocarcinoma, NOS	N0	No tumor deposits	Negative	0	No	19	80-89	Divorced
6129333	Male	White	C18.2-Ascending colon	Well differentiated; Grade I	8210/3: Adenocarcinoma in adenomatous polyp	N0	No tumor deposits	Negative	NA	No	4	60-69	Single (never married)
6140471	Female	White	C18.0-Cecum	Well differentiated; Grade I	8210/3: Adenocarcinoma in adenomatous polyp	N0	No tumor deposits	NA	0	No	7	50-59	Married (including common law)
6177217	Female	White	C18.4-Transverse colon	Moderately differentiated; Grade II	8263/3: Adenocarcinoma in tubulovillous adenoma	N0	No tumor deposits	Negative	NA	No	8	60-69	Married (including common law)
6219900	Female	White	C18.7-Sigmoid colon	Well differentiated; Grade I	8140/3: Adenocarcinoma, NOS	N0	No tumor deposits	Positive	0	No	13	80-89	Widowed
6220370	Female	White	C19.9-Rectosigmoid junction	Moderately differentiated; Grade II	8261/3: Adenocarcinoma in villous adenoma	N0	No tumor deposits	NA	0	No	6	80-89	Widowed
6220859	Male	White	C18.7-Sigmoid colon	Moderately differentiated; Grade II	8210/3: Adenocarcinoma in adenomatous polyp	N0	No tumor deposits	NA	0	No	35	70-79	Married (including common law)
6221690	Male	White	C20.9-Rectum, NOS	Moderately differentiated; Grade II	8263/3: Adenocarcinoma in tubulovillous adenoma	N0	No tumor deposits	NA	0	No	2	80-89	Married (including common law)
6221776	Female	White	C18.7-Sigmoid colon	Moderately differentiated; Grade II	8263/3: Adenocarcinoma in tubulovillous adenoma	N0	No tumor deposits	NA	0	No	5	90-99	Married (including common law)
6221975	Female	White	C18.2-Ascending colon	Moderately differentiated; Grade II	8140/3: Adenocarcinoma, NOS	N0	No tumor deposits	Positive	0	No	12	80-89	Unknown
6222060	Female	White	C20.9-Rectum, NOS	Moderately differentiated; Grade II	8140/3: Adenocarcinoma, NOS	N0	No tumor deposits	NA	0	No	55	60-69	Married (including common law)
6222534	Female	White	C18.0-Cecum	Moderately differentiated; Grade II	8480/3: Mucinous adenocarcinoma	N1	No tumor deposits	Negative	0	No	100	70-79	Married (including common law)
6223044	Male	White	C18.3-Hepatic flexure of colon	Moderately differentiated; Grade II	8140/3: Adenocarcinoma, NOS	N0	NA	NA	0	No	30	70-79	Married (including common law)
6223852	Female	White	C18.1-Appendix	Well differentiated; Grade I	8246/3: Neuroendocrine carcinoma, NOS	N0	NA	NA	NA	No	10	30-39	Single (never married)
6223861	Male	White	C19.9-Rectosigmoid junction	Moderately differentiated; Grade II	8263/3: Adenocarcinoma in tubulovillous adenoma	N0	No tumor deposits	Negative	0	No	22	50-59	Single (never married)
6223926	Male	White	C18.6-Descending colon	Moderately differentiated; Grade II	8210/3: Adenocarcinoma in adenomatous polyp	N0	No tumor deposits	NA	0	No	5	50-59	Married (including common law)
6224102	Female	Black	C20.9-Rectum, NOS	Well differentiated; Grade I	8246/3: Neuroendocrine carcinoma, NOS	N0	NA	NA	NA	No	20	70-79	Single (never married)
6224216	Female	White	C18.0-Cecum	Well differentiated; Grade I	8263/3: Adenocarcinoma in tubulovillous adenoma	N0	No tumor deposits	NA	0	No	60	60-69	Married (including common law)
6224839	Female	White	C18.0-Cecum	Poorly differentiated; Grade III	8140/3: Adenocarcinoma, NOS	N0	No tumor deposits	Negative	0	No	25	60-69	Widowed
6224852	Male	White	C18.6-Descending colon	Well differentiated; Grade I	8263/3: Adenocarcinoma in tubulovillous adenoma	N0	NA	NA	NA	No	18	70-79	Widowed
6224974	Male	White	C18.7-Sigmoid colon	Moderately differentiated; Grade II	8263/3: Adenocarcinoma in tubulovillous adenoma	N0	No tumor deposits	NA	0	No	10	70-79	Divorced
6225477	Female	White	C18.0-Cecum	Moderately differentiated; Grade II	8140/3: Adenocarcinoma, NOS	N0	No tumor deposits	NA	0	No	10	60-69	Divorced
6225538	Female	White	C18.4-Transverse colon	Well differentiated; Grade I	8263/3: Adenocarcinoma in tubulovillous adenoma	N0	No tumor deposits	NA	0	No	25	50-59	Married (including common law)
6226060	Female	Black	C18.0-Cecum	Moderately differentiated; Grade II	8263/3: Adenocarcinoma in tubulovillous adenoma	N0	No tumor deposits	Negative	0	No	6	60-69	Single (never married)
6226068	Female	White	C18.0-Cecum	Moderately differentiated; Grade II	8210/3: Adenocarcinoma in adenomatous polyp	N0	No tumor deposits	Negative	0	No	12	40-49	Married (including common law)
6226098	Male	White	C18.7-Sigmoid colon	Moderately differentiated; Grade II	8263/3: Adenocarcinoma in tubulovillous adenoma	N0	No tumor deposits	Positive	0	No	15	70-79	Divorced
6226955	Female	White	C18.7-Sigmoid colon	Moderately differentiated; Grade II	8263/3: Adenocarcinoma in tubulovillous adenoma	N0	No tumor deposits	Negative	0	No	20	50-59	Married (including common law)
6227138	Male	White	C18.2-Ascending colon	Moderately differentiated; Grade II	8480/3: Mucinous adenocarcinoma	N0	NA	NA	NA	No	30	70-79	Single (never married)
6227582	Female	White	C18.2-Ascending colon	Moderately differentiated; Grade II	8140/3: Adenocarcinoma, NOS	N0	NA	NA	NA	No	14	60-69	Married (including common law)
6227749	Female	White	C18.1-Appendix	Well differentiated; Grade I	8240/3: Carcinoid tumor, NOS	N0	NA	NA	NA	No	3	70-79	Single (never married)
6228520	Male	White	C18.0-Cecum	Well differentiated; Grade I	8140/3: Adenocarcinoma, NOS	N0	No tumor deposits	NA	0	No	40	80-89	Widowed
6228923	Male	White	C18.7-Sigmoid colon	Moderately differentiated; Grade II	8263/3: Adenocarcinoma in tubulovillous adenoma	N0	NA	NA	NA	No	20	50-59	Married (including common law)
6228990	Male	White	C18.2-Ascending colon	Moderately differentiated; Grade II	8140/3: Adenocarcinoma, NOS	N0	No tumor deposits	NA	NA	No	16	50-59	Married (including common law)
6229142	Male	White	C18.6-Descending colon	Moderately differentiated; Grade II	8210/3: Adenocarcinoma in adenomatous polyp	N0	No tumor deposits	NA	NA	No	9	50-59	Married (including common law)
6229266	Female	White	C18.7-Sigmoid colon	Moderately differentiated; Grade II	8140/3: Adenocarcinoma, NOS	N1	No tumor deposits	NA	0	No	18	70-79	Widowed
6229558	Female	White	C20.9-Rectum, NOS	Moderately differentiated; Grade II	8210/3: Adenocarcinoma in adenomatous polyp	N0	NA	NA	0	No	8	50-59	Married (including common law)
6229702	Female	White	C18.2-Ascending colon	Well differentiated; Grade I	8480/3: Mucinous adenocarcinoma	N0	No tumor deposits	NA	0	No	5	80-89	Married (including common law)
6230002	Male	White	C18.2-Ascending colon	Moderately differentiated; Grade II	8480/3: Mucinous adenocarcinoma	N0	No tumor deposits	NA	0	No	6	60-69	Married (including common law)
6230047	Male	White	C18.0-Cecum	Poorly differentiated; Grade III	8490/3: Signet ring cell carcinoma	N0	No tumor deposits	NA	0	No	20	60-69	Married (including common law)
6230298	Female	White	C20.9-Rectum, NOS	Well differentiated; Grade I	8140/3: Adenocarcinoma, NOS	N0	No tumor deposits	NA	0	No	10	60-69	Single (never married)
6230712	Male	White	C18.3-Hepatic flexure of colon	Moderately differentiated; Grade II	8210/3: Adenocarcinoma in adenomatous polyp	N0	NA	NA	0	No	7	60-69	Married (including common law)
6230773	Female	White	C20.9-Rectum, NOS	Well differentiated; Grade I	8210/3: Adenocarcinoma in adenomatous polyp	N0	NA	Negative	0	No	12	50-59	Married (including common law)
6230776	Female	White	C18.1-Appendix	Well differentiated; Grade I	8246/3: Neuroendocrine carcinoma, NOS	N0	NA	NA	NA	No	10	20-29	Single (never married)
6230789	Male	Black	C20.9-Rectum, NOS	Moderately differentiated; Grade II	8140/3: Adenocarcinoma, NOS	N0	No tumor deposits	NA	0	No	16	80-89	Married (including common law)
6230827	Female	White	C19.9-Rectosigmoid junction	Moderately differentiated; Grade II	8263/3: Adenocarcinoma in tubulovillous adenoma	N0	NA	NA	NA	No	7	60-69	Married (including common law)
6232080	Male	Black	C18.7-Sigmoid colon	Moderately differentiated; Grade II	8140/3: Adenocarcinoma, NOS	N0	NA	Positive	0	Yes	40	60-69	Widowed
6232090	Male	Black	C18.2-Ascending colon	Moderately differentiated; Grade II	8140/3: Adenocarcinoma, NOS	N0	No tumor deposits	Positive	0	No	20	70-79	Married (including common law)
6232133	Male	White	C18.7-Sigmoid colon	Moderately differentiated; Grade II	8210/3: Adenocarcinoma in adenomatous polyp	N0	No tumor deposits	NA	0	No	10	50-59	Married (including common law)
6232149	Male	White	C18.7-Sigmoid colon	Well differentiated; Grade I	8210/3: Adenocarcinoma in adenomatous polyp	N0	NA	NA	0	No	7	60-69	Divorced
6232491	Female	White	C18.7-Sigmoid colon	Moderately differentiated; Grade II	8140/3: Adenocarcinoma, NOS	N0	No tumor deposits	NA	1	No	25	80-89	Widowed
6232502	Male	White	C20.9-Rectum, NOS	Moderately differentiated; Grade II	8140/3: Adenocarcinoma, NOS	N0	No tumor deposits	NA	0	Yes	30	70-79	Married (including common law)
6232959	Male	White	C20.9-Rectum, NOS	Moderately differentiated; Grade II	8210/3: Adenocarcinoma in adenomatous polyp	N0	NA	NA	NA	No	6	70-79	Married (including common law)
6233130	Female	White	C18.7-Sigmoid colon	Moderately differentiated; Grade II	8263/3: Adenocarcinoma in tubulovillous adenoma	N0	No tumor deposits	NA	NA	No	5	70-79	Divorced
6233375	Male	White	C19.9-Rectosigmoid junction	Moderately differentiated; Grade II	8140/3: Adenocarcinoma, NOS	N0	No tumor deposits	Negative	0	No	19	50-59	Married (including common law)
6234172	Female	White	C20.9-Rectum, NOS	Moderately differentiated; Grade II	8140/3: Adenocarcinoma, NOS	N0	No tumor deposits	NA	0	No	13	80-89	Widowed
6234437	Male	White	C18.6-Descending colon	Moderately differentiated; Grade II	8263/3: Adenocarcinoma in tubulovillous adenoma	N0	NA	NA	0	No	10	60-69	Married (including common law)
6234630	Male	White	C18.7-Sigmoid colon	Well differentiated; Grade I	8210/3: Adenocarcinoma in adenomatous polyp	N0	No tumor deposits	Negative	0	No	5	60-69	Widowed
6234639	Male	White	C18.4-Transverse colon	Well differentiated; Grade I	8210/3: Adenocarcinoma in adenomatous polyp	N0	No tumor deposits	Negative	0	No	9	50-59	Married (including common law)
6235032	Male	White	C18.2-Ascending colon	Moderately differentiated; Grade II	8210/3: Adenocarcinoma in adenomatous polyp	N0	No tumor deposits	Negative	0	No	13	80-89	Married (including common law)
6235182	Female	White	C18.0-Cecum	Moderately differentiated; Grade II	8140/3: Adenocarcinoma, NOS	N0	No tumor deposits	NA	0	No	43	80-89	Married (including common law)
6235245	Male	Black	C18.5-Splenic flexure of colon	Moderately differentiated; Grade II	8480/3: Mucinous adenocarcinoma	N0	NA	NA	NA	No	9	50-59	Separated
6235259	Female	Asian or Pacific Islander	C20.9-Rectum, NOS	Well differentiated; Grade I	8240/3: Carcinoid tumor, NOS	N0	NA	NA	NA	No	8	60-69	Divorced
6235905	Male	White	C18.2-Ascending colon	Poorly differentiated; Grade III	8263/3: Adenocarcinoma in tubulovillous adenoma	N0	No tumor deposits	NA	0	No	45	50-59	Single (never married)
6236213	Male	White	C18.2-Ascending colon	Moderately differentiated; Grade II	8140/3: Adenocarcinoma, NOS	N0	No tumor deposits	Negative	0	No	13	60-69	Married (including common law)
6236462	Male	White	C18.6-Descending colon	Moderately differentiated; Grade II	8210/3: Adenocarcinoma in adenomatous polyp	N0	No tumor deposits	NA	0	No	20	50-59	Married (including common law)
6236652	Male	White	C18.1-Appendix	Well differentiated; Grade I	8240/3: Carcinoid tumor, NOS	N0	NA	NA	NA	No	9	30-39	Married (including common law)
6237342	Female	White	C18.4-Transverse colon	Moderately differentiated; Grade II	8140/3: Adenocarcinoma, NOS	N0	No tumor deposits	NA	0	No	18	70-79	Married (including common law)
6237404	Female	Black	C18.7-Sigmoid colon	Well differentiated; Grade I	8210/3: Adenocarcinoma in adenomatous polyp	N0	No tumor deposits	NA	0	No	17	60-69	Single (never married)
6237720	Male	White	C20.9-Rectum, NOS	Moderately differentiated; Grade II	8210/3: Adenocarcinoma in adenomatous polyp	N0	No tumor deposits	NA	0	No	20	80-89	Married (including common law)
6238280	Male	White	C18.3-Hepatic flexure of colon	Well differentiated; Grade I	8210/3: Adenocarcinoma in adenomatous polyp	N0	No tumor deposits	NA	0	No	5	60-69	Divorced
6238562	Female	White	C18.7-Sigmoid colon	Moderately differentiated; Grade II	8140/3: Adenocarcinoma, NOS	N0	No tumor deposits	NA	0	No	2	50-59	Widowed
6239179	Female	Black	C18.2-Ascending colon	Moderately differentiated; Grade II	8261/3: Adenocarcinoma in villous adenoma	N0	No tumor deposits	NA	0	No	20	50-59	Single (never married)
6239774	Male	White	C18.4-Transverse colon	Moderately differentiated; Grade II	8210/3: Adenocarcinoma in adenomatous polyp	N0	No tumor deposits	NA	NA	No	10	70-79	Married (including common law)
6240069	Male	White	C20.9-Rectum, NOS	Well differentiated; Grade I	8240/3: Carcinoid tumor, NOS	N0	NA	NA	NA	No	6	50-59	Single (never married)
6240355	Female	Asian or Pacific Islander	C19.9-Rectosigmoid junction	Moderately differentiated; Grade II	8263/3: Adenocarcinoma in tubulovillous adenoma	N0	No tumor deposits	NA	NA	No	40	60-69	Widowed
6241325	Male	White	C18.7-Sigmoid colon	Moderately differentiated; Grade II	8140/3: Adenocarcinoma, NOS	N0	NA	NA	NA	No	4	70-79	Married (including common law)
6241901	Male	White	C18.2-Ascending colon	Moderately differentiated; Grade II	8480/3: Mucinous adenocarcinoma	N0	No tumor deposits	NA	0	No	24	70-79	Married (including common law)
6242915	Female	White	C20.9-Rectum, NOS	Poorly differentiated; Grade III	8140/3: Adenocarcinoma, NOS	N0	No tumor deposits	Negative	1	No	25	60-69	Married (including common law)
6243188	Male	White	C19.9-Rectosigmoid junction	Moderately differentiated; Grade II	8140/3: Adenocarcinoma, NOS	N0	No tumor deposits	NA	0	No	45	70-79	Married (including common law)
6243433	Male	White	C18.0-Cecum	Moderately differentiated; Grade II	8480/3: Mucinous adenocarcinoma	N0	No tumor deposits	NA	0	No	5	50-59	Married (including common law)
6243996	Male	White	C18.0-Cecum	Moderately differentiated; Grade II	8261/3: Adenocarcinoma in villous adenoma	N0	No tumor deposits	NA	0	No	20	50-59	Married (including common law)
6244564	Male	White	C19.9-Rectosigmoid junction	Poorly differentiated; Grade III	8140/3: Adenocarcinoma, NOS	N0	NA	NA	NA	No	40	90-99	Married (including common law)
6244750	Male	White	C18.7-Sigmoid colon	Moderately differentiated; Grade II	8140/3: Adenocarcinoma, NOS	N0	No tumor deposits	Negative	0	No	12	50-59	Married (including common law)
6244836	Female	Black	C20.9-Rectum, NOS	Moderately differentiated; Grade II	8140/3: Adenocarcinoma, NOS	N0	NA	Positive	NA	Yes	40	60-69	Married (including common law)
6244854	Male	White	C19.9-Rectosigmoid junction	Moderately differentiated; Grade II	8140/3: Adenocarcinoma, NOS	N0	No tumor deposits	NA	0	No	6	80-89	Widowed
6244859	Male	White	C18.4-Transverse colon	Moderately differentiated; Grade II	8140/3: Adenocarcinoma, NOS	N1	No tumor deposits	Negative	0	No	80	60-69	Married (including common law)
6244940	Female	White	C20.9-Rectum, NOS	Moderately differentiated; Grade II	8140/3: Adenocarcinoma, NOS	N0	No tumor deposits	NA	0	No	25	50-59	Married (including common law)
6244943	Female	White	C20.9-Rectum, NOS	Moderately differentiated; Grade II	8263/3: Adenocarcinoma in tubulovillous adenoma	N0	No tumor deposits	NA	0	No	10	70-79	Divorced
6245593	Male	White	C18.4-Transverse colon	Well differentiated; Grade I	8140/3: Adenocarcinoma, NOS	N0	No tumor deposits	NA	0	No	13	70-79	Married (including common law)
6246320	Male	White	C18.7-Sigmoid colon	Well differentiated; Grade I	8263/3: Adenocarcinoma in tubulovillous adenoma	N0	No tumor deposits	NA	0	No	16	70-79	Married (including common law)
6246399	Female	White	C18.0-Cecum	Moderately differentiated; Grade II	8263/3: Adenocarcinoma in tubulovillous adenoma	N0	NA	NA	0	No	10	60-69	Divorced
6247491	Male	White	C18.2-Ascending colon	Moderately differentiated; Grade II	8263/3: Adenocarcinoma in tubulovillous adenoma	N0	No tumor deposits	NA	0	No	20	70-79	Married (including common law)
6249475	Female	White	C18.2-Ascending colon	Moderately differentiated; Grade II	8263/3: Adenocarcinoma in tubulovillous adenoma	N0	No tumor deposits	NA	0	No	13	70-79	Widowed
6250777	Female	Black	C20.9-Rectum, NOS	Well differentiated; Grade I	8240/3: Carcinoid tumor, NOS	N0	NA	NA	NA	No	3	50-59	Married (including common law)
6250893	Female	Black	C18.0-Cecum	Moderately differentiated; Grade II	8210/3: Adenocarcinoma in adenomatous polyp	N0	No tumor deposits	NA	0	No	4	40-49	Single (never married)
6250920	Male	White	C18.4-Transverse colon	Moderately differentiated; Grade II	8210/3: Adenocarcinoma in adenomatous polyp	N0	No tumor deposits	Negative	0	No	8	60-69	Married (including common law)
6251034	Male	White	C19.9-Rectosigmoid junction	Moderately differentiated; Grade II	8140/3: Adenocarcinoma, NOS	N0	No tumor deposits	NA	NA	No	70	70-79	Married (including common law)
6251606	Female	White	C20.9-Rectum, NOS	Well differentiated; Grade I	8240/3: Carcinoid tumor, NOS	N0	NA	NA	NA	No	5	50-59	Single (never married)
6252597	Male	White	C20.9-Rectum, NOS	Well differentiated; Grade I	8263/3: Adenocarcinoma in tubulovillous adenoma	N0	NA	Negative	0	No	5	50-59	Single (never married)
6254129	Female	White	C18.3-Hepatic flexure of colon	Moderately differentiated; Grade II	8140/3: Adenocarcinoma, NOS	N0	NA	Positive	NA	No	62	80-89	Married (including common law)
6254586	Female	White	C18.1-Appendix	Well differentiated; Grade I	8240/3: Carcinoid tumor, NOS	N0	NA	NA	NA	No	9	50-59	Divorced
6254621	Male	White	C18.0-Cecum	Moderately differentiated; Grade II	8210/3: Adenocarcinoma in adenomatous polyp	N0	No tumor deposits	NA	0	No	2	70-79	Married (including common law)
6255425	Male	White	C18.7-Sigmoid colon	Moderately differentiated; Grade II	8210/3: Adenocarcinoma in adenomatous polyp	N0	NA	Negative	NA	No	89	80-89	Married (including common law)
6255427	Female	White	C18.2-Ascending colon	Well differentiated; Grade I	8210/3: Adenocarcinoma in adenomatous polyp	N0	No tumor deposits	NA	NA	No	32	60-69	Divorced
6255429	Female	White	C18.2-Ascending colon	Moderately differentiated; Grade II	8480/3: Mucinous adenocarcinoma	N0	No tumor deposits	Positive	0	No	29	80-89	Divorced
6255555	Female	White	C20.9-Rectum, NOS	Moderately differentiated; Grade II	8140/3: Adenocarcinoma, NOS	N0	NA	NA	NA	No	25	60-69	Widowed
6255979	Female	White	C18.1-Appendix	Well differentiated; Grade I	8240/3: Carcinoid tumor, NOS	N0	NA	NA	NA	No	7	60-69	Widowed
6256132	Male	White	C18.7-Sigmoid colon	Moderately differentiated; Grade II	8140/3: Adenocarcinoma, NOS	N0	No tumor deposits	NA	0	No	11	70-79	Divorced
6257962	Male	White	C18.7-Sigmoid colon	Moderately differentiated; Grade II	8210/3: Adenocarcinoma in adenomatous polyp	N0	NA	NA	0	No	14	80-89	Separated
6258177	Female	White	C18.7-Sigmoid colon	Moderately differentiated; Grade II	8140/3: Adenocarcinoma, NOS	N0	No tumor deposits	NA	0	No	8	50-59	Married (including common law)
6258191	Female	Black	C20.9-Rectum, NOS	Well differentiated; Grade I	8246/3: Neuroendocrine carcinoma, NOS	N0	NA	NA	NA	No	2	60-69	Married (including common law)
6258293	Male	White	C18.7-Sigmoid colon	Moderately differentiated; Grade II	8210/3: Adenocarcinoma in adenomatous polyp	N0	NA	Negative	NA	No	120	50-59	Married (including common law)
6258964	Female	White	C18.0-Cecum	Poorly differentiated; Grade III	8263/3: Adenocarcinoma in tubulovillous adenoma	N0	No tumor deposits	NA	0	No	10	50-59	Divorced
6259061	Male	White	C20.9-Rectum, NOS	Well differentiated; Grade I	8240/3: Carcinoid tumor, NOS	N0	NA	NA	NA	No	3	50-59	Married (including common law)
6259113	Male	Black	C18.3-Hepatic flexure of colon	Moderately differentiated; Grade II	8140/3: Adenocarcinoma, NOS	N0	No tumor deposits	Positive	0	No	20	60-69	Single (never married)
6260030	Male	White	C18.7-Sigmoid colon	Moderately differentiated; Grade II	8210/3: Adenocarcinoma in adenomatous polyp	N0	NA	Negative	0	No	10	60-69	Single (never married)
6261015	Female	White	C18.4-Transverse colon	Moderately differentiated; Grade II	8140/3: Adenocarcinoma, NOS	N0	No tumor deposits	Positive	0	No	14	80-89	Widowed
6261095	Female	White	C19.9-Rectosigmoid junction	Moderately differentiated; Grade II	8140/3: Adenocarcinoma, NOS	N0	No tumor deposits	Negative	0	No	30	70-79	Widowed
6261645	Male	White	C18.7-Sigmoid colon	Moderately differentiated; Grade II	8140/3: Adenocarcinoma, NOS	N0	No tumor deposits	NA	0	No	15	40-49	Married (including common law)
6261663	Male	White	C18.0-Cecum	Moderately differentiated; Grade II	8140/3: Adenocarcinoma, NOS	N0	NA	Positive	NA	Yes	50	60-69	Divorced
6261684	Male	White	C18.0-Cecum	Moderately differentiated; Grade II	8140/3: Adenocarcinoma, NOS	N0	No tumor deposits	NA	0	No	20	70-79	Married (including common law)
6262025	Male	Black	C18.7-Sigmoid colon	Moderately differentiated; Grade II	8263/3: Adenocarcinoma in tubulovillous adenoma	N0	No tumor deposits	NA	0	No	25	60-69	Married (including common law)
6262059	Male	White	C19.9-Rectosigmoid junction	Well differentiated; Grade I	8210/3: Adenocarcinoma in adenomatous polyp	N0	No tumor deposits	Negative	0	No	5	60-69	Divorced
6262659	Male	White	C18.4-Transverse colon	Well differentiated; Grade I	8140/3: Adenocarcinoma, NOS	N0	No tumor deposits	NA	0	No	18	70-79	Married (including common law)
6262670	Male	White	C18.1-Appendix	Well differentiated; Grade I	8246/3: Neuroendocrine carcinoma, NOS	N0	NA	NA	NA	No	13	40-49	Married (including common law)
6262948	Male	White	C18.7-Sigmoid colon	Well differentiated; Grade I	8263/3: Adenocarcinoma in tubulovillous adenoma	N0	No tumor deposits	NA	0	No	7	50-59	Married (including common law)
6263150	Male	White	C18.7-Sigmoid colon	Poorly differentiated; Grade III	8263/3: Adenocarcinoma in tubulovillous adenoma	N1	No tumor deposits	Negative	1	No	10	50-59	Married (including common law)
6264271	Female	White	C18.0-Cecum	Moderately differentiated; Grade II	8263/3: Adenocarcinoma in tubulovillous adenoma	N0	No tumor deposits	NA	0	No	15	70-79	Married (including common law)
6264355	Female	White	C18.1-Appendix	Well differentiated; Grade I	8246/3: Neuroendocrine carcinoma, NOS	N0	NA	NA	NA	No	10	40-49	Divorced
6264369	Female	White	C18.2-Ascending colon	Moderately differentiated; Grade II	8140/3: Adenocarcinoma, NOS	N0	NA	NA	NA	No	3	90-99	Widowed
6264396	Male	White	C19.9-Rectosigmoid junction	Moderately differentiated; Grade II	8140/3: Adenocarcinoma, NOS	N0	NA	Negative	0	No	19	70-79	Married (including common law)
6264827	Female	White	C18.2-Ascending colon	Well differentiated; Grade I	8263/3: Adenocarcinoma in tubulovillous adenoma	N1	No tumor deposits	NA	0	No	55	50-59	Married (including common law)
6264925	Male	White	C20.9-Rectum, NOS	Well differentiated; Grade I	8240/3: Carcinoid tumor, NOS	N0	NA	NA	NA	No	5	60-69	Married (including common law)
6265308	Female	White	C18.0-Cecum	Moderately differentiated; Grade II	8210/3: Adenocarcinoma in adenomatous polyp	N0	No tumor deposits	Negative	0	No	3	70-79	Divorced
6265619	Male	White	C19.9-Rectosigmoid junction	Moderately differentiated; Grade II	8263/3: Adenocarcinoma in tubulovillous adenoma	N0	NA	NA	0	No	13	50-59	Married (including common law)
6265809	Female	Black	C20.9-Rectum, NOS	Well differentiated; Grade I	8240/3: Carcinoid tumor, NOS	N0	NA	NA	NA	No	10	50-59	Widowed
6266713	Male	Black	C18.7-Sigmoid colon	Poorly differentiated; Grade III	8263/3: Adenocarcinoma in tubulovillous adenoma	N0	No tumor deposits	Negative	0	No	5	50-59	Single (never married)
6266864	Female	Black	C18.0-Cecum	Moderately differentiated; Grade II	8140/3: Adenocarcinoma, NOS	N0	No tumor deposits	NA	0	No	7	70-79	Married (including common law)
6267160	Male	White	C20.9-Rectum, NOS	Well differentiated; Grade I	8140/3: Adenocarcinoma, NOS	N0	NA	NA	NA	No	9	60-69	Divorced
6267222	Male	White	C18.6-Descending colon	Moderately differentiated; Grade II	8210/3: Adenocarcinoma in adenomatous polyp	N0	No tumor deposits	Negative	0	No	15	50-59	Married (including common law)
6267289	Male	White	C20.9-Rectum, NOS	Moderately differentiated; Grade II	8480/3: Mucinous adenocarcinoma	N0	NA	Negative	0	No	10	40-49	Married (including common law)
6267842	Male	White	C18.2-Ascending colon	Poorly differentiated; Grade III	8140/3: Adenocarcinoma, NOS	N0	No tumor deposits	NA	0	No	26	50-59	Married (including common law)
6268048	Female	White	C18.7-Sigmoid colon	Moderately differentiated; Grade II	8263/3: Adenocarcinoma in tubulovillous adenoma	N0	No tumor deposits	NA	0	No	1	70-79	Married (including common law)
6268254	Male	White	C20.9-Rectum, NOS	Moderately differentiated; Grade II	8210/3: Adenocarcinoma in adenomatous polyp	N0	No tumor deposits	Positive	0	No	10	40-49	Single (never married)
6268534	Female	White	C18.2-Ascending colon	Moderately differentiated; Grade II	8140/3: Adenocarcinoma, NOS	N0	No tumor deposits	Negative	0	No	25	90-99	Married (including common law)
6268596	Male	White	C18.7-Sigmoid colon	Moderately differentiated; Grade II	8263/3: Adenocarcinoma in tubulovillous adenoma	N0	No tumor deposits	Negative	NA	No	5	40-49	Married (including common law)
6268706	Female	White	C18.6-Descending colon	Moderately differentiated; Grade II	8140/3: Adenocarcinoma, NOS	N0	No tumor deposits	Negative	0	No	30	40-49	Married (including common law)
6268722	Female	White	C18.2-Ascending colon	Well differentiated; Grade I	8140/3: Adenocarcinoma, NOS	N0	NA	Negative	0	No	17	50-59	Married (including common law)
6269399	Male	White	C19.9-Rectosigmoid junction	Moderately differentiated; Grade II	8210/3: Adenocarcinoma in adenomatous polyp	N0	No tumor deposits	NA	0	No	20	60-69	Married (including common law)
6269927	Male	White	C18.7-Sigmoid colon	Moderately differentiated; Grade II	8140/3: Adenocarcinoma, NOS	N0	No tumor deposits	NA	0	No	2	70-79	Widowed
6269948	Male	Black	C18.0-Cecum	Moderately differentiated; Grade II	8140/3: Adenocarcinoma, NOS	N0	No tumor deposits	Positive	0	No	2	60-69	Single (never married)
6270203	Male	White	C20.9-Rectum, NOS	Moderately differentiated; Grade II	8140/3: Adenocarcinoma, NOS	N0	No tumor deposits	NA	0	No	2	60-69	Married (including common law)
6270396	Male	White	C18.2-Ascending colon	Well differentiated; Grade I	8263/3: Adenocarcinoma in tubulovillous adenoma	N0	NA	NA	0	No	30	70-79	Divorced
6270587	Female	White	C18.7-Sigmoid colon	Moderately differentiated; Grade II	8140/3: Adenocarcinoma, NOS	N1	No tumor deposits	NA	0	No	16	40-49	Married (including common law)
6270624	Male	White	C18.7-Sigmoid colon	Moderately differentiated; Grade II	8263/3: Adenocarcinoma in tubulovillous adenoma	N0	No tumor deposits	NA	0	No	13	60-69	Divorced
6270635	Female	White	C20.9-Rectum, NOS	Moderately differentiated; Grade II	8210/3: Adenocarcinoma in adenomatous polyp	N0	No tumor deposits	NA	0	No	22	40-49	Single (never married)
6270775	Female	White	C18.7-Sigmoid colon	Moderately differentiated; Grade II	8140/3: Adenocarcinoma, NOS	N0	NA	NA	0	Yes	51	50-59	Married (including common law)
6271314	Female	White	C18.7-Sigmoid colon	Moderately differentiated; Grade II	8210/3: Adenocarcinoma in adenomatous polyp	N0	No tumor deposits	Negative	0	No	5	70-79	Widowed
6271427	Female	White	C18.3-Hepatic flexure of colon	Moderately differentiated; Grade II	8210/3: Adenocarcinoma in adenomatous polyp	N0	No tumor deposits	NA	0	No	10	80-89	Married (including common law)
6271736	Male	White	C18.0-Cecum	Moderately differentiated; Grade II	8263/3: Adenocarcinoma in tubulovillous adenoma	N0	No tumor deposits	Negative	0	No	8	50-59	Divorced
6272034	Male	White	C18.4-Transverse colon	Moderately differentiated; Grade II	8140/3: Adenocarcinoma, NOS	N0	No tumor deposits	Negative	0	No	45	50-59	Married (including common law)
6272087	Female	White	C18.0-Cecum	Moderately differentiated; Grade II	8140/3: Adenocarcinoma, NOS	N0	No tumor deposits	Negative	0	No	30	90-99	Widowed
6274312	Female	White	C18.4-Transverse colon	Poorly differentiated; Grade III	8140/3: Adenocarcinoma, NOS	N0	NA	NA	NA	No	8	80-89	Widowed
6274684	Female	White	C20.9-Rectum, NOS	Moderately differentiated; Grade II	8140/3: Adenocarcinoma, NOS	N0	No tumor deposits	NA	NA	No	25	80-89	Widowed
6274971	Female	White	C18.2-Ascending colon	Moderately differentiated; Grade II	8140/3: Adenocarcinoma, NOS	N0	No tumor deposits	Negative	0	No	11	50-59	Married (including common law)
6275000	Male	White	C18.7-Sigmoid colon	Moderately differentiated; Grade II	8140/3: Adenocarcinoma, NOS	N2	No tumor deposits	Negative	0	No	25	60-69	Married (including common law)
6275319	Female	White	C18.7-Sigmoid colon	Moderately differentiated; Grade II	8210/3: Adenocarcinoma in adenomatous polyp	N0	No tumor deposits	Negative	0	No	7	60-69	Married (including common law)
6275416	Female	White	C18.7-Sigmoid colon	Moderately differentiated; Grade II	8140/3: Adenocarcinoma, NOS	N0	No tumor deposits	NA	0	No	50	80-89	Widowed
6275441	Female	White	C18.2-Ascending colon	Moderately differentiated; Grade II	8140/3: Adenocarcinoma, NOS	N0	No tumor deposits	Negative	0	No	20	70-79	Married (including common law)
6275488	Female	White	C18.4-Transverse colon	Moderately differentiated; Grade II	8140/3: Adenocarcinoma, NOS	N0	NA	NA	NA	No	80	90-99	Widowed
6276821	Male	Black	C20.9-Rectum, NOS	Well differentiated; Grade I	8240/3: Carcinoid tumor, NOS	N0	NA	NA	NA	No	7	50-59	Unknown
6276979	Female	White	C18.7-Sigmoid colon	Moderately differentiated; Grade II	8263/3: Adenocarcinoma in tubulovillous adenoma	N1	NA	Positive	0	Yes	370	50-59	Married (including common law)
6276981	Male	White	C18.7-Sigmoid colon	Moderately differentiated; Grade II	8263/3: Adenocarcinoma in tubulovillous adenoma	N1	Tumor Deposits identified	NA	0	No	10	80-89	Married (including common law)
6277789	Female	White	C18.1-Appendix	Well differentiated; Grade I	8240/3: Carcinoid tumor, NOS	N0	NA	NA	NA	No	11	30-39	Married (including common law)
6277963	Male	Black	C18.0-Cecum	Moderately differentiated; Grade II	8263/3: Adenocarcinoma in tubulovillous adenoma	N0	No tumor deposits	Negative	0	No	5	70-79	Married (including common law)
6279337	Female	White	C20.9-Rectum, NOS	Moderately differentiated; Grade II	8263/3: Adenocarcinoma in tubulovillous adenoma	N0	No tumor deposits	Negative	0	No	23	50-59	Divorced
6279398	Male	White	C19.9-Rectosigmoid junction	Poorly differentiated; Grade III	8140/3: Adenocarcinoma, NOS	N0	NA	Positive	NA	Yes	60	60-69	Married (including common law)
6279433	Female	White	C20.9-Rectum, NOS	Well differentiated; Grade I	8240/3: Carcinoid tumor, NOS	N0	NA	NA	NA	No	6	50-59	Single (never married)
6279877	Female	White	C18.0-Cecum	Moderately differentiated; Grade II	8480/3: Mucinous adenocarcinoma	N0	No tumor deposits	NA	0	No	50	20-29	Single (never married)
6279997	Female	White	C20.9-Rectum, NOS	Well differentiated; Grade I	8240/3: Carcinoid tumor, NOS	N0	NA	NA	NA	No	5	40-49	Married (including common law)
6280041	Female	White	C18.1-Appendix	Well differentiated; Grade I	8240/3: Carcinoid tumor, NOS	N0	NA	NA	NA	No	9	40-49	Married (including common law)
6280175	Male	White	C18.4-Transverse colon	Moderately differentiated; Grade II	8140/3: Adenocarcinoma, NOS	N0	No tumor deposits	NA	0	No	20	60-69	Widowed
6280193	Male	Black	C20.9-Rectum, NOS	Well differentiated; Grade I	8240/3: Carcinoid tumor, NOS	N0	NA	NA	NA	No	5	70-79	Married (including common law)
6280902	Female	White	C18.0-Cecum	Moderately differentiated; Grade II	8140/3: Adenocarcinoma, NOS	N0	No tumor deposits	Negative	0	No	25	70-79	Married (including common law)
6281382	Male	White	C18.7-Sigmoid colon	Moderately differentiated; Grade II	8140/3: Adenocarcinoma, NOS	N0	No tumor deposits	NA	0	No	10	50-59	Married (including common law)
6282467	Male	White	C18.7-Sigmoid colon	Moderately differentiated; Grade II	8140/3: Adenocarcinoma, NOS	N0	NA	NA	NA	No	150	40-49	Single (never married)
6282613	Female	White	C18.4-Transverse colon	Moderately differentiated; Grade II	8140/3: Adenocarcinoma, NOS	N0	Tumor Deposits identified	Positive	0	No	17	80-89	Widowed
6282934	Male	White	C19.9-Rectosigmoid junction	Moderately differentiated; Grade II	8140/3: Adenocarcinoma, NOS	N1	NA	Positive	NA	Yes	80	60-69	Single (never married)
6284978	Male	Black	C18.7-Sigmoid colon	Moderately differentiated; Grade II	8140/3: Adenocarcinoma, NOS	N0	No tumor deposits	Negative	0	No	14	50-59	Married (including common law)
6286467	Female	Black	C20.9-Rectum, NOS	Moderately differentiated; Grade II	8263/3: Adenocarcinoma in tubulovillous adenoma	N0	NA	NA	NA	No	4	70-79	Widowed
6286513	Male	White	C20.9-Rectum, NOS	Well differentiated; Grade I	8210/3: Adenocarcinoma in adenomatous polyp	N0	NA	NA	NA	No	9	60-69	Married (including common law)
6286709	Female	White	C18.2-Ascending colon	Poorly differentiated; Grade III	8140/3: Adenocarcinoma, NOS	N0	No tumor deposits	NA	0	No	25	60-69	Married (including common law)
6287036	Female	White	C20.9-Rectum, NOS	Well differentiated; Grade I	8240/3: Carcinoid tumor, NOS	N0	NA	NA	NA	No	1	50-59	Married (including common law)
6288323	Male	White	C19.9-Rectosigmoid junction	Moderately differentiated; Grade II	8140/3: Adenocarcinoma, NOS	N0	No tumor deposits	Negative	0	No	44	80-89	Married (including common law)
6288625	Male	White	C18.7-Sigmoid colon	Moderately differentiated; Grade II	8263/3: Adenocarcinoma in tubulovillous adenoma	N0	No tumor deposits	Negative	0	No	33	50-59	Married (including common law)
6288833	Female	White	C20.9-Rectum, NOS	Well differentiated; Grade I	8240/3: Carcinoid tumor, NOS	N0	NA	NA	NA	No	3	20-29	Single (never married)
6289187	Male	White	C18.1-Appendix	Moderately differentiated; Grade II	8240/3: Carcinoid tumor, NOS	N0	NA	NA	NA	No	10	30-39	Married (including common law)
6289416	Female	White	C20.9-Rectum, NOS	Moderately differentiated; Grade II	8140/3: Adenocarcinoma, NOS	N0	No tumor deposits	NA	NA	No	10	60-69	Widowed
6289625	Male	White	C18.7-Sigmoid colon	Moderately differentiated; Grade II	8140/3: Adenocarcinoma, NOS	N0	No tumor deposits	NA	0	No	28	70-79	Married (including common law)
6290765	Male	White	C18.2-Ascending colon	Moderately differentiated; Grade II	8140/3: Adenocarcinoma, NOS	N0	No tumor deposits	Positive	0	No	20	70-79	Married (including common law)
6291432	Male	White	C18.6-Descending colon	Well differentiated; Grade I	8480/3: Mucinous adenocarcinoma	N0	No tumor deposits	NA	0	No	6	70-79	Married (including common law)
6291783	Female	White	C18.7-Sigmoid colon	Well differentiated; Grade I	8140/3: Adenocarcinoma, NOS	N0	No tumor deposits	NA	0	No	5	50-59	Married (including common law)
6291887	Male	White	C20.9-Rectum, NOS	Moderately differentiated; Grade II	8140/3: Adenocarcinoma, NOS	N0	NA	NA	0	No	24	70-79	Married (including common law)
6291957	Female	White	C18.7-Sigmoid colon	Moderately differentiated; Grade II	8210/3: Adenocarcinoma in adenomatous polyp	N0	No tumor deposits	NA	0	No	16	50-59	Married (including common law)
6292384	Male	White	C19.9-Rectosigmoid junction	Moderately differentiated; Grade II	8140/3: Adenocarcinoma, NOS	N2	No tumor deposits	Positive	0	No	23	40-49	Married (including common law)
6293038	Female	White	C20.9-Rectum, NOS	Well differentiated; Grade I	8246/3: Neuroendocrine carcinoma, NOS	N0	NA	NA	NA	No	5	50-59	Married (including common law)
6293204	Female	White	C18.0-Cecum	Moderately differentiated; Grade II	8263/3: Adenocarcinoma in tubulovillous adenoma	N0	No tumor deposits	Negative	0	No	7	80-89	Married (including common law)
6293260	Female	White	C19.9-Rectosigmoid junction	Poorly differentiated; Grade III	8140/3: Adenocarcinoma, NOS	N1	NA	Positive	0	Yes	20	40-49	Married (including common law)
6294025	Male	White	C20.9-Rectum, NOS	Well differentiated; Grade I	8246/3: Neuroendocrine carcinoma, NOS	N0	NA	NA	NA	No	3	60-69	Married (including common law)
6294230	Male	White	C18.7-Sigmoid colon	Moderately differentiated; Grade II	8140/3: Adenocarcinoma, NOS	N0	No tumor deposits	NA	NA	No	17	80-89	Widowed
6294814	Male	White	C18.1-Appendix	Moderately differentiated; Grade II	8480/3: Mucinous adenocarcinoma	N1	NA	NA	NA	No	10	60-69	Married (including common law)
6295129	Female	White	C19.9-Rectosigmoid junction	Well differentiated; Grade I	8263/3: Adenocarcinoma in tubulovillous adenoma	N0	No tumor deposits	Negative	0	No	8	50-59	Married (including common law)
6295717	Male	White	C19.9-Rectosigmoid junction	Moderately differentiated; Grade II	8140/3: Adenocarcinoma, NOS	N0	No tumor deposits	NA	0	No	25	50-59	Married (including common law)
6296706	Male	White	C19.9-Rectosigmoid junction	Moderately differentiated; Grade II	8210/3: Adenocarcinoma in adenomatous polyp	N0	No tumor deposits	Negative	0	No	11	50-59	Married (including common law)
6296723	Female	White	C20.9-Rectum, NOS	Moderately differentiated; Grade II	8263/3: Adenocarcinoma in tubulovillous adenoma	N0	No tumor deposits	Negative	NA	No	7	60-69	Divorced
6296788	Male	White	C20.9-Rectum, NOS	Well differentiated; Grade I	8240/3: Carcinoid tumor, NOS	N0	NA	NA	NA	No	1	50-59	Married (including common law)
6296954	Female	White	C18.0-Cecum	Moderately differentiated; Grade II	8140/3: Adenocarcinoma, NOS	N0	No tumor deposits	NA	0	No	90	80-89	Widowed
6297162	Female	White	C20.9-Rectum, NOS	Moderately differentiated; Grade II	8140/3: Adenocarcinoma, NOS	N0	No tumor deposits	Negative	0	No	15	50-59	Single (never married)
6298244	Female	Black	C18.3-Hepatic flexure of colon	Moderately differentiated; Grade II	8210/3: Adenocarcinoma in adenomatous polyp	N0	No tumor deposits	NA	0	No	12	70-79	Widowed
6298595	Male	Asian or Pacific Islander	C18.6-Descending colon	Moderately differentiated; Grade II	8263/3: Adenocarcinoma in tubulovillous adenoma	N0	No tumor deposits	NA	0	No	7	50-59	Married (including common law)
6299049	Female	White	C20.9-Rectum, NOS	Moderately differentiated; Grade II	8140/3: Adenocarcinoma, NOS	N0	NA	NA	NA	No	65	40-49	Divorced
6299110	Male	White	C18.1-Appendix	Moderately differentiated; Grade II	8261/3: Adenocarcinoma in villous adenoma	N0	NA	NA	NA	No	32	70-79	Married (including common law)
6299226	Female	Black	C20.9-Rectum, NOS	Moderately differentiated; Grade II	8140/3: Adenocarcinoma, NOS	N0	No tumor deposits	Positive	0	No	50	90-99	Widowed
6299361	Male	White	C18.2-Ascending colon	Moderately differentiated; Grade II	8140/3: Adenocarcinoma, NOS	N0	No tumor deposits	Negative	0	No	15	80-89	Married (including common law)
6299363	Female	White	C18.2-Ascending colon	Moderately differentiated; Grade II	8263/3: Adenocarcinoma in tubulovillous adenoma	N0	No tumor deposits	NA	0	No	36	80-89	Married (including common law)
6299767	Female	White	C20.9-Rectum, NOS	Poorly differentiated; Grade III	8210/3: Adenocarcinoma in adenomatous polyp	N0	No tumor deposits	Negative	0	No	15	50-59	Married (including common law)
6299890	Male	Black	C18.7-Sigmoid colon	Well differentiated; Grade I	8210/3: Adenocarcinoma in adenomatous polyp	N0	No tumor deposits	NA	NA	No	5	70-79	Married (including common law)
6299893	Male	White	C18.4-Transverse colon	Moderately differentiated; Grade II	8140/3: Adenocarcinoma, NOS	N0	No tumor deposits	NA	0	No	8	60-69	Married (including common law)
6300607	Female	White	C18.7-Sigmoid colon	Moderately differentiated; Grade II	8140/3: Adenocarcinoma, NOS	N0	No tumor deposits	Negative	0	No	25	50-59	Married (including common law)
6300664	Male	White	C18.0-Cecum	Moderately differentiated; Grade II	8263/3: Adenocarcinoma in tubulovillous adenoma	N0	No tumor deposits	NA	0	No	75	50-59	Married (including common law)
6300943	Male	Asian or Pacific Islander	C20.9-Rectum, NOS	Well differentiated; Grade I	8240/3: Carcinoid tumor, NOS	N0	NA	NA	NA	No	4	50-59	Married (including common law)
6301587	Male	White	C18.0-Cecum	Moderately differentiated; Grade II	8210/3: Adenocarcinoma in adenomatous polyp	N0	No tumor deposits	NA	0	No	15	80-89	Widowed
6301628	Female	White	C18.0-Cecum	Moderately differentiated; Grade II	8480/3: Mucinous adenocarcinoma	N0	No tumor deposits	NA	0	No	5	70-79	Married (including common law)
6302530	Male	Black	C18.7-Sigmoid colon	Well differentiated; Grade I	8263/3: Adenocarcinoma in tubulovillous adenoma	N0	NA	NA	0	No	50	50-59	Single (never married)
6302845	Male	White	C18.7-Sigmoid colon	Moderately differentiated; Grade II	8210/3: Adenocarcinoma in adenomatous polyp	N1	No tumor deposits	NA	0	No	13	50-59	Married (including common law)
6303007	Female	White	C18.0-Cecum	Well differentiated; Grade I	8210/3: Adenocarcinoma in adenomatous polyp	N0	No tumor deposits	NA	0	No	4	60-69	Married (including common law)
6303015	Female	White	C18.6-Descending colon	Moderately differentiated; Grade II	8140/3: Adenocarcinoma, NOS	N1	No tumor deposits	Negative	0	No	6	60-69	Married (including common law)
6303235	Female	Black	C20.9-Rectum, NOS	Well differentiated; Grade I	8240/3: Carcinoid tumor, NOS	N0	NA	NA	NA	No	5	50-59	Married (including common law)
6303975	Male	White	C20.9-Rectum, NOS	Poorly differentiated; Grade III	8210/3: Adenocarcinoma in adenomatous polyp	N0	No tumor deposits	Negative	0	No	9	40-49	Single (never married)
6304323	Female	White	C20.9-Rectum, NOS	Moderately differentiated; Grade II	8263/3: Adenocarcinoma in tubulovillous adenoma	N0	No tumor deposits	Negative	1	No	60	60-69	Married (including common law)
6304472	Female	White	C18.1-Appendix	Well differentiated; Grade I	Other	N0	NA	NA	NA	No	11	40-49	Married (including common law)
6304510	Male	White	C18.7-Sigmoid colon	Moderately differentiated; Grade II	8140/3: Adenocarcinoma, NOS	N0	NA	Positive	0	No	80	80-89	Married (including common law)
6304527	Male	White	C20.9-Rectum, NOS	Poorly differentiated; Grade III	8140/3: Adenocarcinoma, NOS	N0	No tumor deposits	NA	0	No	12	60-69	Married (including common law)
6304725	Male	White	C18.6-Descending colon	Moderately differentiated; Grade II	8263/3: Adenocarcinoma in tubulovillous adenoma	N0	No tumor deposits	NA	0	No	25	50-59	Married (including common law)
6304800	Female	Black	C18.2-Ascending colon	Well differentiated; Grade I	8263/3: Adenocarcinoma in tubulovillous adenoma	N0	No tumor deposits	NA	0	No	27	60-69	Single (never married)
6305492	Male	White	C20.9-Rectum, NOS	Well differentiated; Grade I	8140/3: Adenocarcinoma, NOS	N0	NA	NA	0	No	25	50-59	Married (including common law)
6307033	Male	White	C18.2-Ascending colon	Moderately differentiated; Grade II	8261/3: Adenocarcinoma in villous adenoma	N1	No tumor deposits	NA	0	No	5	70-79	Married (including common law)
6307363	Female	White	C18.3-Hepatic flexure of colon	Well differentiated; Grade I	8140/3: Adenocarcinoma, NOS	N0	No tumor deposits	Negative	0	No	17	80-89	Widowed
6307407	Female	White	C18.2-Ascending colon	Well differentiated; Grade I	8210/3: Adenocarcinoma in adenomatous polyp	N0	No tumor deposits	NA	0	No	7	60-69	Divorced
6307467	Female	White	C19.9-Rectosigmoid junction	Moderately differentiated; Grade II	8140/3: Adenocarcinoma, NOS	N1	No tumor deposits	Negative	0	No	10	50-59	Married (including common law)
6307616	Female	White	C18.2-Ascending colon	Moderately differentiated; Grade II	8210/3: Adenocarcinoma in adenomatous polyp	N0	No tumor deposits	NA	0	No	14	70-79	Divorced
6307630	Female	White	C20.9-Rectum, NOS	Moderately differentiated; Grade II	8263/3: Adenocarcinoma in tubulovillous adenoma	N0	No tumor deposits	NA	0	No	15	60-69	Married (including common law)
6309200	Female	Black	C20.9-Rectum, NOS	Well differentiated; Grade I	8246/3: Neuroendocrine carcinoma, NOS	N0	NA	NA	NA	No	4	50-59	Married (including common law)
6309256	Female	White	C18.0-Cecum	Moderately differentiated; Grade II	8210/3: Adenocarcinoma in adenomatous polyp	N0	No tumor deposits	NA	1	No	9	60-69	Married (including common law)
6309796	Female	White	C20.9-Rectum, NOS	Poorly differentiated; Grade III	8140/3: Adenocarcinoma, NOS	N0	No tumor deposits	Negative	0	No	20	60-69	Married (including common law)
6310193	Male	White	C18.7-Sigmoid colon	Moderately differentiated; Grade II	8210/3: Adenocarcinoma in adenomatous polyp	N0	No tumor deposits	NA	0	No	40	70-79	Married (including common law)
6310281	Female	White	C20.9-Rectum, NOS	Poorly differentiated; Grade III	8210/3: Adenocarcinoma in adenomatous polyp	N0	No tumor deposits	Negative	0	No	1	50-59	Married (including common law)
6310907	Female	White	C18.1-Appendix	Well differentiated; Grade I	8240/3: Carcinoid tumor, NOS	N0	NA	NA	NA	No	2	20-29	Single (never married)
6312847	Male	White	C18.2-Ascending colon	Well differentiated; Grade I	8263/3: Adenocarcinoma in tubulovillous adenoma	N0	No tumor deposits	NA	0	No	4	70-79	Single (never married)
6313064	Female	White	C18.7-Sigmoid colon	Moderately differentiated; Grade II	8140/3: Adenocarcinoma, NOS	N0	NA	Negative	0	No	30	20-29	Single (never married)
6313259	Female	White	C19.9-Rectosigmoid junction	Moderately differentiated; Grade II	8140/3: Adenocarcinoma, NOS	N0	No tumor deposits	NA	0	No	20	70-79	Widowed
6313408	Male	White	C18.7-Sigmoid colon	Moderately differentiated; Grade II	8140/3: Adenocarcinoma, NOS	N0	No tumor deposits	NA	0	No	10	80-89	Married (including common law)
6313493	Female	White	C18.0-Cecum	Moderately differentiated; Grade II	8140/3: Adenocarcinoma, NOS	N1	NA	NA	NA	No	50	80-89	Widowed
6314080	Female	White	C20.9-Rectum, NOS	Moderately differentiated; Grade II	8140/3: Adenocarcinoma, NOS	N0	No tumor deposits	NA	0	No	10	50-59	Married (including common law)
6314284	Female	White	C18.7-Sigmoid colon	Moderately differentiated; Grade II	8140/3: Adenocarcinoma, NOS	N0	No tumor deposits	NA	0	No	3	70-79	Married (including common law)
6315070	Female	White	C20.9-Rectum, NOS	Moderately differentiated; Grade II	8070/3: Squamous cell carcinoma, NOS	N0	No tumor deposits	NA	0	No	1	50-59	Married (including common law)
6315134	Female	White	C18.2-Ascending colon	Well differentiated; Grade I	8210/3: Adenocarcinoma in adenomatous polyp	N0	NA	NA	0	No	2	80-89	Married (including common law)
6315460	Male	White	C18.1-Appendix	Well differentiated; Grade I	8240/3: Carcinoid tumor, NOS	N0	NA	NA	NA	No	5	20-29	Single (never married)
6315532	Male	White	C18.0-Cecum	Moderately differentiated; Grade II	8263/3: Adenocarcinoma in tubulovillous adenoma	N0	No tumor deposits	Negative	0	No	13	60-69	Married (including common law)
6315556	Male	White	C20.9-Rectum, NOS	Poorly differentiated; Grade III	8140/3: Adenocarcinoma, NOS	N0	No tumor deposits	NA	0	No	35	50-59	Married (including common law)
6316368	Female	White	C18.1-Appendix	Moderately differentiated; Grade II	8240/3: Carcinoid tumor, NOS	N0	NA	NA	NA	No	8	40-49	Married (including common law)
6316414	Male	White	C18.7-Sigmoid colon	Well differentiated; Grade I	8261/3: Adenocarcinoma in villous adenoma	N0	No tumor deposits	NA	NA	No	16	50-59	Married (including common law)
6316577	Female	White	C18.7-Sigmoid colon	Moderately differentiated; Grade II	8140/3: Adenocarcinoma, NOS	N0	No tumor deposits	NA	NA	No	22	40-49	Married (including common law)
6316742	Male	White	C18.1-Appendix	Well differentiated; Grade I	8246/3: Neuroendocrine carcinoma, NOS	N0	NA	NA	NA	No	12	20-29	Single (never married)
6316781	Female	White	C18.0-Cecum	Moderately differentiated; Grade II	8140/3: Adenocarcinoma, NOS	N0	No tumor deposits	NA	0	No	28	80-89	Widowed
6317308	Male	White	C18.7-Sigmoid colon	Moderately differentiated; Grade II	8210/3: Adenocarcinoma in adenomatous polyp	N1	No tumor deposits	NA	0	Yes	4	50-59	Unknown
6317754	Male	White	C18.1-Appendix	Well differentiated; Grade I	8240/3: Carcinoid tumor, NOS	N0	NA	NA	NA	No	5	30-39	Single (never married)
6317761	Female	Black	C20.9-Rectum, NOS	Moderately differentiated; Grade II	8140/3: Adenocarcinoma, NOS	N0	No tumor deposits	NA	0	No	6	60-69	Married (including common law)
6318153	Female	White	C20.9-Rectum, NOS	Well differentiated; Grade I	8240/3: Carcinoid tumor, NOS	N0	NA	NA	NA	No	7	50-59	Single (never married)
6319052	Male	White	C20.9-Rectum, NOS	Moderately differentiated; Grade II	8263/3: Adenocarcinoma in tubulovillous adenoma	N0	No tumor deposits	NA	0	No	35	50-59	Single (never married)
6319260	Male	White	C18.5-Splenic flexure of colon	Moderately differentiated; Grade II	8210/3: Adenocarcinoma in adenomatous polyp	N0	No tumor deposits	NA	NA	No	12	40-49	Divorced
6320087	Female	White	C18.7-Sigmoid colon	Well differentiated; Grade I	8263/3: Adenocarcinoma in tubulovillous adenoma	N0	No tumor deposits	NA	0	No	3	70-79	Divorced
6320899	Male	White	C18.4-Transverse colon	Moderately differentiated; Grade II	8210/3: Adenocarcinoma in adenomatous polyp	N0	No tumor deposits	Negative	0	No	2	60-69	Married (including common law)
6320937	Male	White	C18.7-Sigmoid colon	Well differentiated; Grade I	8263/3: Adenocarcinoma in tubulovillous adenoma	N0	NA	NA	NA	No	5	60-69	Married (including common law)
6321028	Male	White	C20.9-Rectum, NOS	Poorly differentiated; Grade III	8481/3: Mucin-producing adenocarcinoma	N0	NA	NA	NA	No	30	30-39	Divorced
6321498	Male	Black	C18.0-Cecum	Well differentiated; Grade I	8263/3: Adenocarcinoma in tubulovillous adenoma	N0	No tumor deposits	NA	0	No	25	50-59	Married (including common law)
6321765	Male	White	C18.2-Ascending colon	Well differentiated; Grade I	8263/3: Adenocarcinoma in tubulovillous adenoma	N0	No tumor deposits	Positive	0	No	30	50-59	Married (including common law)
6322133	Female	White	C19.9-Rectosigmoid junction	Moderately differentiated; Grade II	8210/3: Adenocarcinoma in adenomatous polyp	N1	No tumor deposits	Negative	NA	No	150	40-49	Married (including common law)
6322196	Female	White	C18.0-Cecum	Moderately differentiated; Grade II	8263/3: Adenocarcinoma in tubulovillous adenoma	N0	No tumor deposits	Negative	0	No	25	70-79	Unknown
6323129	Male	Black	C20.9-Rectum, NOS	Well differentiated; Grade I	8240/3: Carcinoid tumor, NOS	N0	NA	NA	NA	No	8	60-69	Divorced
6323195	Male	White	C18.2-Ascending colon	Well differentiated; Grade I	8210/3: Adenocarcinoma in adenomatous polyp	N0	No tumor deposits	NA	0	No	50	60-69	Married (including common law)
6323307	Male	White	C18.2-Ascending colon	Moderately differentiated; Grade II	8140/3: Adenocarcinoma, NOS	N0	No tumor deposits	Positive	0	No	20	40-49	Divorced
6323999	Female	Asian or Pacific Islander	C20.9-Rectum, NOS	Well differentiated; Grade I	8240/3: Carcinoid tumor, NOS	N0	NA	NA	NA	No	10	50-59	Married (including common law)
6324002	Male	White	C20.9-Rectum, NOS	Well differentiated; Grade I	8246/3: Neuroendocrine carcinoma, NOS	N0	NA	NA	NA	No	6	50-59	Married (including common law)
6324266	Male	American Indian/Alaska Native	C18.6-Descending colon	Moderately differentiated; Grade II	8140/3: Adenocarcinoma, NOS	N0	NA	Negative	0	No	37	40-49	Married (including common law)
6324851	Female	Black	C18.2-Ascending colon	Well differentiated; Grade I	8140/3: Adenocarcinoma, NOS	N0	No tumor deposits	Negative	0	No	10	60-69	Single (never married)
6324955	Female	White	C18.4-Transverse colon	Poorly differentiated; Grade III	8140/3: Adenocarcinoma, NOS	N1	NA	Positive	NA	Yes	50	60-69	Married (including common law)
6325058	Male	White	C18.6-Descending colon	Well differentiated; Grade I	8263/3: Adenocarcinoma in tubulovillous adenoma	N0	No tumor deposits	NA	0	No	30	70-79	Married (including common law)
6325274	Male	Black	C19.9-Rectosigmoid junction	Moderately differentiated; Grade II	8140/3: Adenocarcinoma, NOS	N0	No tumor deposits	NA	0	No	12	40-49	Married (including common law)
6325311	Female	White	C18.2-Ascending colon	Well differentiated; Grade I	8210/3: Adenocarcinoma in adenomatous polyp	N0	No tumor deposits	Negative	0	No	9	80-89	Divorced
6325463	Female	White	C20.9-Rectum, NOS	Moderately differentiated; Grade II	8070/3: Squamous cell carcinoma, NOS	N0	No tumor deposits	NA	0	No	9	50-59	Divorced
6325744	Male	White	C18.7-Sigmoid colon	Well differentiated; Grade I	8210/3: Adenocarcinoma in adenomatous polyp	N0	NA	NA	0	No	10	70-79	Divorced
6325756	Male	White	C18.7-Sigmoid colon	Moderately differentiated; Grade II	8210/3: Adenocarcinoma in adenomatous polyp	N0	NA	NA	NA	No	1	70-79	Divorced
6325803	Female	White	C19.9-Rectosigmoid junction	Well differentiated; Grade I	8210/3: Adenocarcinoma in adenomatous polyp	N0	No tumor deposits	NA	NA	No	6	50-59	Married (including common law)
6325815	Female	White	C18.6-Descending colon	Moderately differentiated; Grade II	8210/3: Adenocarcinoma in adenomatous polyp	N0	No tumor deposits	Negative	0	No	10	60-69	Married (including common law)
6326114	Female	White	C18.7-Sigmoid colon	Moderately differentiated; Grade II	8210/3: Adenocarcinoma in adenomatous polyp	N0	NA	NA	NA	No	7	40-49	Married (including common law)
6326279	Male	White	C19.9-Rectosigmoid junction	Moderately differentiated; Grade II	8210/3: Adenocarcinoma in adenomatous polyp	N0	No tumor deposits	NA	0	No	5	40-49	Divorced
6326887	Male	White	C18.7-Sigmoid colon	Moderately differentiated; Grade II	8140/3: Adenocarcinoma, NOS	N0	No tumor deposits	NA	0	No	24	60-69	Divorced
6326974	Male	White	C18.0-Cecum	Well differentiated; Grade I	8210/3: Adenocarcinoma in adenomatous polyp	N0	No tumor deposits	Negative	0	No	23	70-79	Married (including common law)
6327617	Female	White	C18.0-Cecum	Moderately differentiated; Grade II	8140/3: Adenocarcinoma, NOS	N0	No tumor deposits	NA	0	No	14	60-69	Married (including common law)
6327930	Female	White	C19.9-Rectosigmoid junction	Moderately differentiated; Grade II	8140/3: Adenocarcinoma, NOS	N0	No tumor deposits	NA	0	No	18	50-59	Divorced
6327969	Female	Black	C20.9-Rectum, NOS	Well differentiated; Grade I	8240/3: Carcinoid tumor, NOS	N0	NA	NA	NA	No	10	40-49	Married (including common law)
6328351	Male	White	C18.2-Ascending colon	Moderately differentiated; Grade II	8263/3: Adenocarcinoma in tubulovillous adenoma	N0	No tumor deposits	Negative	0	No	9	80-89	Divorced
6328425	Female	White	C18.2-Ascending colon	Poorly differentiated; Grade III	8210/3: Adenocarcinoma in adenomatous polyp	N1	No tumor deposits	Negative	0	No	10	60-69	Married (including common law)
6328429	Male	White	C18.5-Splenic flexure of colon	Moderately differentiated; Grade II	8140/3: Adenocarcinoma, NOS	N0	No tumor deposits	NA	0	No	15	80-89	Widowed
6328578	Female	White	C19.9-Rectosigmoid junction	Moderately differentiated; Grade II	8263/3: Adenocarcinoma in tubulovillous adenoma	N0	No tumor deposits	Positive	0	No	20	80-89	Widowed
6328865	Female	White	C18.2-Ascending colon	Poorly differentiated; Grade III	8210/3: Adenocarcinoma in adenomatous polyp	N0	No tumor deposits	NA	NA	No	3	60-69	Married (including common law)
6329152	Male	Asian or Pacific Islander	C20.9-Rectum, NOS	Moderately differentiated; Grade II	8210/3: Adenocarcinoma in adenomatous polyp	N0	No tumor deposits	NA	0	No	4	50-59	Married (including common law)
6329295	Male	White	C18.0-Cecum	Well differentiated; Grade I	8263/3: Adenocarcinoma in tubulovillous adenoma	N0	No tumor deposits	NA	0	No	18	60-69	Married (including common law)
6329655	Male	White	C20.9-Rectum, NOS	Moderately differentiated; Grade II	8210/3: Adenocarcinoma in adenomatous polyp	N0	No tumor deposits	Negative	0	No	22	70-79	Married (including common law)
6330271	Female	White	C18.0-Cecum	Moderately differentiated; Grade II	8480/3: Mucinous adenocarcinoma	N0	NA	NA	0	No	20	60-69	Unknown
6330389	Female	White	C18.7-Sigmoid colon	Moderately differentiated; Grade II	8210/3: Adenocarcinoma in adenomatous polyp	N0	NA	NA	NA	No	8	40-49	Married (including common law)
6330575	Male	White	C18.7-Sigmoid colon	Moderately differentiated; Grade II	8263/3: Adenocarcinoma in tubulovillous adenoma	N0	No tumor deposits	Negative	0	No	35	70-79	Divorced
6331085	Male	White	C18.7-Sigmoid colon	Moderately differentiated; Grade II	8263/3: Adenocarcinoma in tubulovillous adenoma	N0	No tumor deposits	NA	0	No	13	70-79	Single (never married)
6331578	Female	White	C20.9-Rectum, NOS	Well differentiated; Grade I	8246/3: Neuroendocrine carcinoma, NOS	N0	NA	NA	NA	No	6	40-49	Married (including common law)
6331620	Male	White	C18.2-Ascending colon	Moderately differentiated; Grade II	8140/3: Adenocarcinoma, NOS	N0	No tumor deposits	NA	0	No	10	90-99	Widowed
6332306	Male	Black	C18.7-Sigmoid colon	Moderately differentiated; Grade II	8210/3: Adenocarcinoma in adenomatous polyp	N2	No tumor deposits	NA	0	No	18	50-59	Single (never married)
6332494	Male	White	C18.7-Sigmoid colon	Poorly differentiated; Grade III	8140/3: Adenocarcinoma, NOS	N0	No tumor deposits	NA	0	No	8	60-69	Married (including common law)
6332618	Female	White	C18.0-Cecum	Well differentiated; Grade I	8140/3: Adenocarcinoma, NOS	N0	NA	NA	NA	Yes	50	70-79	Single (never married)
6332704	Male	White	C18.7-Sigmoid colon	Moderately differentiated; Grade II	8261/3: Adenocarcinoma in villous adenoma	N0	No tumor deposits	Positive	0	No	20	70-79	Married (including common law)
6333019	Male	White	C20.9-Rectum, NOS	Well differentiated; Grade I	8240/3: Carcinoid tumor, NOS	N0	NA	NA	NA	No	3	50-59	Married (including common law)
6333074	Female	White	C18.7-Sigmoid colon	Moderately differentiated; Grade II	8263/3: Adenocarcinoma in tubulovillous adenoma	N0	No tumor deposits	NA	0	No	20	50-59	Divorced
6333802	Male	White	C18.4-Transverse colon	Moderately differentiated; Grade II	8263/3: Adenocarcinoma in tubulovillous adenoma	N0	No tumor deposits	NA	0	No	15	50-59	Single (never married)
6333826	Male	White	C18.7-Sigmoid colon	Well differentiated; Grade I	8140/3: Adenocarcinoma, NOS	N0	No tumor deposits	NA	0	No	2	60-69	Divorced
6333912	Male	White	C20.9-Rectum, NOS	Well differentiated; Grade I	8240/3: Carcinoid tumor, NOS	N0	NA	NA	NA	No	2	50-59	Single (never married)
6333989	Male	White	C18.2-Ascending colon	Moderately differentiated; Grade II	8140/3: Adenocarcinoma, NOS	N0	No tumor deposits	NA	0	No	18	70-79	Married (including common law)
6334389	Female	White	C18.5-Splenic flexure of colon	Moderately differentiated; Grade II	8140/3: Adenocarcinoma, NOS	N0	No tumor deposits	NA	0	No	15	70-79	Married (including common law)
6334786	Male	White	C18.0-Cecum	Moderately differentiated; Grade II	8263/3: Adenocarcinoma in tubulovillous adenoma	N1	No tumor deposits	NA	0	No	10	50-59	Married (including common law)
6334912	Female	White	C18.2-Ascending colon	Well differentiated; Grade I	8261/3: Adenocarcinoma in villous adenoma	N0	No tumor deposits	NA	0	No	1	70-79	Single (never married)
6335246	Female	White	C20.9-Rectum, NOS	Moderately differentiated; Grade II	8140/3: Adenocarcinoma, NOS	N1	No tumor deposits	NA	0	No	25	40-49	Married (including common law)
6335276	Female	White	C18.7-Sigmoid colon	Moderately differentiated; Grade II	8210/3: Adenocarcinoma in adenomatous polyp	N0	No tumor deposits	Negative	0	No	40	50-59	Married (including common law)
6335619	Female	White	C20.9-Rectum, NOS	Moderately differentiated; Grade II	8140/3: Adenocarcinoma, NOS	N0	No tumor deposits	NA	1	No	13	50-59	Divorced
6335829	Male	White	C18.7-Sigmoid colon	Moderately differentiated; Grade II	8140/3: Adenocarcinoma, NOS	N0	No tumor deposits	NA	0	No	60	40-49	Married (including common law)
6335973	Male	White	C18.4-Transverse colon	Well differentiated; Grade I	8140/3: Adenocarcinoma, NOS	N0	No tumor deposits	NA	0	No	5	50-59	Married (including common law)
6336179	Female	White	C20.9-Rectum, NOS	Well differentiated; Grade I	8246/3: Neuroendocrine carcinoma, NOS	N0	NA	NA	NA	No	4	50-59	Single (never married)
6336234	Female	White	C18.7-Sigmoid colon	Moderately differentiated; Grade II	8210/3: Adenocarcinoma in adenomatous polyp	N1	No tumor deposits	Negative	0	No	3	50-59	Divorced
6336556	Male	White	C18.7-Sigmoid colon	Moderately differentiated; Grade II	8140/3: Adenocarcinoma, NOS	N0	NA	Negative	1	No	50	70-79	Married (including common law)
6337399	Male	White	C20.9-Rectum, NOS	Well differentiated; Grade I	8140/3: Adenocarcinoma, NOS	N0	No tumor deposits	Negative	0	No	16	50-59	Married (including common law)
6337864	Female	White	C20.9-Rectum, NOS	Moderately differentiated; Grade II	8140/3: Adenocarcinoma, NOS	N0	NA	Positive	NA	No	31	50-59	Single (never married)
6338687	Male	White	C18.2-Ascending colon	Moderately differentiated; Grade II	8140/3: Adenocarcinoma, NOS	N0	No tumor deposits	Negative	0	No	20	70-79	Married (including common law)
6338786	Female	White	C18.7-Sigmoid colon	Well differentiated; Grade I	8263/3: Adenocarcinoma in tubulovillous adenoma	N0	No tumor deposits	Positive	0	No	18	80-89	Married (including common law)
6339138	Female	White	C20.9-Rectum, NOS	Poorly differentiated; Grade III	8480/3: Mucinous adenocarcinoma	N0	No tumor deposits	NA	0	No	11	90-99	Single (never married)
6339233	Male	Black	C18.1-Appendix	Well differentiated; Grade I	8240/3: Carcinoid tumor, NOS	N0	NA	NA	NA	No	4	60-69	Married (including common law)
6339377	Male	White	C20.9-Rectum, NOS	Moderately differentiated; Grade II	8263/3: Adenocarcinoma in tubulovillous adenoma	N0	No tumor deposits	NA	0	No	3	50-59	Single (never married)
6339574	Male	White	C18.3-Hepatic flexure of colon	Moderately differentiated; Grade II	8263/3: Adenocarcinoma in tubulovillous adenoma	N0	No tumor deposits	NA	0	No	8	70-79	Married (including common law)
6340337	Female	White	C18.1-Appendix	Moderately differentiated; Grade II	8240/3: Carcinoid tumor, NOS	N0	NA	NA	NA	No	4	40-49	Married (including common law)
6340353	Male	White	C19.9-Rectosigmoid junction	Moderately differentiated; Grade II	8140/3: Adenocarcinoma, NOS	N1	No tumor deposits	Negative	0	No	6	50-59	Unknown
6340356	Male	White	C18.6-Descending colon	Well differentiated; Grade I	8140/3: Adenocarcinoma, NOS	N0	No tumor deposits	NA	0	No	10	50-59	Married (including common law)
6340666	Female	White	C18.0-Cecum	Well differentiated; Grade I	8140/3: Adenocarcinoma, NOS	N0	No tumor deposits	Negative	0	No	16	70-79	Single (never married)
6340832	Male	White	C20.9-Rectum, NOS	Moderately differentiated; Grade II	8070/3: Squamous cell carcinoma, NOS	N0	NA	NA	NA	No	20	60-69	Married (including common law)
6341191	Male	White	C18.7-Sigmoid colon	Well differentiated; Grade I	8140/3: Adenocarcinoma, NOS	N0	No tumor deposits	NA	0	No	10	70-79	Married (including common law)
6341781	Male	White	C20.9-Rectum, NOS	Well differentiated; Grade I	8140/3: Adenocarcinoma, NOS	N0	NA	Positive	0	No	100	50-59	Single (never married)
6341869	Female	Black	C18.0-Cecum	Well differentiated; Grade I	8140/3: Adenocarcinoma, NOS	N1	NA	Positive	0	Yes	60	70-79	Widowed
6342067	Female	White	C18.2-Ascending colon	Moderately differentiated; Grade II	8480/3: Mucinous adenocarcinoma	N0	No tumor deposits	NA	0	No	8	80-89	Widowed
6342096	Male	Asian or Pacific Islander	C18.6-Descending colon	Well differentiated; Grade I	8263/3: Adenocarcinoma in tubulovillous adenoma	N0	No tumor deposits	Positive	0	No	6	60-69	Divorced
6342114	Female	White	C18.1-Appendix	Well differentiated; Grade I	8480/3: Mucinous adenocarcinoma	N0	NA	NA	NA	No	132	70-79	Married (including common law)
6342129	Male	White	C18.1-Appendix	Well differentiated; Grade I	8246/3: Neuroendocrine carcinoma, NOS	N0	NA	NA	NA	No	20	50-59	Married (including common law)
6342191	Female	White	C18.0-Cecum	Well differentiated; Grade I	8263/3: Adenocarcinoma in tubulovillous adenoma	N0	No tumor deposits	Negative	0	No	45	80-89	Widowed
6342579	Female	White	C18.7-Sigmoid colon	Moderately differentiated; Grade II	8480/3: Mucinous adenocarcinoma	N0	No tumor deposits	Positive	0	No	12	70-79	Married (including common law)
6342849	Female	White	C18.4-Transverse colon	Moderately differentiated; Grade II	8140/3: Adenocarcinoma, NOS	N0	No tumor deposits	Negative	0	No	9	60-69	Married (including common law)
6343494	Female	White	C18.1-Appendix	Well differentiated; Grade I	8246/3: Neuroendocrine carcinoma, NOS	N0	NA	NA	NA	No	10	50-59	Married (including common law)
6343563	Male	White	C18.6-Descending colon	Moderately differentiated; Grade II	8480/3: Mucinous adenocarcinoma	N0	No tumor deposits	Positive	0	No	15	50-59	Divorced
6343886	Male	White	C19.9-Rectosigmoid junction	Poorly differentiated; Grade III	8140/3: Adenocarcinoma, NOS	N1	NA	Positive	NA	Yes	60	60-69	Single (never married)
6343920	Female	White	C20.9-Rectum, NOS	Well differentiated; Grade I	8140/3: Adenocarcinoma, NOS	N0	No tumor deposits	Positive	NA	No	62	60-69	Widowed
6343999	Male	White	C18.3-Hepatic flexure of colon	Moderately differentiated; Grade II	8210/3: Adenocarcinoma in adenomatous polyp	N0	No tumor deposits	Negative	0	No	2	70-79	Divorced
6344046	Male	White	C18.0-Cecum	Moderately differentiated; Grade II	8140/3: Adenocarcinoma, NOS	N0	No tumor deposits	Negative	0	No	50	60-69	Married (including common law)
6345053	Male	White	C20.9-Rectum, NOS	Moderately differentiated; Grade II	8140/3: Adenocarcinoma, NOS	N0	No tumor deposits	Negative	0	No	42	60-69	Single (never married)
6345190	Male	White	C20.9-Rectum, NOS	Well differentiated; Grade I	8240/3: Carcinoid tumor, NOS	N0	NA	NA	NA	No	4	50-59	Divorced
6345260	Female	White	C18.2-Ascending colon	Moderately differentiated; Grade II	8263/3: Adenocarcinoma in tubulovillous adenoma	N0	No tumor deposits	NA	0	No	5	60-69	Married (including common law)
6345364	Male	White	C18.1-Appendix	Poorly differentiated; Grade III	Other	N0	NA	NA	NA	No	60	50-59	Single (never married)
6345455	Female	White	C18.7-Sigmoid colon	Moderately differentiated; Grade II	8263/3: Adenocarcinoma in tubulovillous adenoma	N1	No tumor deposits	NA	0	No	10	50-59	Married (including common law)
6345521	Male	White	C18.0-Cecum	Poorly differentiated; Grade III	8263/3: Adenocarcinoma in tubulovillous adenoma	N0	No tumor deposits	Negative	1	No	10	60-69	Married (including common law)
6346164	Female	White	C18.2-Ascending colon	Moderately differentiated; Grade II	8210/3: Adenocarcinoma in adenomatous polyp	N0	No tumor deposits	NA	0	No	21	60-69	Married (including common law)
6346624	Female	White	C20.9-Rectum, NOS	Moderately differentiated; Grade II	8263/3: Adenocarcinoma in tubulovillous adenoma	N0	NA	NA	NA	No	4	30-39	Married (including common law)
6346707	Male	White	C18.7-Sigmoid colon	Well differentiated; Grade I	8140/3: Adenocarcinoma, NOS	N0	No tumor deposits	NA	0	No	20	60-69	Married (including common law)
6347189	Female	White	C19.9-Rectosigmoid junction	Moderately differentiated; Grade II	8140/3: Adenocarcinoma, NOS	N0	No tumor deposits	Negative	0	No	23	80-89	Divorced
6347888	Male	White	C18.4-Transverse colon	Moderately differentiated; Grade II	8140/3: Adenocarcinoma, NOS	N0	No tumor deposits	NA	0	No	21	60-69	Married (including common law)
6347950	Male	White	C18.2-Ascending colon	Moderately differentiated; Grade II	8263/3: Adenocarcinoma in tubulovillous adenoma	N0	No tumor deposits	Negative	0	No	9	50-59	Unmarried or Domestic Partner
6348173	Male	White	C18.6-Descending colon	Moderately differentiated; Grade II	8263/3: Adenocarcinoma in tubulovillous adenoma	N0	No tumor deposits	Negative	NA	No	30	70-79	Married (including common law)
6349698	Male	Black	C20.9-Rectum, NOS	Moderately differentiated; Grade II	8210/3: Adenocarcinoma in adenomatous polyp	N0	No tumor deposits	Negative	0	No	15	60-69	Married (including common law)
6349868	Male	White	C18.4-Transverse colon	Moderately differentiated; Grade II	8140/3: Adenocarcinoma, NOS	N0	No tumor deposits	NA	0	No	23	70-79	Unknown
6349965	Male	White	C18.4-Transverse colon	Moderately differentiated; Grade II	8210/3: Adenocarcinoma in adenomatous polyp	N0	NA	Positive	NA	No	6	60-69	Married (including common law)
6349996	Female	White	C18.6-Descending colon	Well differentiated; Grade I	8140/3: Adenocarcinoma, NOS	N0	No tumor deposits	NA	0	No	9	40-49	Married (including common law)
6350692	Female	White	C18.1-Appendix	Well differentiated; Grade I	8246/3: Neuroendocrine carcinoma, NOS	N0	NA	NA	NA	No	5	40-49	Single (never married)
6350700	Male	White	C18.2-Ascending colon	Well differentiated; Grade I	8140/3: Adenocarcinoma, NOS	N0	No tumor deposits	Negative	0	No	19	60-69	Married (including common law)
6350717	Male	Black	C18.1-Appendix	Well differentiated; Grade I	8246/3: Neuroendocrine carcinoma, NOS	N0	NA	NA	NA	No	5	80-89	Married (including common law)
6351135	Female	White	C20.9-Rectum, NOS	Well differentiated; Grade I	8240/3: Carcinoid tumor, NOS	N0	NA	NA	NA	No	3	50-59	Divorced
6351205	Male	White	C18.7-Sigmoid colon	Moderately differentiated; Grade II	8210/3: Adenocarcinoma in adenomatous polyp	N0	No tumor deposits	NA	0	No	28	70-79	Married (including common law)
6352186	Female	White	C18.2-Ascending colon	Moderately differentiated; Grade II	8263/3: Adenocarcinoma in tubulovillous adenoma	N0	No tumor deposits	Positive	0	No	15	70-79	Married (including common law)
6352541	Female	White	C18.7-Sigmoid colon	Well differentiated; Grade I	8140/3: Adenocarcinoma, NOS	N0	No tumor deposits	Positive	0	No	6	70-79	Divorced
6352661	Female	White	C18.1-Appendix	Well differentiated; Grade I	8240/3: Carcinoid tumor, NOS	N0	NA	NA	NA	No	10	20-29	Single (never married)
6352673	Male	White	C20.9-Rectum, NOS	Well differentiated; Grade I	8240/3: Carcinoid tumor, NOS	N0	NA	NA	NA	No	3	50-59	Married (including common law)
6352826	Female	White	C18.0-Cecum	Well differentiated; Grade I	8240/3: Carcinoid tumor, NOS	N0	NA	NA	NA	No	5	40-49	Married (including common law)
6353300	Female	Asian or Pacific Islander	C18.7-Sigmoid colon	Moderately differentiated; Grade II	8210/3: Adenocarcinoma in adenomatous polyp	N0	No tumor deposits	NA	0	No	10	70-79	Widowed
6354136	Female	White	C18.0-Cecum	Moderately differentiated; Grade II	8140/3: Adenocarcinoma, NOS	N0	No tumor deposits	NA	0	No	28	60-69	Married (including common law)
6354449	Female	White	C18.1-Appendix	Well differentiated; Grade I	8263/3: Adenocarcinoma in tubulovillous adenoma	N0	NA	Negative	NA	No	3	70-79	Married (including common law)
6354793	Female	Black	C18.4-Transverse colon	Moderately differentiated; Grade II	8210/3: Adenocarcinoma in adenomatous polyp	N0	No tumor deposits	NA	NA	No	9	70-79	Unknown
6354818	Female	White	C18.2-Ascending colon	Poorly differentiated; Grade III	8210/3: Adenocarcinoma in adenomatous polyp	N0	No tumor deposits	NA	NA	No	6	50-59	Married (including common law)
6354831	Female	White	C18.3-Hepatic flexure of colon	Moderately differentiated; Grade II	8263/3: Adenocarcinoma in tubulovillous adenoma	N0	No tumor deposits	NA	0	No	5	70-79	Married (including common law)
6354833	Female	White	C18.7-Sigmoid colon	Moderately differentiated; Grade II	8210/3: Adenocarcinoma in adenomatous polyp	N0	No tumor deposits	NA	0	No	5	50-59	Unknown
6354852	Male	White	C18.2-Ascending colon	Moderately differentiated; Grade II	8263/3: Adenocarcinoma in tubulovillous adenoma	N0	No tumor deposits	NA	0	No	10	80-89	Widowed
6354888	Female	White	C20.9-Rectum, NOS	Moderately differentiated; Grade II	8210/3: Adenocarcinoma in adenomatous polyp	N0	No tumor deposits	Positive	NA	No	35	80-89	Married (including common law)
6354990	Female	Black	C20.9-Rectum, NOS	Well differentiated; Grade I	8240/3: Carcinoid tumor, NOS	N0	NA	NA	NA	No	7	40-49	Single (never married)
6355858	Male	White	C18.7-Sigmoid colon	Moderately differentiated; Grade II	8263/3: Adenocarcinoma in tubulovillous adenoma	N0	No tumor deposits	NA	NA	No	20	40-49	Married (including common law)
6356553	Female	Black	C19.9-Rectosigmoid junction	Well differentiated; Grade I	8240/3: Carcinoid tumor, NOS	N0	NA	NA	NA	No	1	60-69	Divorced
6356653	Female	White	C20.9-Rectum, NOS	Moderately differentiated; Grade II	8140/3: Adenocarcinoma, NOS	N0	No tumor deposits	Negative	0	No	24	60-69	Married (including common law)
6356670	Female	White	C18.4-Transverse colon	Moderately differentiated; Grade II	8140/3: Adenocarcinoma, NOS	N0	No tumor deposits	Negative	0	No	22	80-89	Widowed
6356765	Female	White	C18.1-Appendix	Well differentiated; Grade I	8246/3: Neuroendocrine carcinoma, NOS	N0	NA	NA	NA	No	3	40-49	Married (including common law)
6356780	Male	White	C18.4-Transverse colon	Moderately differentiated; Grade II	8140/3: Adenocarcinoma, NOS	N0	No tumor deposits	Negative	0	No	21	60-69	Married (including common law)
6357291	Male	White	C19.9-Rectosigmoid junction	Moderately differentiated; Grade II	8140/3: Adenocarcinoma, NOS	N2	NA	Positive	NA	Yes	50	70-79	Married (including common law)
6357394	Female	White	C18.0-Cecum	Moderately differentiated; Grade II	8140/3: Adenocarcinoma, NOS	N0	No tumor deposits	Negative	0	No	17	80-89	Single (never married)
6357596	Female	Black	C18.7-Sigmoid colon	Moderately differentiated; Grade II	8261/3: Adenocarcinoma in villous adenoma	N0	No tumor deposits	NA	0	No	4	50-59	Divorced
6357753	Male	White	C18.1-Appendix	Well differentiated; Grade I	8240/3: Carcinoid tumor, NOS	N0	NA	NA	NA	No	5	B	Single (never married)
6358343	Female	White	C18.1-Appendix	Well differentiated; Grade I	8240/3: Carcinoid tumor, NOS	N0	NA	NA	NA	No	7	50-59	Married (including common law)
6358525	Male	White	C18.7-Sigmoid colon	Well differentiated; Grade I	8210/3: Adenocarcinoma in adenomatous polyp	N0	No tumor deposits	NA	0	No	5	50-59	Single (never married)
6358588	Female	White	C20.9-Rectum, NOS	Moderately differentiated; Grade II	8140/3: Adenocarcinoma, NOS	N0	No tumor deposits	NA	0	No	36	50-59	Married (including common law)
6358680	Male	Black	C18.1-Appendix	Well differentiated; Grade I	8249/3: Atypical carcinoid tumor	N1	NA	NA	NA	No	7	40-49	Single (never married)
6358946	Female	White	C18.5-Splenic flexure of colon	Moderately differentiated; Grade II	8210/3: Adenocarcinoma in adenomatous polyp	N0	No tumor deposits	Negative	0	No	6	50-59	Married (including common law)
6359143	Male	White	C18.1-Appendix	Well differentiated; Grade I	8240/3: Carcinoid tumor, NOS	N0	NA	NA	NA	No	15	20-29	Single (never married)
6359322	Female	White	C18.2-Ascending colon	Moderately differentiated; Grade II	8263/3: Adenocarcinoma in tubulovillous adenoma	N0	No tumor deposits	NA	0	No	4	40-49	Married (including common law)
6360991	Male	White	C20.9-Rectum, NOS	Well differentiated; Grade I	8263/3: Adenocarcinoma in tubulovillous adenoma	N0	No tumor deposits	NA	0	No	50	60-69	Married (including common law)
6361782	Male	White	C20.9-Rectum, NOS	Moderately differentiated; Grade II	8140/3: Adenocarcinoma, NOS	N0	No tumor deposits	Negative	0	No	30	40-49	Divorced
6362275	Female	White	C18.3-Hepatic flexure of colon	Moderately differentiated; Grade II	8140/3: Adenocarcinoma, NOS	N0	No tumor deposits	NA	0	No	18	80-89	Divorced
6362320	Male	White	C20.9-Rectum, NOS	Moderately differentiated; Grade II	8140/3: Adenocarcinoma, NOS	N0	No tumor deposits	NA	0	No	18	60-69	Single (never married)
6362760	Female	White	C18.4-Transverse colon	Poorly differentiated; Grade III	8210/3: Adenocarcinoma in adenomatous polyp	N0	NA	Positive	NA	No	13	80-89	Widowed
6363418	Female	Black	C18.2-Ascending colon	Poorly differentiated; Grade III	8140/3: Adenocarcinoma, NOS	N0	NA	Positive	NA	Yes	50	50-59	Single (never married)
6363744	Male	White	C20.9-Rectum, NOS	Moderately differentiated; Grade II	8210/3: Adenocarcinoma in adenomatous polyp	N0	No tumor deposits	NA	NA	No	10	50-59	Unmarried or Domestic Partner
6363765	Male	White	C18.2-Ascending colon	Moderately differentiated; Grade II	8210/3: Adenocarcinoma in adenomatous polyp	N0	No tumor deposits	Negative	0	No	32	40-49	Single (never married)
6363781	Male	Black	C18.0-Cecum	Moderately differentiated; Grade II	8261/3: Adenocarcinoma in villous adenoma	N0	No tumor deposits	NA	0	No	5	80-89	Widowed
6363988	Male	White	C18.2-Ascending colon	Moderately differentiated; Grade II	8480/3: Mucinous adenocarcinoma	N0	No tumor deposits	NA	0	No	4	50-59	Married (including common law)
6364205	Female	White	C18.2-Ascending colon	Well differentiated; Grade I	8263/3: Adenocarcinoma in tubulovillous adenoma	N0	No tumor deposits	NA	0	No	7	90-99	Widowed
6364503	Female	White	C18.0-Cecum	Moderately differentiated; Grade II	8210/3: Adenocarcinoma in adenomatous polyp	N0	No tumor deposits	NA	0	No	18	80-89	Married (including common law)
6364533	Female	White	C18.0-Cecum	Well differentiated; Grade I	8480/3: Mucinous adenocarcinoma	N0	NA	NA	0	No	7	50-59	Married (including common law)
6364537	Male	White	C18.9-Colon, NOS	Moderately differentiated; Grade II	8210/3: Adenocarcinoma in adenomatous polyp	N0	No tumor deposits	NA	0	No	6	70-79	Married (including common law)
6364569	Female	Black	C20.9-Rectum, NOS	Well differentiated; Grade I	8240/3: Carcinoid tumor, NOS	N0	NA	NA	NA	No	5	60-69	Widowed
6364653	Male	Black	C18.2-Ascending colon	Moderately differentiated; Grade II	8210/3: Adenocarcinoma in adenomatous polyp	N0	No tumor deposits	Positive	0	No	15	70-79	Divorced
6365145	Female	White	C18.7-Sigmoid colon	Well differentiated; Grade I	8210/3: Adenocarcinoma in adenomatous polyp	N0	No tumor deposits	Negative	0	No	14	90-99	Married (including common law)
6365673	Male	White	C20.9-Rectum, NOS	Moderately differentiated; Grade II	8140/3: Adenocarcinoma, NOS	N0	NA	Positive	NA	Yes	50	50-59	Married (including common law)
6366352	Female	White	C18.6-Descending colon	Moderately differentiated; Grade II	8263/3: Adenocarcinoma in tubulovillous adenoma	N0	No tumor deposits	Positive	0	No	20	70-79	Married (including common law)
6367457	Male	White	C18.2-Ascending colon	Moderately differentiated; Grade II	8263/3: Adenocarcinoma in tubulovillous adenoma	N0	No tumor deposits	NA	0	No	5	60-69	Divorced
6367482	Female	White	C18.7-Sigmoid colon	Moderately differentiated; Grade II	8140/3: Adenocarcinoma, NOS	N0	No tumor deposits	NA	0	No	20	60-69	Divorced
6367779	Female	White	C18.2-Ascending colon	Moderately differentiated; Grade II	8140/3: Adenocarcinoma, NOS	N0	No tumor deposits	Negative	0	No	24	80-89	Married (including common law)
6370285	Male	White	C18.7-Sigmoid colon	Moderately differentiated; Grade II	8140/3: Adenocarcinoma, NOS	N0	No tumor deposits	NA	0	No	52	50-59	Married (including common law)
6371077	Male	White	C18.1-Appendix	Well differentiated; Grade I	8240/3: Carcinoid tumor, NOS	N0	NA	NA	NA	No	7	30-39	Married (including common law)
6371217	Male	White	C18.7-Sigmoid colon	Moderately differentiated; Grade II	8210/3: Adenocarcinoma in adenomatous polyp	N0	No tumor deposits	NA	NA	No	2	50-59	Unknown
6371480	Male	White	C18.1-Appendix	Moderately differentiated; Grade II	8240/3: Carcinoid tumor, NOS	N0	NA	NA	NA	No	15	20-29	Single (never married)
6371490	Male	White	C18.7-Sigmoid colon	Moderately differentiated; Grade II	8210/3: Adenocarcinoma in adenomatous polyp	N0	NA	NA	NA	No	15	50-59	Married (including common law)
6371679	Male	White	C18.1-Appendix	Well differentiated; Grade I	8246/3: Neuroendocrine carcinoma, NOS	N0	NA	NA	NA	No	8	B	Single (never married)
6372999	Female	White	C20.9-Rectum, NOS	Well differentiated; Grade I	8240/3: Carcinoid tumor, NOS	N0	NA	NA	NA	No	4	50-59	Married (including common law)
6373002	Male	White	C20.9-Rectum, NOS	Well differentiated; Grade I	8240/3: Carcinoid tumor, NOS	N0	NA	NA	NA	No	7	50-59	Married (including common law)
6373273	Female	White	C18.2-Ascending colon	Moderately differentiated; Grade II	8263/3: Adenocarcinoma in tubulovillous adenoma	N0	No tumor deposits	Negative	0	No	31	80-89	Widowed
6374607	Male	White	C20.9-Rectum, NOS	Well differentiated; Grade I	8263/3: Adenocarcinoma in tubulovillous adenoma	N0	No tumor deposits	NA	0	No	5	60-69	Married (including common law)
6374684	Female	White	C18.6-Descending colon	Undifferentiated; anaplastic; Grade IV	8140/3: Adenocarcinoma, NOS	N0	No tumor deposits	NA	0	No	35	90-99	Widowed
6374717	Female	White	C18.0-Cecum	Moderately differentiated; Grade II	8140/3: Adenocarcinoma, NOS	N0	NA	Negative	0	Yes	82	80-89	Widowed
6374924	Female	White	C18.6-Descending colon	Poorly differentiated; Grade III	8263/3: Adenocarcinoma in tubulovillous adenoma	N0	No tumor deposits	Positive	0	Yes	25	30-39	Married (including common law)
6375132	Male	White	C19.9-Rectosigmoid junction	Moderately differentiated; Grade II	8263/3: Adenocarcinoma in tubulovillous adenoma	N0	No tumor deposits	NA	0	No	8	50-59	Single (never married)
6375180	Male	White	C20.9-Rectum, NOS	Moderately differentiated; Grade II	8140/3: Adenocarcinoma, NOS	N1	NA	NA	NA	Yes	47	80-89	Married (including common law)
6376263	Female	White	C18.3-Hepatic flexure of colon	Moderately differentiated; Grade II	8140/3: Adenocarcinoma, NOS	N0	NA	Positive	0	Yes	32	40-49	Married (including common law)
6376289	Male	White	C20.9-Rectum, NOS	Well differentiated; Grade I	8263/3: Adenocarcinoma in tubulovillous adenoma	N0	No tumor deposits	NA	0	No	15	70-79	Single (never married)
6376311	Female	White	C18.7-Sigmoid colon	Moderately differentiated; Grade II	8263/3: Adenocarcinoma in tubulovillous adenoma	N0	No tumor deposits	Negative	0	No	12	50-59	Divorced
6376350	Male	White	C18.7-Sigmoid colon	Moderately differentiated; Grade II	8263/3: Adenocarcinoma in tubulovillous adenoma	N0	No tumor deposits	NA	0	No	8	70-79	Married (including common law)
6376895	Female	White	C18.7-Sigmoid colon	Moderately differentiated; Grade II	8210/3: Adenocarcinoma in adenomatous polyp	N0	No tumor deposits	Negative	0	No	3	60-69	Married (including common law)
6377135	Male	White	C20.9-Rectum, NOS	Poorly differentiated; Grade III	8263/3: Adenocarcinoma in tubulovillous adenoma	N0	No tumor deposits	NA	0	No	20	50-59	Single (never married)
6377172	Male	White	C18.7-Sigmoid colon	Moderately differentiated; Grade II	8140/3: Adenocarcinoma, NOS	N0	No tumor deposits	NA	0	No	30	40-49	Married (including common law)
6377325	Female	White	C18.0-Cecum	Moderately differentiated; Grade II	8263/3: Adenocarcinoma in tubulovillous adenoma	N0	No tumor deposits	NA	0	No	3	70-79	Married (including common law)
6377335	Male	White	C19.9-Rectosigmoid junction	Moderately differentiated; Grade II	8263/3: Adenocarcinoma in tubulovillous adenoma	N0	No tumor deposits	NA	0	No	74	60-69	Married (including common law)
6378165	Female	White	C18.7-Sigmoid colon	Moderately differentiated; Grade II	8263/3: Adenocarcinoma in tubulovillous adenoma	N0	No tumor deposits	NA	0	No	4	50-59	Married (including common law)
6378502	Male	White	C20.9-Rectum, NOS	Moderately differentiated; Grade II	8140/3: Adenocarcinoma, NOS	N0	No tumor deposits	Positive	0	No	7	60-69	Married (including common law)
6378513	Female	White	C20.9-Rectum, NOS	Well differentiated; Grade I	8240/3: Carcinoid tumor, NOS	N0	NA	NA	NA	No	4	60-69	Divorced
6378650	Male	White	C18.7-Sigmoid colon	Moderately differentiated; Grade II	8210/3: Adenocarcinoma in adenomatous polyp	N1	Tumor Deposits identified	NA	0	No	12	60-69	Married (including common law)
6378788	Male	White	C18.4-Transverse colon	Poorly differentiated; Grade III	8210/3: Adenocarcinoma in adenomatous polyp	N0	NA	NA	NA	No	4	80-89	Single (never married)
6379020	Female	White	C18.1-Appendix	Well differentiated; Grade I	8240/3: Carcinoid tumor, NOS	N0	NA	NA	NA	No	2	40-49	Divorced
6379154	Male	White	C18.2-Ascending colon	Moderately differentiated; Grade II	8210/3: Adenocarcinoma in adenomatous polyp	N0	No tumor deposits	NA	NA	No	17	50-59	Single (never married)
6380851	Female	White	C18.0-Cecum	Moderately differentiated; Grade II	8140/3: Adenocarcinoma, NOS	N0	No tumor deposits	Negative	NA	No	42	70-79	Divorced
6381674	Male	White	C18.0-Cecum	Moderately differentiated; Grade II	8210/3: Adenocarcinoma in adenomatous polyp	N0	No tumor deposits	NA	0	No	12	50-59	Married (including common law)
6381685	Female	Black	C18.2-Ascending colon	Moderately differentiated; Grade II	8263/3: Adenocarcinoma in tubulovillous adenoma	N0	NA	NA	0	No	10	60-69	Widowed
6381698	Male	Asian or Pacific Islander	C20.9-Rectum, NOS	Moderately differentiated; Grade II	8140/3: Adenocarcinoma, NOS	N0	No tumor deposits	Negative	0	Yes	40	70-79	Married (including common law)
6381883	Male	White	C20.9-Rectum, NOS	Well differentiated; Grade I	8240/3: Carcinoid tumor, NOS	N0	NA	NA	NA	No	4	50-59	Married (including common law)
6382038	Male	White	C18.3-Hepatic flexure of colon	Poorly differentiated; Grade III	8140/3: Adenocarcinoma, NOS	N1	NA	Positive	NA	No	64	60-69	Married (including common law)
6382099	Female	White	C18.1-Appendix	Well differentiated; Grade I	8240/3: Carcinoid tumor, NOS	N0	NA	NA	NA	No	8	30-39	Divorced
6382395	Female	White	C20.9-Rectum, NOS	Well differentiated; Grade I	8140/3: Adenocarcinoma, NOS	N0	No tumor deposits	Negative	0	No	35	80-89	Married (including common law)
6383153	Male	White	C18.2-Ascending colon	Well differentiated; Grade I	8263/3: Adenocarcinoma in tubulovillous adenoma	N0	No tumor deposits	NA	0	No	23	60-69	Married (including common law)
6383472	Female	White	C18.1-Appendix	Well differentiated; Grade I	8240/3: Carcinoid tumor, NOS	N0	NA	NA	NA	No	14	40-49	Single (never married)
6383502	Male	White	C18.2-Ascending colon	Moderately differentiated; Grade II	8140/3: Adenocarcinoma, NOS	N0	No tumor deposits	Negative	0	No	10	60-69	Married (including common law)
6383578	Female	White	C18.2-Ascending colon	Moderately differentiated; Grade II	8140/3: Adenocarcinoma, NOS	N0	No tumor deposits	Negative	NA	No	7	50-59	Single (never married)
6383650	Male	White	C18.7-Sigmoid colon	Moderately differentiated; Grade II	8140/3: Adenocarcinoma, NOS	N0	No tumor deposits	NA	0	No	18	60-69	Single (never married)
6383925	Male	White	C18.1-Appendix	Well differentiated; Grade I	8240/3: Carcinoid tumor, NOS	N0	NA	NA	NA	No	5	30-39	Married (including common law)
6383966	Male	White	C20.9-Rectum, NOS	Well differentiated; Grade I	8240/3: Carcinoid tumor, NOS	N0	NA	NA	NA	No	6	50-59	Married (including common law)
6384246	Male	White	C18.4-Transverse colon	Moderately differentiated; Grade II	8140/3: Adenocarcinoma, NOS	N0	No tumor deposits	Negative	0	No	15	60-69	Divorced
6384397	Male	White	C18.0-Cecum	Moderately differentiated; Grade II	8263/3: Adenocarcinoma in tubulovillous adenoma	N0	No tumor deposits	NA	0	No	3	50-59	Married (including common law)
6384431	Female	White	C18.2-Ascending colon	Poorly differentiated; Grade III	8210/3: Adenocarcinoma in adenomatous polyp	N0	No tumor deposits	NA	0	No	2	70-79	Widowed
6385246	Female	White	C18.7-Sigmoid colon	Moderately differentiated; Grade II	8240/3: Carcinoid tumor, NOS	N0	NA	NA	NA	No	14	50-59	Married (including common law)
6385581	Male	Black	C18.1-Appendix	Well differentiated; Grade I	8240/3: Carcinoid tumor, NOS	N0	NA	NA	NA	No	17	40-49	Single (never married)
6385737	Female	White	C18.7-Sigmoid colon	Moderately differentiated; Grade II	8263/3: Adenocarcinoma in tubulovillous adenoma	N0	No tumor deposits	Negative	0	No	29	50-59	Married (including common law)
6385796	Female	White	C18.7-Sigmoid colon	Moderately differentiated; Grade II	8140/3: Adenocarcinoma, NOS	N0	No tumor deposits	NA	0	No	8	50-59	Married (including common law)
6386020	Female	White	C18.7-Sigmoid colon	Moderately differentiated; Grade II	8140/3: Adenocarcinoma, NOS	N0	No tumor deposits	Negative	0	No	10	60-69	Married (including common law)
6386403	Male	White	C18.7-Sigmoid colon	Well differentiated; Grade I	8140/3: Adenocarcinoma, NOS	N0	No tumor deposits	NA	0	No	10	80-89	Married (including common law)
6386521	Female	White	C18.5-Splenic flexure of colon	Moderately differentiated; Grade II	8210/3: Adenocarcinoma in adenomatous polyp	N0	No tumor deposits	Negative	NA	No	8	40-49	Married (including common law)
6387419	Female	White	C18.2-Ascending colon	Moderately differentiated; Grade II	8140/3: Adenocarcinoma, NOS	N0	No tumor deposits	Negative	0	No	25	50-59	Married (including common law)
6387976	Female	White	C20.9-Rectum, NOS	Well differentiated; Grade I	8263/3: Adenocarcinoma in tubulovillous adenoma	N0	No tumor deposits	NA	0	No	2	60-69	Married (including common law)
6388481	Female	White	C20.9-Rectum, NOS	Moderately differentiated; Grade II	8140/3: Adenocarcinoma, NOS	N0	No tumor deposits	Negative	0	No	18	50-59	Married (including common law)
6389028	Female	White	C20.9-Rectum, NOS	Moderately differentiated; Grade II	8263/3: Adenocarcinoma in tubulovillous adenoma	N0	No tumor deposits	NA	NA	No	28	50-59	Married (including common law)
6389493	Female	White	C18.2-Ascending colon	Moderately differentiated; Grade II	8140/3: Adenocarcinoma, NOS	N0	No tumor deposits	NA	0	No	10	70-79	Single (never married)
6389562	Female	White	C18.1-Appendix	Well differentiated; Grade I	8240/3: Carcinoid tumor, NOS	N0	NA	NA	NA	No	13	B	Single (never married)
6389699	Male	White	C18.6-Descending colon	Poorly differentiated; Grade III	8263/3: Adenocarcinoma in tubulovillous adenoma	N0	NA	NA	0	No	15	70-79	Married (including common law)
6390094	Male	White	C18.2-Ascending colon	Moderately differentiated; Grade II	8140/3: Adenocarcinoma, NOS	N0	NA	NA	NA	No	40	90-99	Widowed
6390323	Female	White	C18.2-Ascending colon	Undifferentiated; anaplastic; Grade IV	8140/3: Adenocarcinoma, NOS	N0	No tumor deposits	NA	0	No	19	80-89	Divorced
6390594	Female	White	C18.7-Sigmoid colon	Moderately differentiated; Grade II	8210/3: Adenocarcinoma in adenomatous polyp	N0	No tumor deposits	Negative	NA	No	12	50-59	Married (including common law)
6391046	Female	White	C18.7-Sigmoid colon	Moderately differentiated; Grade II	8263/3: Adenocarcinoma in tubulovillous adenoma	N0	NA	NA	NA	No	9	80-89	Married (including common law)
6391614	Female	White	C18.6-Descending colon	Moderately differentiated; Grade II	8140/3: Adenocarcinoma, NOS	N0	No tumor deposits	Positive	0	Yes	30	50-59	Married (including common law)
6391793	Female	White	C18.7-Sigmoid colon	Poorly differentiated; Grade III	8140/3: Adenocarcinoma, NOS	N0	NA	NA	0	No	15	80-89	Widowed
6392309	Female	White	C19.9-Rectosigmoid junction	Well differentiated; Grade I	8140/3: Adenocarcinoma, NOS	N0	No tumor deposits	NA	0	No	5	40-49	Married (including common law)
6393234	Male	White	C20.9-Rectum, NOS	Moderately differentiated; Grade II	8140/3: Adenocarcinoma, NOS	N0	No tumor deposits	NA	0	No	20	80-89	Married (including common law)
6393240	Female	White	C18.1-Appendix	Well differentiated; Grade I	8246/3: Neuroendocrine carcinoma, NOS	N0	NA	NA	NA	No	13	B	Single (never married)
6393312	Male	White	C18.7-Sigmoid colon	Moderately differentiated; Grade II	8140/3: Adenocarcinoma, NOS	N1	No tumor deposits	Negative	NA	No	30	50-59	Single (never married)
6393939	Male	White	C18.7-Sigmoid colon	Poorly differentiated; Grade III	8140/3: Adenocarcinoma, NOS	N0	No tumor deposits	NA	0	No	25	70-79	Single (never married)
6394489	Female	White	C20.9-Rectum, NOS	Moderately differentiated; Grade II	8480/3: Mucinous adenocarcinoma	N0	No tumor deposits	NA	0	No	50	90-99	Married (including common law)
6394805	Female	White	C20.9-Rectum, NOS	Well differentiated; Grade I	8240/3: Carcinoid tumor, NOS	N0	NA	NA	NA	No	3	30-39	Single (never married)
6394822	Female	White	C20.9-Rectum, NOS	Well differentiated; Grade I	8240/3: Carcinoid tumor, NOS	N0	NA	NA	NA	No	4	50-59	Married (including common law)
6394947	Male	White	C18.6-Descending colon	Moderately differentiated; Grade II	8140/3: Adenocarcinoma, NOS	N0	No tumor deposits	NA	0	No	11	80-89	Married (including common law)
6395210	Female	White	C20.9-Rectum, NOS	Moderately differentiated; Grade II	8210/3: Adenocarcinoma in adenomatous polyp	N1	Tumor Deposits identified	NA	0	No	12	40-49	Married (including common law)
6395670	Male	White	C18.0-Cecum	Moderately differentiated; Grade II	8140/3: Adenocarcinoma, NOS	N0	NA	Positive	NA	Yes	50	70-79	Married (including common law)
6396392	Male	White	C18.0-Cecum	Moderately differentiated; Grade II	8210/3: Adenocarcinoma in adenomatous polyp	N0	No tumor deposits	Positive	0	No	12	50-59	Single (never married)
6397364	Female	White	C18.3-Hepatic flexure of colon	Moderately differentiated; Grade II	8263/3: Adenocarcinoma in tubulovillous adenoma	N0	NA	Negative	NA	No	30	80-89	Divorced
6397731	Female	Black	C19.9-Rectosigmoid junction	Well differentiated; Grade I	8246/3: Neuroendocrine carcinoma, NOS	N0	NA	NA	NA	No	3	50-59	Single (never married)
6398979	Female	White	C19.9-Rectosigmoid junction	Moderately differentiated; Grade II	8140/3: Adenocarcinoma, NOS	N0	NA	NA	NA	No	30	90-99	Single (never married)
6399198	Female	White	C18.7-Sigmoid colon	Moderately differentiated; Grade II	8210/3: Adenocarcinoma in adenomatous polyp	N0	NA	NA	0	No	6	50-59	Single (never married)
6400101	Male	White	C18.1-Appendix	Well differentiated; Grade I	8240/3: Carcinoid tumor, NOS	N0	NA	NA	NA	No	6	20-29	Single (never married)
6402126	Male	White	C20.9-Rectum, NOS	Well differentiated; Grade I	8240/3: Carcinoid tumor, NOS	N0	NA	NA	NA	No	4	50-59	Single (never married)
6402235	Female	White	C20.9-Rectum, NOS	Moderately differentiated; Grade II	8140/3: Adenocarcinoma, NOS	N0	No tumor deposits	NA	0	No	150	60-69	Unknown
6403110	Female	White	C18.1-Appendix	Well differentiated; Grade I	8249/3: Atypical carcinoid tumor	N0	NA	NA	NA	No	6	60-69	Widowed
6403158	Male	White	C18.7-Sigmoid colon	Moderately differentiated; Grade II	8140/3: Adenocarcinoma, NOS	N0	No tumor deposits	Negative	0	No	25	60-69	Single (never married)
6403444	Female	Asian or Pacific Islander	C18.7-Sigmoid colon	Moderately differentiated; Grade II	8210/3: Adenocarcinoma in adenomatous polyp	N0	No tumor deposits	Positive	0	No	5	80-89	Widowed
6403475	Female	White	C18.3-Hepatic flexure of colon	Poorly differentiated; Grade III	8210/3: Adenocarcinoma in adenomatous polyp	N0	No tumor deposits	NA	0	No	6	40-49	Married (including common law)
6403693	Male	White	C20.9-Rectum, NOS	Moderately differentiated; Grade II	8261/3: Adenocarcinoma in villous adenoma	N0	No tumor deposits	NA	0	No	10	50-59	Married (including common law)
6403841	Female	White	C18.2-Ascending colon	Well differentiated; Grade I	8480/3: Mucinous adenocarcinoma	N1	No tumor deposits	NA	0	No	28	30-39	Married (including common law)
6403869	Female	White	C18.2-Ascending colon	Moderately differentiated; Grade II	8140/3: Adenocarcinoma, NOS	N0	No tumor deposits	Positive	0	No	10	50-59	Single (never married)
6404045	Male	White	C20.9-Rectum, NOS	Moderately differentiated; Grade II	8210/3: Adenocarcinoma in adenomatous polyp	N0	No tumor deposits	Negative	0	No	18	50-59	Married (including common law)
6404448	Female	White	C18.0-Cecum	Moderately differentiated; Grade II	8140/3: Adenocarcinoma, NOS	N1	NA	Positive	0	No	40	80-89	Married (including common law)
6404767	Male	White	C18.7-Sigmoid colon	Well differentiated; Grade I	8263/3: Adenocarcinoma in tubulovillous adenoma	N0	No tumor deposits	NA	0	No	25	50-59	Married (including common law)
6404928	Female	White	C18.4-Transverse colon	Moderately differentiated; Grade II	8263/3: Adenocarcinoma in tubulovillous adenoma	N0	No tumor deposits	Negative	0	No	20	40-49	Married (including common law)
6405209	Female	White	C20.9-Rectum, NOS	Moderately differentiated; Grade II	8210/3: Adenocarcinoma in adenomatous polyp	N0	No tumor deposits	Positive	0	No	8	80-89	Married (including common law)
6405629	Male	White	C18.0-Cecum	Well differentiated; Grade I	8263/3: Adenocarcinoma in tubulovillous adenoma	N0	No tumor deposits	NA	0	No	32	60-69	Divorced
6405672	Female	White	C18.2-Ascending colon	Poorly differentiated; Grade III	8261/3: Adenocarcinoma in villous adenoma	N1	No tumor deposits	Negative	0	No	6	50-59	Married (including common law)
6405695	Male	White	C18.2-Ascending colon	Well differentiated; Grade I	8210/3: Adenocarcinoma in adenomatous polyp	N0	No tumor deposits	Positive	0	No	13	70-79	Married (including common law)
6405775	Female	White	C18.0-Cecum	Moderately differentiated; Grade II	8263/3: Adenocarcinoma in tubulovillous adenoma	N1	No tumor deposits	NA	0	No	17	70-79	Married (including common law)
6406737	Male	White	C18.4-Transverse colon	Undifferentiated; anaplastic; Grade IV	8263/3: Adenocarcinoma in tubulovillous adenoma	N0	No tumor deposits	NA	0	No	7	50-59	Married (including common law)
6407189	Male	Black	C20.9-Rectum, NOS	Moderately differentiated; Grade II	8140/3: Adenocarcinoma, NOS	N0	No tumor deposits	NA	0	No	20	80-89	Unknown
6407373	Female	White	C18.7-Sigmoid colon	Moderately differentiated; Grade II	8140/3: Adenocarcinoma, NOS	N0	No tumor deposits	NA	NA	No	21	60-69	Married (including common law)
6407415	Female	White	C18.7-Sigmoid colon	Well differentiated; Grade I	8140/3: Adenocarcinoma, NOS	N0	No tumor deposits	Negative	0	No	15	60-69	Single (never married)
6407522	Male	White	C18.2-Ascending colon	Well differentiated; Grade I	8140/3: Adenocarcinoma, NOS	N0	No tumor deposits	NA	0	No	32	70-79	Married (including common law)
6407566	Male	White	C18.7-Sigmoid colon	Well differentiated; Grade I	8263/3: Adenocarcinoma in tubulovillous adenoma	N0	No tumor deposits	Negative	0	No	15	60-69	Divorced
6408300	Male	White	C18.2-Ascending colon	Moderately differentiated; Grade II	8140/3: Adenocarcinoma, NOS	N0	No tumor deposits	NA	0	No	17	70-79	Married (including common law)
6408717	Female	White	C18.5-Splenic flexure of colon	Well differentiated; Grade I	8263/3: Adenocarcinoma in tubulovillous adenoma	N0	No tumor deposits	NA	0	No	2	70-79	Single (never married)
6408786	Female	White	C18.7-Sigmoid colon	Well differentiated; Grade I	8210/3: Adenocarcinoma in adenomatous polyp	N0	NA	NA	NA	No	7	80-89	Widowed
6408850	Female	White	C20.9-Rectum, NOS	Poorly differentiated; Grade III	8140/3: Adenocarcinoma, NOS	N0	No tumor deposits	NA	1	No	22	60-69	Married (including common law)
6409301	Male	White	C18.7-Sigmoid colon	Moderately differentiated; Grade II	8210/3: Adenocarcinoma in adenomatous polyp	N0	No tumor deposits	Negative	0	No	12	60-69	Single (never married)
6410167	Female	White	C18.7-Sigmoid colon	Moderately differentiated; Grade II	8210/3: Adenocarcinoma in adenomatous polyp	N0	No tumor deposits	Negative	0	No	12	40-49	Married (including common law)
6410182	Male	White	C18.7-Sigmoid colon	Moderately differentiated; Grade II	8263/3: Adenocarcinoma in tubulovillous adenoma	N0	No tumor deposits	NA	0	No	20	60-69	Married (including common law)
6410267	Female	White	C18.7-Sigmoid colon	Poorly differentiated; Grade III	8210/3: Adenocarcinoma in adenomatous polyp	N0	No tumor deposits	NA	0	No	13	60-69	Married (including common law)
6410556	Female	White	C18.1-Appendix	Well differentiated; Grade I	8240/3: Carcinoid tumor, NOS	N0	NA	NA	NA	No	10	40-49	Single (never married)
6410931	Female	White	C18.2-Ascending colon	Moderately differentiated; Grade II	8210/3: Adenocarcinoma in adenomatous polyp	N0	No tumor deposits	NA	0	No	8	80-89	Married (including common law)
6411651	Male	White	C18.1-Appendix	Well differentiated; Grade I	8240/3: Carcinoid tumor, NOS	N0	NA	NA	NA	No	2	40-49	Married (including common law)
6411745	Male	White	C20.9-Rectum, NOS	Moderately differentiated; Grade II	8140/3: Adenocarcinoma, NOS	N0	No tumor deposits	Negative	0	No	20	60-69	Married (including common law)
6412152	Female	Black	C18.3-Hepatic flexure of colon	Moderately differentiated; Grade II	8263/3: Adenocarcinoma in tubulovillous adenoma	N0	No tumor deposits	NA	0	No	25	70-79	Divorced
6413656	Male	White	C18.7-Sigmoid colon	Moderately differentiated; Grade II	8263/3: Adenocarcinoma in tubulovillous adenoma	N0	No tumor deposits	NA	0	No	5	70-79	Married (including common law)
6413969	Male	White	C18.1-Appendix	Well differentiated; Grade I	8240/3: Carcinoid tumor, NOS	N0	NA	NA	NA	No	1	70-79	Widowed
6414022	Female	White	C20.9-Rectum, NOS	Moderately differentiated; Grade II	8140/3: Adenocarcinoma, NOS	N0	No tumor deposits	NA	0	No	40	70-79	Widowed
6414404	Female	White	C18.7-Sigmoid colon	Well differentiated; Grade I	8480/3: Mucinous adenocarcinoma	N0	No tumor deposits	NA	0	No	85	50-59	Widowed
6414619	Female	White	C18.7-Sigmoid colon	Moderately differentiated; Grade II	8263/3: Adenocarcinoma in tubulovillous adenoma	N0	No tumor deposits	Negative	0	No	3	50-59	Married (including common law)
6414620	Male	Black	C18.2-Ascending colon	Moderately differentiated; Grade II	8263/3: Adenocarcinoma in tubulovillous adenoma	N0	No tumor deposits	Negative	0	No	10	60-69	Married (including common law)
6414830	Male	White	C18.7-Sigmoid colon	Well differentiated; Grade I	8263/3: Adenocarcinoma in tubulovillous adenoma	N0	No tumor deposits	Negative	0	No	25	80-89	Married (including common law)
6415097	Female	Black	C18.1-Appendix	Well differentiated; Grade I	8240/3: Carcinoid tumor, NOS	N0	NA	NA	NA	No	2	50-59	Single (never married)
6415481	Male	White	C20.9-Rectum, NOS	Poorly differentiated; Grade III	8210/3: Adenocarcinoma in adenomatous polyp	N0	No tumor deposits	NA	0	No	20	70-79	Divorced
6415569	Female	White	C18.2-Ascending colon	Poorly differentiated; Grade III	8263/3: Adenocarcinoma in tubulovillous adenoma	N0	No tumor deposits	NA	0	No	23	60-69	Single (never married)
6415602	Female	Asian or Pacific Islander	C20.9-Rectum, NOS	Moderately differentiated; Grade II	8140/3: Adenocarcinoma, NOS	N0	No tumor deposits	Negative	NA	No	30	60-69	Widowed
6415700	Female	White	C19.9-Rectosigmoid junction	Moderately differentiated; Grade II	8140/3: Adenocarcinoma, NOS	N1	NA	Positive	0	Yes	30	80-89	Single (never married)
6415828	Female	White	C18.2-Ascending colon	Moderately differentiated; Grade II	8140/3: Adenocarcinoma, NOS	N0	No tumor deposits	NA	0	No	15	70-79	Single (never married)
6415830	Female	White	C18.1-Appendix	Well differentiated; Grade I	8240/3: Carcinoid tumor, NOS	N0	NA	NA	NA	No	15	50-59	Divorced
6416016	Male	Black	C20.9-Rectum, NOS	Well differentiated; Grade I	8246/3: Neuroendocrine carcinoma, NOS	N0	NA	NA	NA	No	16	50-59	Single (never married)
6416289	Male	White	C18.5-Splenic flexure of colon	Well differentiated; Grade I	8210/3: Adenocarcinoma in adenomatous polyp	N1	No tumor deposits	NA	0	No	4	50-59	Married (including common law)
6416392	Female	White	C18.6-Descending colon	Well differentiated; Grade I	8140/3: Adenocarcinoma, NOS	N0	No tumor deposits	NA	0	No	5	70-79	Single (never married)
6416624	Male	White	C18.7-Sigmoid colon	Well differentiated; Grade I	8263/3: Adenocarcinoma in tubulovillous adenoma	N1	No tumor deposits	NA	0	No	5	50-59	Married (including common law)
6416736	Female	White	C18.2-Ascending colon	Poorly differentiated; Grade III	8140/3: Adenocarcinoma, NOS	N0	No tumor deposits	NA	0	No	24	60-69	Divorced
6416773	Male	White	C18.7-Sigmoid colon	Poorly differentiated; Grade III	8210/3: Adenocarcinoma in adenomatous polyp	N0	No tumor deposits	NA	0	No	22	40-49	Single (never married)
6417212	Female	White	C20.9-Rectum, NOS	Poorly differentiated; Grade III	8140/3: Adenocarcinoma, NOS	N1	NA	Positive	NA	Yes	50	50-59	Single (never married)
6417240	Male	White	C18.1-Appendix	Well differentiated; Grade I	8246/3: Neuroendocrine carcinoma, NOS	N0	NA	NA	NA	No	6	20-29	Single (never married)
6417360	Female	White	C20.9-Rectum, NOS	Well differentiated; Grade I	8240/3: Carcinoid tumor, NOS	N0	NA	NA	NA	No	15	50-59	Married (including common law)
6417608	Female	White	C20.9-Rectum, NOS	Moderately differentiated; Grade II	8140/3: Adenocarcinoma, NOS	N0	NA	NA	0	No	30	80-89	Married (including common law)
6417957	Female	White	C19.9-Rectosigmoid junction	Well differentiated; Grade I	8261/3: Adenocarcinoma in villous adenoma	N0	No tumor deposits	Positive	0	No	6	70-79	Widowed
6418133	Male	White	C18.3-Hepatic flexure of colon	Poorly differentiated; Grade III	8140/3: Adenocarcinoma, NOS	N1	No tumor deposits	Negative	0	No	15	60-69	Married (including common law)
6418457	Male	White	C18.7-Sigmoid colon	Moderately differentiated; Grade II	8210/3: Adenocarcinoma in adenomatous polyp	N0	NA	Negative	NA	No	35	50-59	Married (including common law)
6418709	Male	White	C18.8-Overlapping lesion of colon	Moderately differentiated; Grade II	8261/3: Adenocarcinoma in villous adenoma	N0	No tumor deposits	NA	0	No	10	50-59	Divorced
6419097	Male	White	C19.9-Rectosigmoid junction	Well differentiated; Grade I	8263/3: Adenocarcinoma in tubulovillous adenoma	N0	NA	NA	0	No	10	60-69	Single (never married)
6419777	Female	White	C18.7-Sigmoid colon	Well differentiated; Grade I	8210/3: Adenocarcinoma in adenomatous polyp	N0	No tumor deposits	NA	0	No	2	50-59	Single (never married)
6420102	Male	White	C18.2-Ascending colon	Moderately differentiated; Grade II	8140/3: Adenocarcinoma, NOS	N0	No tumor deposits	NA	0	No	7	60-69	Divorced
6420194	Female	White	C18.0-Cecum	Well differentiated; Grade I	8140/3: Adenocarcinoma, NOS	N0	No tumor deposits	Negative	0	No	50	50-59	Married (including common law)
6420584	Female	White	C18.7-Sigmoid colon	Well differentiated; Grade I	8210/3: Adenocarcinoma in adenomatous polyp	N0	No tumor deposits	Negative	0	No	32	40-49	Divorced
6420593	Male	White	C18.6-Descending colon	Moderately differentiated; Grade II	8140/3: Adenocarcinoma, NOS	N0	No tumor deposits	Negative	0	No	14	60-69	Married (including common law)
6420973	Male	White	C18.1-Appendix	Well differentiated; Grade I	8240/3: Carcinoid tumor, NOS	N0	NA	NA	NA	No	6	20-29	Single (never married)
6421641	Male	White	C18.7-Sigmoid colon	Moderately differentiated; Grade II	8263/3: Adenocarcinoma in tubulovillous adenoma	N1	No tumor deposits	Negative	0	No	7	50-59	Single (never married)
6421772	Female	White	C20.9-Rectum, NOS	Moderately differentiated; Grade II	8210/3: Adenocarcinoma in adenomatous polyp	N0	No tumor deposits	NA	0	No	6	50-59	Married (including common law)
6422141	Male	White	C19.9-Rectosigmoid junction	Moderately differentiated; Grade II	8263/3: Adenocarcinoma in tubulovillous adenoma	N0	No tumor deposits	Negative	0	No	20	50-59	Single (never married)
6422219	Male	Black	C18.5-Splenic flexure of colon	Moderately differentiated; Grade II	8210/3: Adenocarcinoma in adenomatous polyp	N0	No tumor deposits	Negative	0	No	9	60-69	Divorced
6422537	Female	White	C18.7-Sigmoid colon	Moderately differentiated; Grade II	8210/3: Adenocarcinoma in adenomatous polyp	N0	No tumor deposits	Negative	0	No	12	70-79	Divorced
6422621	Male	White	C20.9-Rectum, NOS	Well differentiated; Grade I	8210/3: Adenocarcinoma in adenomatous polyp	N0	No tumor deposits	NA	0	No	20	40-49	Married (including common law)
6422887	Female	White	C18.0-Cecum	Poorly differentiated; Grade III	8140/3: Adenocarcinoma, NOS	N0	No tumor deposits	NA	0	No	15	60-69	Married (including common law)
6423124	Female	White	C20.9-Rectum, NOS	Moderately differentiated; Grade II	8140/3: Adenocarcinoma, NOS	N0	No tumor deposits	NA	0	No	40	80-89	Married (including common law)
6423332	Female	White	C18.5-Splenic flexure of colon	Moderately differentiated; Grade II	8140/3: Adenocarcinoma, NOS	N1	No tumor deposits	NA	0	No	23	50-59	Married (including common law)
6423621	Female	White	C18.7-Sigmoid colon	Moderately differentiated; Grade II	8140/3: Adenocarcinoma, NOS	N0	No tumor deposits	NA	0	No	17	60-69	Married (including common law)
6423840	Female	White	C18.7-Sigmoid colon	Moderately differentiated; Grade II	8140/3: Adenocarcinoma, NOS	N0	No tumor deposits	NA	0	No	30	40-49	Married (including common law)
6423873	Male	White	C18.7-Sigmoid colon	Moderately differentiated; Grade II	8210/3: Adenocarcinoma in adenomatous polyp	N0	No tumor deposits	Negative	0	No	3	50-59	Married (including common law)
6423972	Female	White	C18.3-Hepatic flexure of colon	Poorly differentiated; Grade III	8140/3: Adenocarcinoma, NOS	N1	NA	Positive	1	Yes	15	40-49	Separated
6424105	Male	White	C20.9-Rectum, NOS	Well differentiated; Grade I	8240/3: Carcinoid tumor, NOS	N0	NA	NA	NA	No	6	30-39	Single (never married)
6425325	Female	Black	C18.0-Cecum	Moderately differentiated; Grade II	8263/3: Adenocarcinoma in tubulovillous adenoma	N0	No tumor deposits	Negative	0	No	60	50-59	Married (including common law)
6425504	Male	White	C20.9-Rectum, NOS	Moderately differentiated; Grade II	8210/3: Adenocarcinoma in adenomatous polyp	N0	No tumor deposits	NA	0	No	6	80-89	Widowed
6425796	Female	White	C18.1-Appendix	Well differentiated; Grade I	8240/3: Carcinoid tumor, NOS	N0	NA	NA	NA	No	12	30-39	Separated
6425979	Male	White	C18.7-Sigmoid colon	Moderately differentiated; Grade II	8140/3: Adenocarcinoma, NOS	N0	No tumor deposits	NA	NA	No	10	50-59	Divorced
6426256	Male	Black	C20.9-Rectum, NOS	Undifferentiated; anaplastic; Grade IV	8140/3: Adenocarcinoma, NOS	N0	NA	NA	0	No	90	60-69	Single (never married)
6427095	Female	White	C20.9-Rectum, NOS	Moderately differentiated; Grade II	8263/3: Adenocarcinoma in tubulovillous adenoma	N0	NA	NA	NA	No	13	60-69	Married (including common law)
6427280	Female	White	C18.2-Ascending colon	Moderately differentiated; Grade II	8263/3: Adenocarcinoma in tubulovillous adenoma	N0	No tumor deposits	Negative	0	No	20	50-59	Divorced
6428217	Female	Black	C20.9-Rectum, NOS	Well differentiated; Grade I	8246/3: Neuroendocrine carcinoma, NOS	N0	NA	NA	NA	No	5	30-39	Single (never married)
6428319	Female	Black	C18.1-Appendix	Well differentiated; Grade I	8240/3: Carcinoid tumor, NOS	N0	NA	NA	NA	No	14	50-59	Married (including common law)
6428449	Male	White	C20.9-Rectum, NOS	Well differentiated; Grade I	8480/3: Mucinous adenocarcinoma	N0	No tumor deposits	NA	NA	No	7	70-79	Married (including common law)
6428840	Female	White	C18.1-Appendix	Well differentiated; Grade I	8240/3: Carcinoid tumor, NOS	N0	NA	NA	NA	No	7	30-39	Married (including common law)
6429045	Female	White	C18.7-Sigmoid colon	Moderately differentiated; Grade II	8140/3: Adenocarcinoma, NOS	N0	No tumor deposits	NA	0	No	40	40-49	Divorced
6429146	Female	White	C20.9-Rectum, NOS	Moderately differentiated; Grade II	8263/3: Adenocarcinoma in tubulovillous adenoma	N1	No tumor deposits	Negative	0	No	19	50-59	Single (never married)
6429181	Female	White	C18.0-Cecum	Well differentiated; Grade I	8263/3: Adenocarcinoma in tubulovillous adenoma	N0	No tumor deposits	NA	1	No	24	90-99	Widowed
6429276	Male	White	C19.9-Rectosigmoid junction	Moderately differentiated; Grade II	8210/3: Adenocarcinoma in adenomatous polyp	N0	No tumor deposits	Negative	0	No	2	50-59	Married (including common law)
6429281	Female	White	C18.2-Ascending colon	Moderately differentiated; Grade II	8210/3: Adenocarcinoma in adenomatous polyp	N0	No tumor deposits	NA	0	No	5	70-79	Divorced
6429688	Male	White	C18.1-Appendix	Well differentiated; Grade I	8240/3: Carcinoid tumor, NOS	N0	NA	NA	NA	No	4	20-29	Single (never married)
6429853	Male	White	C19.9-Rectosigmoid junction	Poorly differentiated; Grade III	8140/3: Adenocarcinoma, NOS	N0	No tumor deposits	Borderline	0	No	23	60-69	Married (including common law)
6429973	Female	White	C20.9-Rectum, NOS	Well differentiated; Grade I	8240/3: Carcinoid tumor, NOS	N0	NA	NA	NA	No	6	50-59	Married (including common law)
6430199	Female	White	C18.7-Sigmoid colon	Moderately differentiated; Grade II	8140/3: Adenocarcinoma, NOS	N0	No tumor deposits	NA	0	No	6	60-69	Divorced
6430237	Female	White	C18.0-Cecum	Moderately differentiated; Grade II	8140/3: Adenocarcinoma, NOS	N0	NA	Positive	NA	No	40	90-99	Widowed
6430262	Male	White	C20.9-Rectum, NOS	Moderately differentiated; Grade II	8210/3: Adenocarcinoma in adenomatous polyp	N0	No tumor deposits	NA	0	No	3	50-59	Married (including common law)
6430782	Female	White	C18.2-Ascending colon	Moderately differentiated; Grade II	8263/3: Adenocarcinoma in tubulovillous adenoma	N0	No tumor deposits	NA	0	No	9	60-69	Single (never married)
6430895	Male	Black	C18.7-Sigmoid colon	Moderately differentiated; Grade II	8210/3: Adenocarcinoma in adenomatous polyp	N0	No tumor deposits	Negative	NA	No	6	70-79	Single (never married)
6431440	Male	White	C18.7-Sigmoid colon	Poorly differentiated; Grade III	8140/3: Adenocarcinoma, NOS	N0	No tumor deposits	NA	0	No	30	40-49	Married (including common law)
6431485	Female	White	C18.0-Cecum	Moderately differentiated; Grade II	8140/3: Adenocarcinoma, NOS	N0	No tumor deposits	Negative	0	No	17	60-69	Married (including common law)
6431503	Male	White	C20.9-Rectum, NOS	Well differentiated; Grade I	8240/3: Carcinoid tumor, NOS	N0	NA	NA	NA	No	12	40-49	Single (never married)
6432087	Male	White	C19.9-Rectosigmoid junction	Moderately differentiated; Grade II	8140/3: Adenocarcinoma, NOS	N0	No tumor deposits	Positive	0	No	30	50-59	Married (including common law)
6432290	Male	White	C20.9-Rectum, NOS	Moderately differentiated; Grade II	8210/3: Adenocarcinoma in adenomatous polyp	N0	NA	NA	0	No	18	80-89	Married (including common law)
6432325	Male	White	C19.9-Rectosigmoid junction	Moderately differentiated; Grade II	8140/3: Adenocarcinoma, NOS	N0	No tumor deposits	NA	0	No	16	80-89	Widowed
6432401	Male	White	C18.7-Sigmoid colon	Well differentiated; Grade I	8210/3: Adenocarcinoma in adenomatous polyp	N0	No tumor deposits	Negative	0	No	7	50-59	Married (including common law)
6432616	Female	White	C18.2-Ascending colon	Well differentiated; Grade I	8140/3: Adenocarcinoma, NOS	N0	No tumor deposits	Negative	0	No	90	50-59	Married (including common law)
6432638	Female	White	C18.3-Hepatic flexure of colon	Moderately differentiated; Grade II	8140/3: Adenocarcinoma, NOS	N0	No tumor deposits	Negative	0	No	37	70-79	Married (including common law)
6432654	Female	White	C18.4-Transverse colon	Poorly differentiated; Grade III	8140/3: Adenocarcinoma, NOS	N1	No tumor deposits	Positive	0	No	12	70-79	Married (including common law)
6432748	Female	White	C18.3-Hepatic flexure of colon	Moderately differentiated; Grade II	8263/3: Adenocarcinoma in tubulovillous adenoma	N0	No tumor deposits	NA	NA	No	3	50-59	Unknown
6432755	Male	White	C18.7-Sigmoid colon	Well differentiated; Grade I	8263/3: Adenocarcinoma in tubulovillous adenoma	N0	No tumor deposits	NA	0	No	6	80-89	Widowed
6432799	Male	White	C20.9-Rectum, NOS	Well differentiated; Grade I	8210/3: Adenocarcinoma in adenomatous polyp	N0	No tumor deposits	Negative	NA	No	4	50-59	Divorced
6433074	Female	White	C18.2-Ascending colon	Moderately differentiated; Grade II	8140/3: Adenocarcinoma, NOS	N0	No tumor deposits	NA	0	No	30	60-69	Divorced
6433270	Male	White	C20.9-Rectum, NOS	Moderately differentiated; Grade II	8263/3: Adenocarcinoma in tubulovillous adenoma	N0	No tumor deposits	NA	NA	No	4	70-79	Married (including common law)
6433342	Male	White	C18.1-Appendix	Well differentiated; Grade I	8240/3: Carcinoid tumor, NOS	N0	NA	NA	NA	No	4	20-29	Single (never married)
6433346	Male	White	C18.0-Cecum	Moderately differentiated; Grade II	8263/3: Adenocarcinoma in tubulovillous adenoma	N0	NA	NA	0	No	25	80-89	Widowed
6433456	Female	White	C18.1-Appendix	Well differentiated; Grade I	8240/3: Carcinoid tumor, NOS	N0	NA	NA	NA	No	7	40-49	Married (including common law)
6433679	Male	White	C18.0-Cecum	Moderately differentiated; Grade II	8140/3: Adenocarcinoma, NOS	N1	No tumor deposits	Negative	0	No	40	50-59	Widowed
6433713	Female	White	C18.2-Ascending colon	Well differentiated; Grade I	8140/3: Adenocarcinoma, NOS	N0	No tumor deposits	Positive	0	No	20	70-79	Widowed
6433888	Male	White	C18.5-Splenic flexure of colon	Moderately differentiated; Grade II	8480/3: Mucinous adenocarcinoma	N1	No tumor deposits	Negative	0	No	25	60-69	Married (including common law)
6434147	Female	White	C18.0-Cecum	Moderately differentiated; Grade II	8210/3: Adenocarcinoma in adenomatous polyp	N0	No tumor deposits	NA	0	No	2	60-69	Divorced
6434247	Male	Black	C18.7-Sigmoid colon	Well differentiated; Grade I	8210/3: Adenocarcinoma in adenomatous polyp	N0	No tumor deposits	Positive	0	No	15	50-59	Single (never married)
6434250	Male	White	C18.0-Cecum	Moderately differentiated; Grade II	8210/3: Adenocarcinoma in adenomatous polyp	N0	NA	NA	NA	No	5	70-79	Married (including common law)
6434332	Male	White	C18.7-Sigmoid colon	Moderately differentiated; Grade II	8263/3: Adenocarcinoma in tubulovillous adenoma	N0	No tumor deposits	Negative	0	No	6	70-79	Married (including common law)
6434717	Male	White	C20.9-Rectum, NOS	Moderately differentiated; Grade II	8140/3: Adenocarcinoma, NOS	N1	NA	Positive	0	Yes	15	50-59	Married (including common law)
6434742	Male	White	C18.7-Sigmoid colon	Poorly differentiated; Grade III	8263/3: Adenocarcinoma in tubulovillous adenoma	N0	No tumor deposits	Negative	0	No	15	40-49	Married (including common law)
6434783	Male	White	C20.9-Rectum, NOS	Well differentiated; Grade I	8210/3: Adenocarcinoma in adenomatous polyp	N0	No tumor deposits	Positive	0	No	10	50-59	Married (including common law)
6434821	Female	White	C18.1-Appendix	Well differentiated; Grade I	8240/3: Carcinoid tumor, NOS	N0	NA	NA	NA	No	8	0-9	Single (never married)
6435464	Male	White	C20.9-Rectum, NOS	Moderately differentiated; Grade II	8263/3: Adenocarcinoma in tubulovillous adenoma	N0	NA	NA	NA	No	10	60-69	Married (including common law)
6436245	Female	White	C18.1-Appendix	Well differentiated; Grade I	8240/3: Carcinoid tumor, NOS	N0	NA	NA	NA	No	14	40-49	Divorced
6437046	Male	White	C20.9-Rectum, NOS	Moderately differentiated; Grade II	8210/3: Adenocarcinoma in adenomatous polyp	N0	No tumor deposits	NA	0	No	20	60-69	Divorced
6437670	Female	White	C19.9-Rectosigmoid junction	Moderately differentiated; Grade II	8263/3: Adenocarcinoma in tubulovillous adenoma	N0	No tumor deposits	Positive	0	No	25	80-89	Divorced
6437928	Female	White	C20.9-Rectum, NOS	Moderately differentiated; Grade II	8140/3: Adenocarcinoma, NOS	N0	No tumor deposits	Negative	0	No	30	50-59	Divorced
6438145	Male	White	C19.9-Rectosigmoid junction	Moderately differentiated; Grade II	8261/3: Adenocarcinoma in villous adenoma	N0	NA	Positive	NA	Yes	60	80-89	Widowed
6438508	Male	Black	C18.3-Hepatic flexure of colon	Well differentiated; Grade I	8140/3: Adenocarcinoma, NOS	N0	No tumor deposits	Positive	0	No	5	50-59	Married (including common law)
6439783	Male	White	C18.7-Sigmoid colon	Moderately differentiated; Grade II	8261/3: Adenocarcinoma in villous adenoma	N0	No tumor deposits	Negative	0	No	16	50-59	Married (including common law)
6440227	Male	White	C20.9-Rectum, NOS	Poorly differentiated; Grade III	8263/3: Adenocarcinoma in tubulovillous adenoma	N0	No tumor deposits	Negative	0	No	15	40-49	Married (including common law)
6440711	Female	White	C18.0-Cecum	Moderately differentiated; Grade II	8263/3: Adenocarcinoma in tubulovillous adenoma	N0	No tumor deposits	NA	0	No	10	80-89	Widowed
6440832	Male	White	C18.3-Hepatic flexure of colon	Moderately differentiated; Grade II	8140/3: Adenocarcinoma, NOS	N0	No tumor deposits	NA	1	No	5	60-69	Married (including common law)
6440874	Female	White	C18.2-Ascending colon	Poorly differentiated; Grade III	8140/3: Adenocarcinoma, NOS	N1	No tumor deposits	Negative	0	No	25	60-69	Single (never married)
6441097	Female	White	C20.9-Rectum, NOS	Moderately differentiated; Grade II	8140/3: Adenocarcinoma, NOS	N0	No tumor deposits	Negative	0	No	23	70-79	Divorced
6441959	Male	White	C18.0-Cecum	Moderately differentiated; Grade II	8263/3: Adenocarcinoma in tubulovillous adenoma	N0	No tumor deposits	NA	0	No	30	80-89	Married (including common law)
6442102	Female	Asian or Pacific Islander	C20.9-Rectum, NOS	Moderately differentiated; Grade II	8263/3: Adenocarcinoma in tubulovillous adenoma	N0	No tumor deposits	NA	0	No	5	50-59	Married (including common law)
6442267	Female	Black	C18.1-Appendix	Well differentiated; Grade I	8240/3: Carcinoid tumor, NOS	N0	NA	NA	NA	No	14	50-59	Single (never married)
6443770	Female	White	C18.1-Appendix	Well differentiated; Grade I	8240/3: Carcinoid tumor, NOS	N0	NA	NA	NA	No	8	B	Single (never married)
6443825	Female	White	C18.2-Ascending colon	Moderately differentiated; Grade II	8263/3: Adenocarcinoma in tubulovillous adenoma	N0	NA	NA	NA	No	28	80-89	Widowed
6444016	Male	White	C20.9-Rectum, NOS	Moderately differentiated; Grade II	8261/3: Adenocarcinoma in villous adenoma	N0	No tumor deposits	Negative	0	No	35	70-79	Married (including common law)
6444635	Male	Black	C18.2-Ascending colon	Poorly differentiated; Grade III	8140/3: Adenocarcinoma, NOS	N0	No tumor deposits	Negative	0	No	12	80-89	Widowed
6444780	Female	White	C18.1-Appendix	Well differentiated; Grade I	8240/3: Carcinoid tumor, NOS	N0	NA	NA	NA	No	5	30-39	Divorced
6445099	Female	White	C20.9-Rectum, NOS	Moderately differentiated; Grade II	8140/3: Adenocarcinoma, NOS	N0	NA	Positive	NA	No	100	80-89	Widowed
6445129	Female	White	C20.9-Rectum, NOS	Moderately differentiated; Grade II	8140/3: Adenocarcinoma, NOS	N0	NA	NA	NA	Yes	40	50-59	Married (including common law)
6445181	Male	White	C18.1-Appendix	Well differentiated; Grade I	8240/3: Carcinoid tumor, NOS	N0	NA	NA	NA	No	10	40-49	Married (including common law)
6445278	Female	White	C18.7-Sigmoid colon	Moderately differentiated; Grade II	8210/3: Adenocarcinoma in adenomatous polyp	N0	No tumor deposits	Negative	0	No	15	50-59	Single (never married)
6445315	Male	White	C20.9-Rectum, NOS	Well differentiated; Grade I	8240/3: Carcinoid tumor, NOS	N0	NA	NA	NA	No	10	60-69	Single (never married)
6445386	Male	White	C18.7-Sigmoid colon	Moderately differentiated; Grade II	8263/3: Adenocarcinoma in tubulovillous adenoma	N0	No tumor deposits	NA	0	No	22	70-79	Unknown
6445821	Male	White	C18.2-Ascending colon	Moderately differentiated; Grade II	8263/3: Adenocarcinoma in tubulovillous adenoma	N0	No tumor deposits	Negative	0	No	31	40-49	Married (including common law)
6445830	Female	White	C20.9-Rectum, NOS	Moderately differentiated; Grade II	8210/3: Adenocarcinoma in adenomatous polyp	N0	No tumor deposits	Negative	0	No	11	40-49	Single (never married)
6445842	Male	Black	C18.2-Ascending colon	Moderately differentiated; Grade II	8263/3: Adenocarcinoma in tubulovillous adenoma	N0	No tumor deposits	NA	NA	No	30	80-89	Divorced
6445869	Female	White	C20.9-Rectum, NOS	Moderately differentiated; Grade II	8240/3: Carcinoid tumor, NOS	N0	NA	NA	NA	No	3	60-69	Single (never married)
6445873	Female	White	C18.7-Sigmoid colon	Moderately differentiated; Grade II	8140/3: Adenocarcinoma, NOS	N1	NA	NA	0	No	32	60-69	Married (including common law)
6445890	Female	White	C18.7-Sigmoid colon	Moderately differentiated; Grade II	8210/3: Adenocarcinoma in adenomatous polyp	N0	No tumor deposits	NA	0	No	10	50-59	Married (including common law)
6445897	Male	White	C18.7-Sigmoid colon	Moderately differentiated; Grade II	8140/3: Adenocarcinoma, NOS	N1	NA	Positive	NA	Yes	71	50-59	Single (never married)
6445907	Male	White	C20.9-Rectum, NOS	Well differentiated; Grade I	8140/3: Adenocarcinoma, NOS	N0	No tumor deposits	Positive	NA	No	4	50-59	Single (never married)
6445926	Male	White	C18.7-Sigmoid colon	Well differentiated; Grade I	8140/3: Adenocarcinoma, NOS	N0	No tumor deposits	Negative	0	No	9	60-69	Unknown
6447858	Female	White	C18.1-Appendix	Well differentiated; Grade I	8240/3: Carcinoid tumor, NOS	N0	NA	NA	NA	No	5	50-59	Married (including common law)
6449510	Male	White	C18.7-Sigmoid colon	Moderately differentiated; Grade II	8140/3: Adenocarcinoma, NOS	N0	NA	Positive	NA	Yes	100	50-59	Married (including common law)
6449517	Female	White	C18.7-Sigmoid colon	Well differentiated; Grade I	8263/3: Adenocarcinoma in tubulovillous adenoma	N0	NA	NA	0	No	5	40-49	Unknown
6449833	Female	White	C20.9-Rectum, NOS	Well differentiated; Grade I	8240/3: Carcinoid tumor, NOS	N0	NA	NA	NA	No	8	50-59	Married (including common law)
6476346	Female	White	C18.1-Appendix	Well differentiated; Grade I	8240/3: Carcinoid tumor, NOS	N0	NA	NA	NA	No	8	20-29	Married (including common law)
6488318	Female	Black	C20.9-Rectum, NOS	Well differentiated; Grade I	8240/3: Carcinoid tumor, NOS	N0	NA	NA	NA	No	9	50-59	Single (never married)
10071987	Male	White	C18.0-Cecum	Moderately differentiated; Grade II	8263/3: Adenocarcinoma in tubulovillous adenoma	N2	No tumor deposits	NA	0	No	20	90-99	Married (including common law)
11054422	Female	White	C18.2-Ascending colon	Poorly differentiated; Grade III	8140/3: Adenocarcinoma, NOS	N0	No tumor deposits	Negative	0	No	5	70-79	Unknown
11079080	Female	White	C18.1-Appendix	Well differentiated; Grade I	8240/3: Carcinoid tumor, NOS	N0	NA	NA	NA	No	12	30-39	Divorced
11079133	Male	Black	C18.2-Ascending colon	Well differentiated; Grade I	8263/3: Adenocarcinoma in tubulovillous adenoma	N0	No tumor deposits	NA	0	No	15	50-59	Married (including common law)
11166395	Female	White	C18.6-Descending colon	Moderately differentiated; Grade II	8263/3: Adenocarcinoma in tubulovillous adenoma	N0	No tumor deposits	NA	NA	No	4	50-59	Single (never married)
11260441	Female	White	C18.7-Sigmoid colon	Moderately differentiated; Grade II	8140/3: Adenocarcinoma, NOS	N0	No tumor deposits	NA	0	No	17	50-59	Married (including common law)
11262493	Female	White	C18.0-Cecum	Well differentiated; Grade I	8263/3: Adenocarcinoma in tubulovillous adenoma	N0	No tumor deposits	NA	0	No	25	70-79	Widowed
11264178	Male	Asian or Pacific Islander	C18.7-Sigmoid colon	Well differentiated; Grade I	8210/3: Adenocarcinoma in adenomatous polyp	N0	No tumor deposits	NA	0	No	5	70-79	Single (never married)
11264395	Female	White	C20.9-Rectum, NOS	Well differentiated; Grade I	8210/3: Adenocarcinoma in adenomatous polyp	N0	No tumor deposits	NA	0	No	15	50-59	Married (including common law)
11264466	Male	White	C20.9-Rectum, NOS	Well differentiated; Grade I	8240/3: Carcinoid tumor, NOS	N0	NA	NA	NA	No	6	60-69	Single (never married)
11266239	Female	White	C18.3-Hepatic flexure of colon	Moderately differentiated; Grade II	8140/3: Adenocarcinoma, NOS	N0	No tumor deposits	Negative	0	No	22	60-69	Married (including common law)
11267254	Male	White	C18.7-Sigmoid colon	Moderately differentiated; Grade II	8263/3: Adenocarcinoma in tubulovillous adenoma	N0	No tumor deposits	NA	0	No	30	90-99	Married (including common law)
11270280	Male	White	C20.9-Rectum, NOS	Moderately differentiated; Grade II	8263/3: Adenocarcinoma in tubulovillous adenoma	N0	No tumor deposits	Negative	0	No	22	70-79	Divorced
11270411	Male	White	C18.2-Ascending colon	Moderately differentiated; Grade II	8263/3: Adenocarcinoma in tubulovillous adenoma	N0	No tumor deposits	NA	0	No	25	50-59	Married (including common law)
11271171	Male	Black	C18.7-Sigmoid colon	Well differentiated; Grade I	8263/3: Adenocarcinoma in tubulovillous adenoma	N0	No tumor deposits	NA	NA	No	60	70-79	Divorced
11271663	Female	Black	C18.0-Cecum	Moderately differentiated; Grade II	8140/3: Adenocarcinoma, NOS	N0	NA	NA	0	No	11	80-89	Single (never married)
11273639	Male	Black	C18.7-Sigmoid colon	Well differentiated; Grade I	8263/3: Adenocarcinoma in tubulovillous adenoma	N0	No tumor deposits	NA	0	No	12	40-49	Married (including common law)
11273642	Female	Black	C18.3-Hepatic flexure of colon	Moderately differentiated; Grade II	8263/3: Adenocarcinoma in tubulovillous adenoma	N0	No tumor deposits	Negative	0	No	8	60-69	Married (including common law)
11273702	Female	White	C19.9-Rectosigmoid junction	Moderately differentiated; Grade II	8263/3: Adenocarcinoma in tubulovillous adenoma	N1	No tumor deposits	Positive	0	No	40	70-79	Widowed
11273737	Male	White	C18.5-Splenic flexure of colon	Moderately differentiated; Grade II	8140/3: Adenocarcinoma, NOS	N0	No tumor deposits	Negative	NA	No	20	60-69	Divorced
11273900	Male	White	C18.2-Ascending colon	Moderately differentiated; Grade II	8140/3: Adenocarcinoma, NOS	N0	No tumor deposits	NA	NA	No	30	50-59	Married (including common law)
11274069	Male	Black	C18.0-Cecum	Moderately differentiated; Grade II	8263/3: Adenocarcinoma in tubulovillous adenoma	N0	No tumor deposits	NA	0	No	8	60-69	Married (including common law)
11274234	Male	White	C18.4-Transverse colon	Well differentiated; Grade I	8263/3: Adenocarcinoma in tubulovillous adenoma	N0	No tumor deposits	NA	0	No	5	80-89	Unknown
11274694	Female	White	C18.0-Cecum	Well differentiated; Grade I	8263/3: Adenocarcinoma in tubulovillous adenoma	N0	No tumor deposits	Negative	NA	No	15	60-69	Unknown
11275895	Female	White	C18.2-Ascending colon	Moderately differentiated; Grade II	8263/3: Adenocarcinoma in tubulovillous adenoma	N1	NA	NA	0	No	10	50-59	Married (including common law)
11276820	Female	White	C18.0-Cecum	Well differentiated; Grade I	8263/3: Adenocarcinoma in tubulovillous adenoma	N0	No tumor deposits	NA	0	No	2	70-79	Married (including common law)
11277707	Female	White	C18.3-Hepatic flexure of colon	Well differentiated; Grade I	8263/3: Adenocarcinoma in tubulovillous adenoma	N0	No tumor deposits	NA	0	No	24	40-49	Married (including common law)
11279004	Male	Asian or Pacific Islander	C20.9-Rectum, NOS	Moderately differentiated; Grade II	8936/3: Gastrointestinal stromal sarcoma	N0	NA	NA	NA	No	18	80-89	Married (including common law)
11281253	Male	White	C18.2-Ascending colon	Moderately differentiated; Grade II	8140/3: Adenocarcinoma, NOS	N0	No tumor deposits	Negative	0	No	23	50-59	Married (including common law)
11281283	Female	Black	C18.4-Transverse colon	Moderately differentiated; Grade II	8261/3: Adenocarcinoma in villous adenoma	N0	No tumor deposits	NA	0	No	3	70-79	Widowed
11283047	Male	White	C18.0-Cecum	Moderately differentiated; Grade II	8263/3: Adenocarcinoma in tubulovillous adenoma	N0	No tumor deposits	NA	0	No	28	80-89	Married (including common law)
11283257	Female	Black	C18.2-Ascending colon	Moderately differentiated; Grade II	8140/3: Adenocarcinoma, NOS	N0	No tumor deposits	NA	NA	No	12	60-69	Married (including common law)
11283265	Male	White	C18.7-Sigmoid colon	Moderately differentiated; Grade II	8263/3: Adenocarcinoma in tubulovillous adenoma	N0	No tumor deposits	NA	0	No	6	60-69	Married (including common law)
11283498	Female	White	C20.9-Rectum, NOS	Moderately differentiated; Grade II	8263/3: Adenocarcinoma in tubulovillous adenoma	N0	No tumor deposits	NA	0	No	10	50-59	Married (including common law)
11284603	Male	White	C18.5-Splenic flexure of colon	Moderately differentiated; Grade II	8263/3: Adenocarcinoma in tubulovillous adenoma	N0	NA	NA	0	No	35	50-59	Married (including common law)
11285544	Male	Black	C18.0-Cecum	Moderately differentiated; Grade II	8263/3: Adenocarcinoma in tubulovillous adenoma	N0	No tumor deposits	Positive	0	No	35	50-59	Married (including common law)
11285737	Female	White	C19.9-Rectosigmoid junction	Well differentiated; Grade I	8246/3: Neuroendocrine carcinoma, NOS	N0	NA	NA	NA	No	5	40-49	Single (never married)
11285865	Male	White	C18.4-Transverse colon	Moderately differentiated; Grade II	8140/3: Adenocarcinoma, NOS	N0	NA	Positive	NA	Yes	65	60-69	Married (including common law)
11285878	Female	White	C20.9-Rectum, NOS	Moderately differentiated; Grade II	8210/3: Adenocarcinoma in adenomatous polyp	N0	NA	NA	0	No	12	70-79	Married (including common law)
11287175	Female	White	C18.7-Sigmoid colon	Well differentiated; Grade I	8263/3: Adenocarcinoma in tubulovillous adenoma	N0	No tumor deposits	Negative	0	No	30	70-79	Widowed
11287782	Male	White	C18.0-Cecum	Well differentiated; Grade I	8140/3: Adenocarcinoma, NOS	N0	No tumor deposits	NA	0	No	20	50-59	Single (never married)
11288514	Male	White	C18.7-Sigmoid colon	Moderately differentiated; Grade II	8140/3: Adenocarcinoma, NOS	N1	No tumor deposits	Negative	NA	No	13	60-69	Divorced
11288883	Female	White	C18.7-Sigmoid colon	Moderately differentiated; Grade II	8210/3: Adenocarcinoma in adenomatous polyp	N0	NA	NA	0	No	3	70-79	Married (including common law)
11290056	Female	White	C20.9-Rectum, NOS	Well differentiated; Grade I	8263/3: Adenocarcinoma in tubulovillous adenoma	N0	No tumor deposits	NA	0	No	7	60-69	Widowed
11291084	Male	Black	C18.7-Sigmoid colon	Moderately differentiated; Grade II	8140/3: Adenocarcinoma, NOS	N0	No tumor deposits	Negative	0	No	24	50-59	Divorced
11291461	Male	White	C18.7-Sigmoid colon	Moderately differentiated; Grade II	8263/3: Adenocarcinoma in tubulovillous adenoma	N0	No tumor deposits	Negative	0	No	19	70-79	Single (never married)
11292053	Male	White	C18.4-Transverse colon	Moderately differentiated; Grade II	8263/3: Adenocarcinoma in tubulovillous adenoma	N0	No tumor deposits	NA	0	No	22	60-69	Married (including common law)
11292111	Female	White	C20.9-Rectum, NOS	Moderately differentiated; Grade II	8263/3: Adenocarcinoma in tubulovillous adenoma	N0	No tumor deposits	NA	NA	No	3	40-49	Married (including common law)
11292400	Male	American Indian/Alaska Native	C18.2-Ascending colon	Well differentiated; Grade I	8140/3: Adenocarcinoma, NOS	N0	No tumor deposits	NA	0	No	75	70-79	Married (including common law)
11292423	Male	White	C18.4-Transverse colon	Moderately differentiated; Grade II	8263/3: Adenocarcinoma in tubulovillous adenoma	N0	No tumor deposits	NA	NA	No	1	70-79	Married (including common law)
11293975	Female	White	C20.9-Rectum, NOS	Well differentiated; Grade I	8240/3: Carcinoid tumor, NOS	N0	NA	NA	NA	No	8	50-59	Divorced
11294164	Male	White	C18.7-Sigmoid colon	Well differentiated; Grade I	8140/3: Adenocarcinoma, NOS	N1	No tumor deposits	NA	0	No	7	50-59	Married (including common law)
11294760	Female	White	C18.7-Sigmoid colon	Moderately differentiated; Grade II	8263/3: Adenocarcinoma in tubulovillous adenoma	N0	No tumor deposits	Negative	0	No	10	40-49	Married (including common law)
11294974	Female	White	C18.7-Sigmoid colon	Poorly differentiated; Grade III	8263/3: Adenocarcinoma in tubulovillous adenoma	N0	No tumor deposits	NA	0	No	45	40-49	Single (never married)
11295065	Male	White	C18.7-Sigmoid colon	Moderately differentiated; Grade II	8210/3: Adenocarcinoma in adenomatous polyp	N0	No tumor deposits	NA	0	No	25	60-69	Divorced
11295093	Female	White	C18.6-Descending colon	Moderately differentiated; Grade II	8140/3: Adenocarcinoma, NOS	N0	No tumor deposits	NA	0	No	8	80-89	Married (including common law)
11295436	Female	Black	C18.7-Sigmoid colon	Moderately differentiated; Grade II	8210/3: Adenocarcinoma in adenomatous polyp	N1	No tumor deposits	Positive	0	Yes	40	50-59	Unknown
11295482	Male	White	C18.6-Descending colon	Poorly differentiated; Grade III	8490/3: Signet ring cell carcinoma	N0	No tumor deposits	NA	NA	No	15	80-89	Divorced
11296117	Female	White	C20.9-Rectum, NOS	Moderately differentiated; Grade II	8210/3: Adenocarcinoma in adenomatous polyp	N0	No tumor deposits	NA	0	No	6	70-79	Married (including common law)
11296270	Male	White	C18.4-Transverse colon	Well differentiated; Grade I	8140/3: Adenocarcinoma, NOS	N0	No tumor deposits	NA	0	No	23	80-89	Married (including common law)
11296432	Female	White	C18.3-Hepatic flexure of colon	Moderately differentiated; Grade II	8263/3: Adenocarcinoma in tubulovillous adenoma	N0	No tumor deposits	NA	0	No	7	70-79	Married (including common law)
11296434	Male	White	C20.9-Rectum, NOS	Moderately differentiated; Grade II	8140/3: Adenocarcinoma, NOS	N0	No tumor deposits	Negative	0	No	20	20-29	Single (never married)
11296543	Female	White	C20.9-Rectum, NOS	Moderately differentiated; Grade II	8140/3: Adenocarcinoma, NOS	N2	NA	Positive	NA	Yes	60	50-59	Married (including common law)
11296573	Male	Black	C20.9-Rectum, NOS	Moderately differentiated; Grade II	8140/3: Adenocarcinoma, NOS	N0	NA	Positive	NA	No	60	70-79	Widowed
11296719	Female	Black	C18.2-Ascending colon	Moderately differentiated; Grade II	8263/3: Adenocarcinoma in tubulovillous adenoma	N0	No tumor deposits	NA	0	No	2	80-89	Widowed
11296922	Male	White	C18.7-Sigmoid colon	Moderately differentiated; Grade II	8263/3: Adenocarcinoma in tubulovillous adenoma	N0	No tumor deposits	Negative	0	No	18	60-69	Married (including common law)
11297822	Female	White	C18.0-Cecum	Well differentiated; Grade I	8263/3: Adenocarcinoma in tubulovillous adenoma	N0	No tumor deposits	NA	0	No	4	50-59	Married (including common law)
11299471	Male	White	C18.7-Sigmoid colon	Moderately differentiated; Grade II	8261/3: Adenocarcinoma in villous adenoma	N0	No tumor deposits	Positive	NA	No	4	60-69	Married (including common law)
11300347	Male	White	C18.7-Sigmoid colon	Moderately differentiated; Grade II	8140/3: Adenocarcinoma, NOS	N0	No tumor deposits	NA	0	No	23	50-59	Married (including common law)
11300919	Female	Black	C18.2-Ascending colon	Moderately differentiated; Grade II	8210/3: Adenocarcinoma in adenomatous polyp	N0	No tumor deposits	NA	0	No	40	70-79	Divorced
11301352	Female	White	C20.9-Rectum, NOS	Moderately differentiated; Grade II	8140/3: Adenocarcinoma, NOS	N0	No tumor deposits	Negative	0	No	35	60-69	Widowed
11301412	Male	White	C18.0-Cecum	Moderately differentiated; Grade II	8210/3: Adenocarcinoma in adenomatous polyp	N0	No tumor deposits	NA	0	No	1	80-89	Married (including common law)
11301946	Female	Black	C18.7-Sigmoid colon	Moderately differentiated; Grade II	8210/3: Adenocarcinoma in adenomatous polyp	N0	No tumor deposits	Negative	0	No	4	70-79	Widowed
11301953	Female	Black	C18.0-Cecum	Poorly differentiated; Grade III	8210/3: Adenocarcinoma in adenomatous polyp	N0	No tumor deposits	NA	0	No	6	80-89	Divorced
11302230	Male	White	C18.0-Cecum	Moderately differentiated; Grade II	8210/3: Adenocarcinoma in adenomatous polyp	N1	No tumor deposits	NA	0	No	16	70-79	Married (including common law)
11302393	Female	Black	C18.7-Sigmoid colon	Moderately differentiated; Grade II	8210/3: Adenocarcinoma in adenomatous polyp	N0	No tumor deposits	NA	0	No	3	70-79	Single (never married)
11302779	Female	White	C20.9-Rectum, NOS	Moderately differentiated; Grade II	8140/3: Adenocarcinoma, NOS	N0	No tumor deposits	NA	0	No	30	60-69	Divorced
11303212	Female	White	C20.9-Rectum, NOS	Moderately differentiated; Grade II	8140/3: Adenocarcinoma, NOS	N0	No tumor deposits	Negative	0	No	6	60-69	Divorced
11303332	Male	White	C18.4-Transverse colon	Moderately differentiated; Grade II	8210/3: Adenocarcinoma in adenomatous polyp	N0	No tumor deposits	NA	0	No	25	60-69	Married (including common law)
11303657	Male	White	C18.7-Sigmoid colon	Moderately differentiated; Grade II	8210/3: Adenocarcinoma in adenomatous polyp	N1	Tumor Deposits identified	Negative	0	No	5	60-69	Divorced
11304139	Male	White	C18.6-Descending colon	Well differentiated; Grade I	8261/3: Adenocarcinoma in villous adenoma	N0	No tumor deposits	NA	0	No	3	60-69	Married (including common law)
11306516	Female	Black	C18.0-Cecum	Moderately differentiated; Grade II	8140/3: Adenocarcinoma, NOS	N0	No tumor deposits	NA	0	No	18	80-89	Widowed
11306639	Female	White	C18.7-Sigmoid colon	Moderately differentiated; Grade II	8140/3: Adenocarcinoma, NOS	N0	No tumor deposits	NA	0	No	10	70-79	Married (including common law)
11306961	Male	Black	C18.0-Cecum	Poorly differentiated; Grade III	8261/3: Adenocarcinoma in villous adenoma	N0	No tumor deposits	Positive	0	No	18	60-69	Married (including common law)
11307433	Male	White	C20.9-Rectum, NOS	Moderately differentiated; Grade II	8261/3: Adenocarcinoma in villous adenoma	N0	No tumor deposits	NA	NA	No	2	50-59	Married (including common law)
11308165	Female	White	C18.2-Ascending colon	Moderately differentiated; Grade II	8210/3: Adenocarcinoma in adenomatous polyp	N1	No tumor deposits	Negative	0	No	79	60-69	Married (including common law)
11309154	Female	Black	C18.7-Sigmoid colon	Well differentiated; Grade I	8140/3: Adenocarcinoma, NOS	N0	No tumor deposits	NA	0	No	25	80-89	Married (including common law)
11310634	Male	White	C20.9-Rectum, NOS	Well differentiated; Grade I	8240/3: Carcinoid tumor, NOS	N1	NA	NA	NA	Yes	12	50-59	Single (never married)
11310925	Female	White	C19.9-Rectosigmoid junction	Moderately differentiated; Grade II	8261/3: Adenocarcinoma in villous adenoma	N0	No tumor deposits	NA	0	No	4	70-79	Married (including common law)
11312120	Male	White	C18.0-Cecum	Moderately differentiated; Grade II	8210/3: Adenocarcinoma in adenomatous polyp	N0	No tumor deposits	Negative	0	No	25	80-89	Unknown
11312394	Female	White	C18.2-Ascending colon	Moderately differentiated; Grade II	8140/3: Adenocarcinoma, NOS	N0	No tumor deposits	NA	0	No	5	60-69	Married (including common law)
11312535	Female	Black	C18.4-Transverse colon	Moderately differentiated; Grade II	8140/3: Adenocarcinoma, NOS	N0	NA	Negative	NA	No	15	50-59	Married (including common law)
11313203	Female	White	C18.2-Ascending colon	Poorly differentiated; Grade III	8140/3: Adenocarcinoma, NOS	N1	No tumor deposits	NA	0	No	10	50-59	Married (including common law)
11313525	Female	White	C20.9-Rectum, NOS	Well differentiated; Grade I	8261/3: Adenocarcinoma in villous adenoma	N0	No tumor deposits	Negative	0	No	40	70-79	Single (never married)
11314087	Male	Black	C18.3-Hepatic flexure of colon	Poorly differentiated; Grade III	8140/3: Adenocarcinoma, NOS	N1	NA	Negative	NA	Yes	50	60-69	Widowed
11314889	Female	White	C18.2-Ascending colon	Moderately differentiated; Grade II	8140/3: Adenocarcinoma, NOS	N0	No tumor deposits	Negative	0	No	22	40-49	Married (including common law)
11314943	Female	Black	C18.0-Cecum	Moderately differentiated; Grade II	8263/3: Adenocarcinoma in tubulovillous adenoma	N0	No tumor deposits	NA	0	No	6	50-59	Divorced
11315542	Female	Black	C20.9-Rectum, NOS	Well differentiated; Grade I	8240/3: Carcinoid tumor, NOS	N0	NA	NA	NA	No	15	60-69	Single (never married)
11315946	Female	White	C18.2-Ascending colon	Moderately differentiated; Grade II	8140/3: Adenocarcinoma, NOS	N0	No tumor deposits	NA	0	No	18	60-69	Married (including common law)
11315975	Female	White	C18.6-Descending colon	Well differentiated; Grade I	8140/3: Adenocarcinoma, NOS	N0	NA	NA	0	No	7	60-69	Married (including common law)
11316185	Male	White	C18.7-Sigmoid colon	Moderately differentiated; Grade II	8210/3: Adenocarcinoma in adenomatous polyp	N0	No tumor deposits	Negative	0	No	13	70-79	Married (including common law)
11316225	Female	White	C18.0-Cecum	Poorly differentiated; Grade III	8210/3: Adenocarcinoma in adenomatous polyp	N0	No tumor deposits	NA	0	No	15	80-89	Widowed
11316308	Male	White	C18.0-Cecum	Moderately differentiated; Grade II	8263/3: Adenocarcinoma in tubulovillous adenoma	N1	Tumor Deposits identified	Negative	0	No	13	80-89	Married (including common law)
11316996	Male	Black	C18.0-Cecum	Moderately differentiated; Grade II	8263/3: Adenocarcinoma in tubulovillous adenoma	N0	No tumor deposits	NA	0	No	9	60-69	Divorced
11317039	Male	White	C20.9-Rectum, NOS	Moderately differentiated; Grade II	8240/3: Carcinoid tumor, NOS	N0	NA	NA	NA	No	4	60-69	Married (including common law)
11317228	Male	White	C20.9-Rectum, NOS	Moderately differentiated; Grade II	8263/3: Adenocarcinoma in tubulovillous adenoma	N0	No tumor deposits	NA	0	No	8	50-59	Single (never married)
11317609	Female	White	C18.8-Overlapping lesion of colon	Moderately differentiated; Grade II	8261/3: Adenocarcinoma in villous adenoma	N0	No tumor deposits	NA	0	No	7	80-89	Widowed
11318173	Male	Black	C20.9-Rectum, NOS	Moderately differentiated; Grade II	8140/3: Adenocarcinoma, NOS	N0	No tumor deposits	NA	0	No	10	60-69	Married (including common law)
11318330	Male	White	C18.7-Sigmoid colon	Moderately differentiated; Grade II	8140/3: Adenocarcinoma, NOS	N0	No tumor deposits	Negative	0	No	35	50-59	Unknown
11319003	Female	Black	C18.6-Descending colon	Moderately differentiated; Grade II	8140/3: Adenocarcinoma, NOS	N0	No tumor deposits	NA	0	No	7	60-69	Married (including common law)
11320278	Male	Black	C20.9-Rectum, NOS	Well differentiated; Grade I	8263/3: Adenocarcinoma in tubulovillous adenoma	N0	No tumor deposits	Negative	0	No	25	60-69	Married (including common law)
11320419	Male	Black	C18.7-Sigmoid colon	Moderately differentiated; Grade II	8210/3: Adenocarcinoma in adenomatous polyp	N0	No tumor deposits	NA	0	No	9	60-69	Married (including common law)
11321219	Female	White	C18.7-Sigmoid colon	Moderately differentiated; Grade II	8261/3: Adenocarcinoma in villous adenoma	N0	No tumor deposits	Negative	0	No	4	50-59	Married (including common law)
11321296	Male	White	C19.9-Rectosigmoid junction	Moderately differentiated; Grade II	8140/3: Adenocarcinoma, NOS	N0	NA	NA	0	No	28	40-49	Single (never married)
11321452	Female	Asian or Pacific Islander	C18.0-Cecum	Moderately differentiated; Grade II	8263/3: Adenocarcinoma in tubulovillous adenoma	N1	No tumor deposits	NA	0	No	13	50-59	Married (including common law)
11321453	Male	White	C20.9-Rectum, NOS	Well differentiated; Grade I	8240/3: Carcinoid tumor, NOS	N0	NA	NA	NA	No	4	70-79	Married (including common law)
11321821	Female	White	C18.2-Ascending colon	Moderately differentiated; Grade II	8210/3: Adenocarcinoma in adenomatous polyp	N0	NA	NA	0	No	3	80-89	Widowed
11322949	Male	Black	C18.7-Sigmoid colon	Moderately differentiated; Grade II	8263/3: Adenocarcinoma in tubulovillous adenoma	N0	No tumor deposits	Negative	0	No	20	50-59	Single (never married)
11323790	Male	Black	C18.2-Ascending colon	Moderately differentiated; Grade II	8210/3: Adenocarcinoma in adenomatous polyp	N0	No tumor deposits	NA	0	No	10	50-59	Divorced
11323823	Female	White	C18.2-Ascending colon	Moderately differentiated; Grade II	8140/3: Adenocarcinoma, NOS	N0	No tumor deposits	Negative	0	No	25	40-49	Married (including common law)
11323875	Female	White	C18.6-Descending colon	Moderately differentiated; Grade II	8263/3: Adenocarcinoma in tubulovillous adenoma	N0	No tumor deposits	NA	0	No	6	60-69	Widowed
11324813	Female	White	C19.9-Rectosigmoid junction	Moderately differentiated; Grade II	8480/3: Mucinous adenocarcinoma	N0	No tumor deposits	Negative	0	No	40	60-69	Divorced
11324912	Male	White	C18.2-Ascending colon	Moderately differentiated; Grade II	8263/3: Adenocarcinoma in tubulovillous adenoma	N0	No tumor deposits	NA	0	No	6	50-59	Married (including common law)
11324987	Male	White	C20.9-Rectum, NOS	Moderately differentiated; Grade II	8263/3: Adenocarcinoma in tubulovillous adenoma	N0	No tumor deposits	NA	0	No	13	80-89	Married (including common law)
11325160	Male	Black	C18.6-Descending colon	Moderately differentiated; Grade II	8210/3: Adenocarcinoma in adenomatous polyp	N0	No tumor deposits	NA	0	No	3	60-69	Single (never married)
11325178	Female	White	C20.9-Rectum, NOS	Well differentiated; Grade I	8210/3: Adenocarcinoma in adenomatous polyp	N0	NA	NA	NA	No	7	70-79	Widowed
11325455	Female	Black	C18.7-Sigmoid colon	Moderately differentiated; Grade II	8480/3: Mucinous adenocarcinoma	N0	No tumor deposits	NA	0	No	18	30-39	Married (including common law)
11326198	Female	White	C18.2-Ascending colon	Moderately differentiated; Grade II	8210/3: Adenocarcinoma in adenomatous polyp	N0	No tumor deposits	NA	0	No	2	60-69	Unknown
11326236	Male	White	C20.9-Rectum, NOS	Moderately differentiated; Grade II	8210/3: Adenocarcinoma in adenomatous polyp	N0	No tumor deposits	NA	0	No	6	40-49	Married (including common law)
11326758	Female	White	C18.7-Sigmoid colon	Moderately differentiated; Grade II	8261/3: Adenocarcinoma in villous adenoma	N0	No tumor deposits	NA	0	No	4	80-89	Widowed
11327083	Male	White	C20.9-Rectum, NOS	Poorly differentiated; Grade III	8263/3: Adenocarcinoma in tubulovillous adenoma	N0	No tumor deposits	Positive	0	No	24	50-59	Married (including common law)
11327340	Female	Black	C18.6-Descending colon	Moderately differentiated; Grade II	8140/3: Adenocarcinoma, NOS	N0	No tumor deposits	NA	0	No	27	70-79	Married (including common law)
11328283	Male	White	C20.9-Rectum, NOS	Well differentiated; Grade I	8140/3: Adenocarcinoma, NOS	N0	No tumor deposits	Negative	0	No	19	60-69	Married (including common law)
11328446	Male	White	C18.2-Ascending colon	Moderately differentiated; Grade II	8140/3: Adenocarcinoma, NOS	N0	No tumor deposits	NA	0	No	26	80-89	Widowed
11328782	Male	White	C18.0-Cecum	Moderately differentiated; Grade II	8263/3: Adenocarcinoma in tubulovillous adenoma	N0	No tumor deposits	Negative	0	No	14	60-69	Single (never married)
11328840	Female	White	C18.2-Ascending colon	Moderately differentiated; Grade II	8140/3: Adenocarcinoma, NOS	N0	No tumor deposits	NA	0	No	13	80-89	Widowed
11329300	Female	White	C18.0-Cecum	Poorly differentiated; Grade III	8480/3: Mucinous adenocarcinoma	N1	NA	Positive	NA	No	135	80-89	Single (never married)
11329525	Female	White	C18.7-Sigmoid colon	Moderately differentiated; Grade II	8140/3: Adenocarcinoma, NOS	N0	No tumor deposits	Negative	0	No	11	50-59	Married (including common law)
11330338	Male	White	C20.9-Rectum, NOS	Well differentiated; Grade I	8263/3: Adenocarcinoma in tubulovillous adenoma	N0	No tumor deposits	Negative	0	No	5	60-69	Married (including common law)
11330682	Male	White	C18.2-Ascending colon	Well differentiated; Grade I	8263/3: Adenocarcinoma in tubulovillous adenoma	N0	No tumor deposits	NA	0	No	4	80-89	Divorced
11331128	Female	Black	C18.2-Ascending colon	Moderately differentiated; Grade II	8263/3: Adenocarcinoma in tubulovillous adenoma	N0	No tumor deposits	Negative	0	No	3	60-69	Single (never married)
11332381	Female	White	C18.2-Ascending colon	Well differentiated; Grade I	8140/3: Adenocarcinoma, NOS	N0	No tumor deposits	NA	0	No	3	60-69	Divorced
11333355	Male	Black	C18.0-Cecum	Moderately differentiated; Grade II	8140/3: Adenocarcinoma, NOS	N0	NA	Positive	NA	No	51	80-89	Married (including common law)
11333367	Male	White	C18.0-Cecum	Moderately differentiated; Grade II	8140/3: Adenocarcinoma, NOS	N0	No tumor deposits	Negative	0	No	11	80-89	Married (including common law)
11333411	Female	White	C18.0-Cecum	Well differentiated; Grade I	8210/3: Adenocarcinoma in adenomatous polyp	N1	Tumor Deposits identified	Negative	0	No	70	50-59	Married (including common law)
11333481	Male	Black	C18.0-Cecum	Well differentiated; Grade I	8263/3: Adenocarcinoma in tubulovillous adenoma	N0	No tumor deposits	Negative	0	No	15	60-69	Married (including common law)
11333785	Male	White	C18.7-Sigmoid colon	Moderately differentiated; Grade II	8263/3: Adenocarcinoma in tubulovillous adenoma	N0	No tumor deposits	NA	0	No	3	70-79	Married (including common law)
11334742	Male	Black	C18.0-Cecum	Moderately differentiated; Grade II	8263/3: Adenocarcinoma in tubulovillous adenoma	N0	No tumor deposits	Negative	0	No	58	60-69	Separated
11335382	Male	White	C18.7-Sigmoid colon	Moderately differentiated; Grade II	8263/3: Adenocarcinoma in tubulovillous adenoma	N1	No tumor deposits	NA	0	No	30	50-59	Single (never married)
11335662	Female	White	C18.2-Ascending colon	Moderately differentiated; Grade II	8263/3: Adenocarcinoma in tubulovillous adenoma	N0	No tumor deposits	NA	0	No	61	70-79	Divorced
11336190	Male	White	C20.9-Rectum, NOS	Well differentiated; Grade I	8210/3: Adenocarcinoma in adenomatous polyp	N0	NA	Negative	0	No	3	50-59	Married (including common law)
11336517	Female	White	C18.7-Sigmoid colon	Moderately differentiated; Grade II	8263/3: Adenocarcinoma in tubulovillous adenoma	N0	No tumor deposits	NA	0	No	14	50-59	Married (including common law)
11336825	Female	Black	C18.2-Ascending colon	Moderately differentiated; Grade II	8140/3: Adenocarcinoma, NOS	N0	No tumor deposits	NA	0	No	30	60-69	Unknown
11336843	Female	White	C20.9-Rectum, NOS	Moderately differentiated; Grade II	8140/3: Adenocarcinoma, NOS	N0	No tumor deposits	NA	0	No	27	50-59	Married (including common law)
11336951	Female	White	C18.6-Descending colon	Moderately differentiated; Grade II	8210/3: Adenocarcinoma in adenomatous polyp	N1	No tumor deposits	Negative	NA	No	22	80-89	Widowed
11337849	Male	White	C18.7-Sigmoid colon	Well differentiated; Grade I	8263/3: Adenocarcinoma in tubulovillous adenoma	N0	No tumor deposits	NA	0	No	40	60-69	Divorced
11338414	Male	Black	C18.2-Ascending colon	Moderately differentiated; Grade II	8263/3: Adenocarcinoma in tubulovillous adenoma	N0	No tumor deposits	NA	0	No	16	40-49	Married (including common law)
11339284	Female	Black	C18.1-Appendix	Well differentiated; Grade I	8246/3: Neuroendocrine carcinoma, NOS	N1	NA	NA	NA	No	18	50-59	Married (including common law)
11339607	Female	White	C20.9-Rectum, NOS	Moderately differentiated; Grade II	8140/3: Adenocarcinoma, NOS	N0	No tumor deposits	NA	0	No	20	60-69	Widowed
11339722	Female	White	C18.7-Sigmoid colon	Moderately differentiated; Grade II	8140/3: Adenocarcinoma, NOS	N0	No tumor deposits	NA	0	No	28	50-59	Married (including common law)
11340173	Male	White	C20.9-Rectum, NOS	Well differentiated; Grade I	8140/3: Adenocarcinoma, NOS	N0	No tumor deposits	NA	0	No	3	50-59	Married (including common law)
11340275	Male	Black	C18.0-Cecum	Moderately differentiated; Grade II	8140/3: Adenocarcinoma, NOS	N0	No tumor deposits	NA	0	No	5	70-79	Married (including common law)
11340286	Male	White	C18.0-Cecum	Well differentiated; Grade I	8263/3: Adenocarcinoma in tubulovillous adenoma	N0	No tumor deposits	NA	0	No	10	80-89	Widowed
11340626	Male	White	C20.9-Rectum, NOS	Moderately differentiated; Grade II	8140/3: Adenocarcinoma, NOS	N0	No tumor deposits	NA	0	No	26	50-59	Married (including common law)
11341310	Female	Black	C19.9-Rectosigmoid junction	Moderately differentiated; Grade II	8240/3: Carcinoid tumor, NOS	N0	NA	NA	NA	No	7	40-49	Single (never married)
11341397	Male	White	C18.0-Cecum	Moderately differentiated; Grade II	8263/3: Adenocarcinoma in tubulovillous adenoma	N0	No tumor deposits	NA	0	No	5	80-89	Married (including common law)
11341576	Female	White	C20.9-Rectum, NOS	Moderately differentiated; Grade II	8210/3: Adenocarcinoma in adenomatous polyp	N0	No tumor deposits	NA	0	No	39	60-69	Widowed
11342414	Female	White	C19.9-Rectosigmoid junction	Moderately differentiated; Grade II	8263/3: Adenocarcinoma in tubulovillous adenoma	N0	No tumor deposits	Negative	0	No	4	50-59	Married (including common law)
11343040	Female	White	C18.0-Cecum	Moderately differentiated; Grade II	8140/3: Adenocarcinoma, NOS	N0	NA	NA	0	No	8	80-89	Unknown
11343372	Female	Black	C20.9-Rectum, NOS	Well differentiated; Grade I	8263/3: Adenocarcinoma in tubulovillous adenoma	N0	No tumor deposits	Positive	0	No	15	70-79	Single (never married)
11343679	Female	White	C20.9-Rectum, NOS	Moderately differentiated; Grade II	8210/3: Adenocarcinoma in adenomatous polyp	N0	No tumor deposits	Negative	0	No	35	80-89	Unknown
11343782	Female	White	C18.2-Ascending colon	Moderately differentiated; Grade II	8140/3: Adenocarcinoma, NOS	N0	NA	NA	NA	No	22	80-89	Widowed
11344074	Female	White	C18.7-Sigmoid colon	Moderately differentiated; Grade II	8210/3: Adenocarcinoma in adenomatous polyp	N0	No tumor deposits	NA	0	No	10	60-69	Divorced
11344088	Female	Black	C18.7-Sigmoid colon	Well differentiated; Grade I	8210/3: Adenocarcinoma in adenomatous polyp	N0	NA	NA	NA	No	8	60-69	Married (including common law)
11344095	Female	White	C18.7-Sigmoid colon	Moderately differentiated; Grade II	8140/3: Adenocarcinoma, NOS	N0	No tumor deposits	NA	0	No	16	70-79	Single (never married)
11345204	Male	White	C20.9-Rectum, NOS	Well differentiated; Grade I	8240/3: Carcinoid tumor, NOS	N0	NA	NA	NA	No	4	50-59	Married (including common law)
11345289	Female	White	C20.9-Rectum, NOS	Moderately differentiated; Grade II	8140/3: Adenocarcinoma, NOS	N0	No tumor deposits	Negative	0	No	28	60-69	Widowed
11345395	Female	White	C20.9-Rectum, NOS	Well differentiated; Grade I	8240/3: Carcinoid tumor, NOS	N0	NA	NA	NA	No	4	50-59	Married (including common law)
11345490	Female	White	C18.2-Ascending colon	Moderately differentiated; Grade II	8210/3: Adenocarcinoma in adenomatous polyp	N0	No tumor deposits	Negative	NA	No	8	70-79	Married (including common law)
11345599	Female	Black	C18.7-Sigmoid colon	Moderately differentiated; Grade II	8210/3: Adenocarcinoma in adenomatous polyp	N1	No tumor deposits	NA	NA	No	6	60-69	Single (never married)
11345770	Male	White	C20.9-Rectum, NOS	Well differentiated; Grade I	8140/3: Adenocarcinoma, NOS	N0	No tumor deposits	Negative	0	No	17	60-69	Married (including common law)
11345791	Female	Black	C18.7-Sigmoid colon	Well differentiated; Grade I	8210/3: Adenocarcinoma in adenomatous polyp	N0	No tumor deposits	NA	0	No	10	60-69	Married (including common law)
11346178	Male	White	C18.2-Ascending colon	Moderately differentiated; Grade II	8210/3: Adenocarcinoma in adenomatous polyp	N0	No tumor deposits	NA	0	No	2	50-59	Married (including common law)
11347439	Male	Asian or Pacific Islander	C20.9-Rectum, NOS	Moderately differentiated; Grade II	8210/3: Adenocarcinoma in adenomatous polyp	N2	No tumor deposits	NA	0	No	15	40-49	Unknown
11347495	Male	Black	C18.7-Sigmoid colon	Well differentiated; Grade I	8210/3: Adenocarcinoma in adenomatous polyp	N0	No tumor deposits	NA	NA	No	12	60-69	Single (never married)
11347559	Male	Black	C18.6-Descending colon	Moderately differentiated; Grade II	8140/3: Adenocarcinoma, NOS	N0	No tumor deposits	Negative	0	No	12	70-79	Divorced
11348902	Female	Black	C18.7-Sigmoid colon	Moderately differentiated; Grade II	8210/3: Adenocarcinoma in adenomatous polyp	N0	No tumor deposits	NA	0	No	14	60-69	Divorced
11349563	Male	White	C18.4-Transverse colon	Moderately differentiated; Grade II	8140/3: Adenocarcinoma, NOS	N0	No tumor deposits	Negative	0	No	8	80-89	Married (including common law)
11351200	Male	American Indian/Alaska Native	C20.9-Rectum, NOS	Well differentiated; Grade I	8240/3: Carcinoid tumor, NOS	N0	NA	NA	NA	No	10	40-49	Married (including common law)
11351215	Male	White	C18.0-Cecum	Moderately differentiated; Grade II	8263/3: Adenocarcinoma in tubulovillous adenoma	N0	No tumor deposits	NA	0	No	48	60-69	Married (including common law)
11351223	Male	White	C18.0-Cecum	Moderately differentiated; Grade II	8263/3: Adenocarcinoma in tubulovillous adenoma	N0	No tumor deposits	NA	0	No	10	60-69	Married (including common law)
11352124	Female	Black	C18.7-Sigmoid colon	Well differentiated; Grade I	8936/3: Gastrointestinal stromal sarcoma	N0	NA	NA	NA	No	15	70-79	Widowed
11352127	Female	Black	C18.0-Cecum	Well differentiated; Grade I	8263/3: Adenocarcinoma in tubulovillous adenoma	N0	No tumor deposits	NA	0	No	4	60-69	Single (never married)
11352128	Female	White	C18.0-Cecum	Moderately differentiated; Grade II	8210/3: Adenocarcinoma in adenomatous polyp	N2	Tumor Deposits identified	Positive	0	No	26	80-89	Widowed
11352212	Female	White	C20.9-Rectum, NOS	Moderately differentiated; Grade II	8210/3: Adenocarcinoma in adenomatous polyp	N0	No tumor deposits	Negative	NA	No	4	70-79	Married (including common law)
11352255	Female	Black	C18.0-Cecum	Moderately differentiated; Grade II	8210/3: Adenocarcinoma in adenomatous polyp	N0	No tumor deposits	Positive	0	No	13	60-69	Widowed
11352657	Female	White	C18.7-Sigmoid colon	Moderately differentiated; Grade II	8140/3: Adenocarcinoma, NOS	N0	No tumor deposits	Negative	0	No	35	80-89	Widowed
11353009	Female	Black	C18.0-Cecum	Well differentiated; Grade I	8263/3: Adenocarcinoma in tubulovillous adenoma	N0	No tumor deposits	Negative	0	No	10	70-79	Divorced
11353816	Male	White	C18.7-Sigmoid colon	Moderately differentiated; Grade II	8210/3: Adenocarcinoma in adenomatous polyp	N0	No tumor deposits	NA	0	No	25	50-59	Married (including common law)
11353898	Male	Black	C18.0-Cecum	Moderately differentiated; Grade II	8140/3: Adenocarcinoma, NOS	N0	No tumor deposits	Negative	0	No	45	50-59	Married (including common law)
11354255	Male	White	C19.9-Rectosigmoid junction	Well differentiated; Grade I	8210/3: Adenocarcinoma in adenomatous polyp	N0	NA	NA	NA	No	7	50-59	Single (never married)
11354798	Female	Black	C18.7-Sigmoid colon	Well differentiated; Grade I	8246/3: Neuroendocrine carcinoma, NOS	N0	NA	NA	NA	No	6	40-49	Divorced
11355626	Female	White	C18.0-Cecum	Moderately differentiated; Grade II	8263/3: Adenocarcinoma in tubulovillous adenoma	N0	No tumor deposits	NA	0	No	5	60-69	Married (including common law)
11355892	Female	White	C18.7-Sigmoid colon	Moderately differentiated; Grade II	8140/3: Adenocarcinoma, NOS	N0	No tumor deposits	Negative	0	No	5	40-49	Single (never married)
11355904	Female	Black	C20.9-Rectum, NOS	Well differentiated; Grade I	8240/3: Carcinoid tumor, NOS	N0	NA	NA	NA	No	3	50-59	Single (never married)
11356403	Female	White	C18.7-Sigmoid colon	Well differentiated; Grade I	8210/3: Adenocarcinoma in adenomatous polyp	N0	No tumor deposits	Positive	0	No	12	50-59	Married (including common law)
11356633	Male	White	C18.7-Sigmoid colon	Well differentiated; Grade I	8210/3: Adenocarcinoma in adenomatous polyp	N0	NA	NA	0	No	5	70-79	Married (including common law)
11357172	Male	White	C20.9-Rectum, NOS	Well differentiated; Grade I	8240/3: Carcinoid tumor, NOS	N0	NA	NA	NA	No	3	30-39	Married (including common law)
11357821	Female	Black	C18.0-Cecum	Moderately differentiated; Grade II	8263/3: Adenocarcinoma in tubulovillous adenoma	N0	No tumor deposits	Positive	0	No	55	60-69	Married (including common law)
11358676	Male	White	C18.7-Sigmoid colon	Moderately differentiated; Grade II	8140/3: Adenocarcinoma, NOS	N0	NA	Negative	NA	No	13	60-69	Married (including common law)
11358959	Male	White	C18.6-Descending colon	Well differentiated; Grade I	8140/3: Adenocarcinoma, NOS	N0	No tumor deposits	NA	0	No	40	50-59	Unknown
11359495	Female	White	C18.7-Sigmoid colon	Moderately differentiated; Grade II	8210/3: Adenocarcinoma in adenomatous polyp	N0	NA	NA	NA	No	5	70-79	Single (never married)
11359688	Female	White	C18.0-Cecum	Moderately differentiated; Grade II	8263/3: Adenocarcinoma in tubulovillous adenoma	N0	No tumor deposits	NA	0	No	12	60-69	Single (never married)
11360524	Male	White	C18.4-Transverse colon	Moderately differentiated; Grade II	8140/3: Adenocarcinoma, NOS	N0	No tumor deposits	Negative	0	No	20	90-99	Widowed
11361882	Male	Black	C18.0-Cecum	Moderately differentiated; Grade II	8140/3: Adenocarcinoma, NOS	N1	NA	Negative	NA	Yes	62	50-59	Single (never married)
11361979	Male	Black	C20.9-Rectum, NOS	Well differentiated; Grade I	8210/3: Adenocarcinoma in adenomatous polyp	N0	NA	Negative	0	No	5	60-69	Single (never married)
11361982	Female	White	C18.7-Sigmoid colon	Well differentiated; Grade I	8210/3: Adenocarcinoma in adenomatous polyp	N0	No tumor deposits	Negative	0	No	4	40-49	Single (never married)
11362235	Female	Black	C18.7-Sigmoid colon	Well differentiated; Grade I	8140/3: Adenocarcinoma, NOS	N0	No tumor deposits	Negative	0	No	7	60-69	Divorced
11362346	Female	White	C18.2-Ascending colon	Well differentiated; Grade I	8263/3: Adenocarcinoma in tubulovillous adenoma	N1	No tumor deposits	NA	0	No	4	70-79	Unknown
11362624	Female	Black	C18.7-Sigmoid colon	Moderately differentiated; Grade II	8140/3: Adenocarcinoma, NOS	N0	NA	Negative	NA	No	12	70-79	Unknown
11363060	Male	Black	C18.2-Ascending colon	Moderately differentiated; Grade II	8140/3: Adenocarcinoma, NOS	N0	No tumor deposits	Negative	0	No	2	60-69	Married (including common law)
11363347	Female	Black	C18.2-Ascending colon	Moderately differentiated; Grade II	8263/3: Adenocarcinoma in tubulovillous adenoma	N1	No tumor deposits	Negative	0	No	10	50-59	Married (including common law)
11363413	Male	White	C20.9-Rectum, NOS	Moderately differentiated; Grade II	8263/3: Adenocarcinoma in tubulovillous adenoma	N0	NA	NA	0	No	2	60-69	Married (including common law)
11363566	Female	White	C18.2-Ascending colon	Well differentiated; Grade I	8210/3: Adenocarcinoma in adenomatous polyp	N0	No tumor deposits	NA	0	No	8	80-89	Widowed
11364387	Male	White	C18.3-Hepatic flexure of colon	Moderately differentiated; Grade II	8140/3: Adenocarcinoma, NOS	N0	No tumor deposits	NA	0	No	20	70-79	Married (including common law)
11364617	Male	White	C20.9-Rectum, NOS	Moderately differentiated; Grade II	8140/3: Adenocarcinoma, NOS	N0	NA	Positive	0	Yes	33	70-79	Widowed
11364758	Male	Black	C20.9-Rectum, NOS	Well differentiated; Grade I	8240/3: Carcinoid tumor, NOS	N0	NA	NA	NA	No	4	30-39	Unknown
11365162	Male	White	C18.7-Sigmoid colon	Well differentiated; Grade I	8210/3: Adenocarcinoma in adenomatous polyp	N0	NA	Negative	NA	No	8	60-69	Married (including common law)
11365411	Male	White	C18.2-Ascending colon	Well differentiated; Grade I	8263/3: Adenocarcinoma in tubulovillous adenoma	N0	No tumor deposits	Negative	0	No	10	60-69	Married (including common law)
11365665	Male	White	C19.9-Rectosigmoid junction	Moderately differentiated; Grade II	8210/3: Adenocarcinoma in adenomatous polyp	N0	No tumor deposits	Negative	0	No	23	50-59	Married (including common law)
11365985	Female	White	C18.4-Transverse colon	Moderately differentiated; Grade II	8140/3: Adenocarcinoma, NOS	N0	No tumor deposits	Negative	0	No	13	60-69	Single (never married)
11366384	Male	Black	C18.2-Ascending colon	Well differentiated; Grade I	8140/3: Adenocarcinoma, NOS	N0	No tumor deposits	NA	0	No	35	60-69	Married (including common law)
11367188	Male	White	C18.2-Ascending colon	Moderately differentiated; Grade II	8210/3: Adenocarcinoma in adenomatous polyp	N0	No tumor deposits	NA	0	No	12	80-89	Unknown
11367210	Female	White	C18.2-Ascending colon	Poorly differentiated; Grade III	8263/3: Adenocarcinoma in tubulovillous adenoma	N0	No tumor deposits	Negative	0	No	35	80-89	Unknown
11367690	Male	Black	C20.9-Rectum, NOS	Moderately differentiated; Grade II	8263/3: Adenocarcinoma in tubulovillous adenoma	N0	No tumor deposits	NA	0	No	9	50-59	Single (never married)
11367781	Female	White	C18.2-Ascending colon	Moderately differentiated; Grade II	8210/3: Adenocarcinoma in adenomatous polyp	N1	No tumor deposits	Negative	0	No	20	70-79	Widowed
11367967	Male	White	C18.7-Sigmoid colon	Moderately differentiated; Grade II	8140/3: Adenocarcinoma, NOS	N1	NA	Negative	0	Yes	60	60-69	Married (including common law)
11368027	Female	Black	C18.0-Cecum	Poorly differentiated; Grade III	8140/3: Adenocarcinoma, NOS	N2	No tumor deposits	Negative	0	No	20	40-49	Married (including common law)
11368620	Male	White	C20.9-Rectum, NOS	Well differentiated; Grade I	8263/3: Adenocarcinoma in tubulovillous adenoma	N0	No tumor deposits	NA	0	No	4	50-59	Married (including common law)
11368863	Female	White	C18.7-Sigmoid colon	Moderately differentiated; Grade II	8263/3: Adenocarcinoma in tubulovillous adenoma	N0	No tumor deposits	NA	0	No	30	90-99	Divorced
11369259	Male	Black	C19.9-Rectosigmoid junction	Moderately differentiated; Grade II	8263/3: Adenocarcinoma in tubulovillous adenoma	N0	No tumor deposits	Negative	0	No	18	60-69	Divorced
11369441	Female	Black	C20.9-Rectum, NOS	Well differentiated; Grade I	8240/3: Carcinoid tumor, NOS	N0	NA	NA	NA	No	16	50-59	Married (including common law)
11371529	Male	White	C18.7-Sigmoid colon	Well differentiated; Grade I	8240/3: Carcinoid tumor, NOS	N0	NA	NA	NA	No	10	50-59	Married (including common law)
11372383	Male	White	C19.9-Rectosigmoid junction	Well differentiated; Grade I	8263/3: Adenocarcinoma in tubulovillous adenoma	N0	NA	NA	0	No	10	60-69	Unknown
11372594	Male	Black	C18.7-Sigmoid colon	Moderately differentiated; Grade II	8210/3: Adenocarcinoma in adenomatous polyp	N0	NA	NA	0	No	5	60-69	Unknown
11372968	Male	Black	C18.2-Ascending colon	Moderately differentiated; Grade II	8140/3: Adenocarcinoma, NOS	N1	Tumor Deposits identified	Positive	0	No	20	60-69	Divorced
11373097	Female	Black	C19.9-Rectosigmoid junction	Moderately differentiated; Grade II	8140/3: Adenocarcinoma, NOS	N0	No tumor deposits	Positive	0	No	22	80-89	Single (never married)
11373390	Male	Black	C18.2-Ascending colon	Well differentiated; Grade I	8140/3: Adenocarcinoma, NOS	N0	No tumor deposits	Negative	0	No	15	60-69	Married (including common law)
11374233	Female	Black	C18.6-Descending colon	Moderately differentiated; Grade II	8263/3: Adenocarcinoma in tubulovillous adenoma	N0	No tumor deposits	Negative	0	No	23	50-59	Single (never married)
11374301	Male	White	C18.7-Sigmoid colon	Moderately differentiated; Grade II	8140/3: Adenocarcinoma, NOS	N0	No tumor deposits	Negative	0	No	12	60-69	Married (including common law)
11374343	Male	Black	C18.0-Cecum	Moderately differentiated; Grade II	8140/3: Adenocarcinoma, NOS	N1	NA	Positive	0	Yes	60	60-69	Married (including common law)
11374466	Male	White	C20.9-Rectum, NOS	Moderately differentiated; Grade II	8140/3: Adenocarcinoma, NOS	N0	NA	NA	NA	No	15	60-69	Single (never married)
11375037	Female	White	C18.7-Sigmoid colon	Moderately differentiated; Grade II	8210/3: Adenocarcinoma in adenomatous polyp	N0	No tumor deposits	Negative	NA	No	12	40-49	Married (including common law)
11375264	Female	White	C18.7-Sigmoid colon	Well differentiated; Grade I	8263/3: Adenocarcinoma in tubulovillous adenoma	N0	NA	NA	NA	No	20	60-69	Widowed
11375547	Female	White	C18.2-Ascending colon	Moderately differentiated; Grade II	8140/3: Adenocarcinoma, NOS	N0	No tumor deposits	Positive	0	No	8	80-89	Widowed
11375675	Female	Black	C18.7-Sigmoid colon	Moderately differentiated; Grade II	8140/3: Adenocarcinoma, NOS	N1	No tumor deposits	NA	0	No	45	50-59	Single (never married)
11376304	Male	White	C20.9-Rectum, NOS	Well differentiated; Grade I	8210/3: Adenocarcinoma in adenomatous polyp	N0	No tumor deposits	Negative	0	No	12	70-79	Married (including common law)
11377310	Male	Black	C18.7-Sigmoid colon	Well differentiated; Grade I	8263/3: Adenocarcinoma in tubulovillous adenoma	N0	No tumor deposits	NA	0	No	2	40-49	Single (never married)
11377465	Male	White	C18.7-Sigmoid colon	Moderately differentiated; Grade II	8140/3: Adenocarcinoma, NOS	N0	No tumor deposits	NA	0	No	20	80-89	Married (including common law)
11377479	Female	White	C18.4-Transverse colon	Moderately differentiated; Grade II	8140/3: Adenocarcinoma, NOS	N0	No tumor deposits	Negative	0	No	2	30-39	Single (never married)
11378266	Male	White	C20.9-Rectum, NOS	Moderately differentiated; Grade II	8140/3: Adenocarcinoma, NOS	N0	No tumor deposits	NA	0	No	21	70-79	Married (including common law)
11378415	Male	White	C18.7-Sigmoid colon	Moderately differentiated; Grade II	8263/3: Adenocarcinoma in tubulovillous adenoma	N0	No tumor deposits	NA	0	No	3	70-79	Married (including common law)
11378740	Female	Black	C20.9-Rectum, NOS	Moderately differentiated; Grade II	8263/3: Adenocarcinoma in tubulovillous adenoma	N0	No tumor deposits	NA	0	No	3	50-59	Single (never married)
11379204	Female	White	C18.7-Sigmoid colon	Moderately differentiated; Grade II	8210/3: Adenocarcinoma in adenomatous polyp	N0	No tumor deposits	NA	0	No	7	80-89	Widowed
11379701	Female	Black	C18.7-Sigmoid colon	Moderately differentiated; Grade II	8140/3: Adenocarcinoma, NOS	N0	No tumor deposits	Negative	NA	No	28	60-69	Married (including common law)
11379716	Male	White	C18.7-Sigmoid colon	Well differentiated; Grade I	8210/3: Adenocarcinoma in adenomatous polyp	N0	NA	Negative	NA	No	3	60-69	Single (never married)
11380151	Male	White	C18.6-Descending colon	Moderately differentiated; Grade II	8210/3: Adenocarcinoma in adenomatous polyp	N0	NA	NA	0	No	2	40-49	Single (never married)
11380436	Male	White	C20.9-Rectum, NOS	Well differentiated; Grade I	8140/3: Adenocarcinoma, NOS	N1	NA	Negative	NA	Yes	20	50-59	Married (including common law)
11380481	Male	White	C19.9-Rectosigmoid junction	Moderately differentiated; Grade II	8140/3: Adenocarcinoma, NOS	N1	No tumor deposits	NA	0	No	110	80-89	Married (including common law)
11380985	Female	White	C18.7-Sigmoid colon	Well differentiated; Grade I	8210/3: Adenocarcinoma in adenomatous polyp	N0	No tumor deposits	NA	0	No	2	60-69	Married (including common law)
11381462	Male	White	C18.3-Hepatic flexure of colon	Moderately differentiated; Grade II	8261/3: Adenocarcinoma in villous adenoma	N0	No tumor deposits	NA	0	No	8	50-59	Single (never married)
11381495	Female	Black	C20.9-Rectum, NOS	Well differentiated; Grade I	8246/3: Neuroendocrine carcinoma, NOS	N0	NA	NA	NA	No	5	40-49	Single (never married)
11381568	Male	White	C18.5-Splenic flexure of colon	Moderately differentiated; Grade II	8210/3: Adenocarcinoma in adenomatous polyp	N1	No tumor deposits	NA	0	No	47	50-59	Married (including common law)
11381803	Female	White	C20.9-Rectum, NOS	Well differentiated; Grade I	8263/3: Adenocarcinoma in tubulovillous adenoma	N0	No tumor deposits	NA	0	No	12	80-89	Married (including common law)
11381957	Male	Black	C20.9-Rectum, NOS	Moderately differentiated; Grade II	8246/3: Neuroendocrine carcinoma, NOS	N1	NA	NA	NA	No	17	80-89	Widowed
11383171	Male	White	C18.6-Descending colon	Moderately differentiated; Grade II	8140/3: Adenocarcinoma, NOS	N1	NA	NA	0	Yes	58	50-59	Single (never married)
11383205	Female	Black	C18.7-Sigmoid colon	Moderately differentiated; Grade II	8140/3: Adenocarcinoma, NOS	N0	No tumor deposits	Positive	NA	Yes	35	60-69	Single (never married)
11383894	Male	White	C20.9-Rectum, NOS	Well differentiated; Grade I	8240/3: Carcinoid tumor, NOS	N0	NA	NA	NA	No	10	70-79	Married (including common law)
11384274	Male	White	C20.9-Rectum, NOS	Moderately differentiated; Grade II	8263/3: Adenocarcinoma in tubulovillous adenoma	N0	NA	NA	0	No	11	60-69	Unknown
11384508	Female	White	C20.9-Rectum, NOS	Moderately differentiated; Grade II	8140/3: Adenocarcinoma, NOS	N0	No tumor deposits	NA	0	No	35	50-59	Married (including common law)
11384597	Male	White	C18.7-Sigmoid colon	Moderately differentiated; Grade II	8140/3: Adenocarcinoma, NOS	N0	NA	Positive	0	Yes	50	50-59	Widowed
11384761	Male	White	C20.9-Rectum, NOS	Moderately differentiated; Grade II	8140/3: Adenocarcinoma, NOS	N0	No tumor deposits	NA	0	No	39	40-49	Married (including common law)
11384938	Male	Black	C18.4-Transverse colon	Moderately differentiated; Grade II	8140/3: Adenocarcinoma, NOS	N0	NA	NA	NA	No	20	80-89	Married (including common law)
11385386	Male	White	C18.2-Ascending colon	Moderately differentiated; Grade II	8140/3: Adenocarcinoma, NOS	N0	No tumor deposits	NA	0	No	23	80-89	Widowed
11385542	Male	Black	C18.7-Sigmoid colon	Moderately differentiated; Grade II	8261/3: Adenocarcinoma in villous adenoma	N0	NA	Positive	NA	Yes	55	50-59	Married (including common law)
11385558	Male	White	C18.2-Ascending colon	Moderately differentiated; Grade II	8261/3: Adenocarcinoma in villous adenoma	N0	No tumor deposits	Positive	0	No	15	70-79	Married (including common law)
11385915	Male	Black	C18.1-Appendix	Moderately differentiated; Grade II	8263/3: Adenocarcinoma in tubulovillous adenoma	N0	NA	Negative	NA	No	17	50-59	Single (never married)
11386087	Male	White	C20.9-Rectum, NOS	Well differentiated; Grade I	8263/3: Adenocarcinoma in tubulovillous adenoma	N0	NA	NA	NA	No	2	60-69	Married (including common law)
11386117	Male	White	C18.4-Transverse colon	Well differentiated; Grade I	8210/3: Adenocarcinoma in adenomatous polyp	N0	No tumor deposits	NA	0	No	4	80-89	Married (including common law)
11386145	Male	Black	C18.0-Cecum	Moderately differentiated; Grade II	8263/3: Adenocarcinoma in tubulovillous adenoma	N0	No tumor deposits	NA	0	No	25	70-79	Single (never married)
11386298	Female	White	C18.2-Ascending colon	Well differentiated; Grade I	8263/3: Adenocarcinoma in tubulovillous adenoma	N0	No tumor deposits	NA	0	No	5	60-69	Married (including common law)
11387266	Female	White	C18.0-Cecum	Moderately differentiated; Grade II	8140/3: Adenocarcinoma, NOS	N0	NA	NA	0	No	75	90-99	Single (never married)
11387924	Male	Black	C18.7-Sigmoid colon	Moderately differentiated; Grade II	8140/3: Adenocarcinoma, NOS	N0	No tumor deposits	NA	0	No	13	60-69	Married (including common law)
11388035	Male	Black	C20.9-Rectum, NOS	Moderately differentiated; Grade II	8140/3: Adenocarcinoma, NOS	N0	No tumor deposits	NA	0	No	20	60-69	Unknown
11388107	Female	White	C20.9-Rectum, NOS	Moderately differentiated; Grade II	8140/3: Adenocarcinoma, NOS	N1	No tumor deposits	Negative	0	No	25	50-59	Married (including common law)
11388210	Male	White	C19.9-Rectosigmoid junction	Moderately differentiated; Grade II	8140/3: Adenocarcinoma, NOS	N0	No tumor deposits	NA	0	No	30	70-79	Widowed
11388984	Female	White	C20.9-Rectum, NOS	Moderately differentiated; Grade II	8263/3: Adenocarcinoma in tubulovillous adenoma	N0	NA	NA	0	No	6	40-49	Unknown
11389010	Female	Black	C20.9-Rectum, NOS	Well differentiated; Grade I	8240/3: Carcinoid tumor, NOS	N0	NA	NA	NA	No	9	60-69	Married (including common law)
11390089	Female	Black	C18.2-Ascending colon	Well differentiated; Grade I	8263/3: Adenocarcinoma in tubulovillous adenoma	N0	No tumor deposits	Negative	0	No	8	60-69	Unknown
11390693	Male	White	C18.6-Descending colon	Moderately differentiated; Grade II	8263/3: Adenocarcinoma in tubulovillous adenoma	N0	No tumor deposits	NA	0	No	3	70-79	Widowed
11390718	Male	White	C18.4-Transverse colon	Moderately differentiated; Grade II	8210/3: Adenocarcinoma in adenomatous polyp	N0	No tumor deposits	NA	0	No	18	60-69	Married (including common law)
11392278	Male	White	C18.2-Ascending colon	Moderately differentiated; Grade II	8140/3: Adenocarcinoma, NOS	N1	No tumor deposits	NA	0	No	15	70-79	Married (including common law)
11392502	Female	White	C18.2-Ascending colon	Moderately differentiated; Grade II	8263/3: Adenocarcinoma in tubulovillous adenoma	N0	No tumor deposits	Negative	0	No	4	70-79	Divorced
11393136	Female	Black	C20.9-Rectum, NOS	Moderately differentiated; Grade II	8263/3: Adenocarcinoma in tubulovillous adenoma	N0	NA	Negative	0	No	3	50-59	Single (never married)
11393656	Female	White	C18.0-Cecum	Well differentiated; Grade I	8263/3: Adenocarcinoma in tubulovillous adenoma	N0	No tumor deposits	NA	0	No	8	50-59	Divorced
11395770	Male	White	C18.0-Cecum	Moderately differentiated; Grade II	8140/3: Adenocarcinoma, NOS	N0	No tumor deposits	NA	1	No	20	70-79	Married (including common law)
11396047	Female	White	C18.4-Transverse colon	Well differentiated; Grade I	8480/3: Mucinous adenocarcinoma	N0	No tumor deposits	NA	0	No	10	90-99	Widowed
11396898	Female	White	C18.2-Ascending colon	Poorly differentiated; Grade III	8210/3: Adenocarcinoma in adenomatous polyp	N0	No tumor deposits	NA	0	No	6	80-89	Widowed
11396981	Female	White	C19.9-Rectosigmoid junction	Well differentiated; Grade I	8140/3: Adenocarcinoma, NOS	N0	No tumor deposits	NA	0	No	21	70-79	Unknown
11397607	Male	Black	C18.0-Cecum	Moderately differentiated; Grade II	8263/3: Adenocarcinoma in tubulovillous adenoma	N2	No tumor deposits	NA	0	No	17	40-49	Married (including common law)
11397961	Male	Black	C18.2-Ascending colon	Moderately differentiated; Grade II	8210/3: Adenocarcinoma in adenomatous polyp	N0	No tumor deposits	Negative	0	No	6	40-49	Married (including common law)
11398127	Female	Black	C18.0-Cecum	Poorly differentiated; Grade III	8210/3: Adenocarcinoma in adenomatous polyp	N0	No tumor deposits	Negative	0	No	40	80-89	Single (never married)
11398155	Female	Black	C18.4-Transverse colon	Moderately differentiated; Grade II	8210/3: Adenocarcinoma in adenomatous polyp	N0	No tumor deposits	NA	0	No	13	40-49	Single (never married)
11398220	Female	White	C18.7-Sigmoid colon	Moderately differentiated; Grade II	8140/3: Adenocarcinoma, NOS	N0	No tumor deposits	NA	0	No	25	80-89	Married (including common law)
11399174	Female	White	C18.6-Descending colon	Moderately differentiated; Grade II	8140/3: Adenocarcinoma, NOS	N0	No tumor deposits	NA	0	No	15	80-89	Widowed
11399336	Male	White	C18.8-Overlapping lesion of colon	Moderately differentiated; Grade II	8140/3: Adenocarcinoma, NOS	N0	No tumor deposits	NA	0	No	6	70-79	Married (including common law)
11400027	Female	Black	C18.0-Cecum	Well differentiated; Grade I	8210/3: Adenocarcinoma in adenomatous polyp	N0	No tumor deposits	Negative	0	No	6	70-79	Divorced
11400285	Female	White	C18.2-Ascending colon	Well differentiated; Grade I	8210/3: Adenocarcinoma in adenomatous polyp	N0	No tumor deposits	NA	0	No	4	50-59	Married (including common law)
11400336	Male	White	C20.9-Rectum, NOS	Moderately differentiated; Grade II	8246/3: Neuroendocrine carcinoma, NOS	N0	NA	NA	NA	No	4	40-49	Widowed
11400422	Female	White	C18.7-Sigmoid colon	Well differentiated; Grade I	8210/3: Adenocarcinoma in adenomatous polyp	N0	No tumor deposits	NA	0	No	16	70-79	Unknown
11400728	Female	White	C18.7-Sigmoid colon	Well differentiated; Grade I	8263/3: Adenocarcinoma in tubulovillous adenoma	N0	No tumor deposits	Negative	0	No	6	60-69	Married (including common law)
11401193	Male	White	C18.7-Sigmoid colon	Well differentiated; Grade I	8210/3: Adenocarcinoma in adenomatous polyp	N0	NA	NA	0	No	6	70-79	Married (including common law)
11401694	Male	White	C18.7-Sigmoid colon	Moderately differentiated; Grade II	8210/3: Adenocarcinoma in adenomatous polyp	N0	NA	NA	0	No	4	40-49	Married (including common law)
11402304	Female	White	C18.2-Ascending colon	Moderately differentiated; Grade II	8140/3: Adenocarcinoma, NOS	N0	NA	NA	NA	No	20	70-79	Widowed
11402373	Male	White	C20.9-Rectum, NOS	Poorly differentiated; Grade III	8210/3: Adenocarcinoma in adenomatous polyp	N0	No tumor deposits	NA	NA	No	15	70-79	Widowed
11402422	Female	Black	C20.9-Rectum, NOS	Well differentiated; Grade I	8240/3: Carcinoid tumor, NOS	N0	NA	NA	NA	No	2	60-69	Unknown
11403102	Female	Black	C20.9-Rectum, NOS	Well differentiated; Grade I	8240/3: Carcinoid tumor, NOS	N0	NA	NA	NA	No	8	50-59	Single (never married)
11404187	Female	White	C18.6-Descending colon	Moderately differentiated; Grade II	8263/3: Adenocarcinoma in tubulovillous adenoma	N0	No tumor deposits	Positive	0	No	6	80-89	Widowed
11405393	Female	White	C19.9-Rectosigmoid junction	Moderately differentiated; Grade II	8210/3: Adenocarcinoma in adenomatous polyp	N0	No tumor deposits	Negative	0	No	10	40-49	Married (including common law)
11405511	Female	White	C20.9-Rectum, NOS	Well differentiated; Grade I	8240/3: Carcinoid tumor, NOS	N0	NA	NA	NA	No	4	50-59	Married (including common law)
11405520	Female	White	C20.9-Rectum, NOS	Moderately differentiated; Grade II	8263/3: Adenocarcinoma in tubulovillous adenoma	N0	NA	NA	0	No	5	80-89	Widowed
11406023	Female	Black	C18.6-Descending colon	Moderately differentiated; Grade II	8210/3: Adenocarcinoma in adenomatous polyp	N0	No tumor deposits	Negative	0	No	4	40-49	Married (including common law)
11406318	Female	White	C18.2-Ascending colon	Poorly differentiated; Grade III	8490/3: Signet ring cell carcinoma	N1	No tumor deposits	Negative	0	No	19	70-79	Married (including common law)
11406552	Female	White	C20.9-Rectum, NOS	Poorly differentiated; Grade III	8070/3: Squamous cell carcinoma, NOS	N0	NA	Negative	NA	No	40	50-59	Married (including common law)
11406687	Female	White	C18.7-Sigmoid colon	Well differentiated; Grade I	8140/3: Adenocarcinoma, NOS	N0	No tumor deposits	NA	0	No	8	60-69	Married (including common law)
11406713	Female	White	C20.9-Rectum, NOS	Moderately differentiated; Grade II	8210/3: Adenocarcinoma in adenomatous polyp	N0	No tumor deposits	NA	0	No	9	90-99	Widowed
11406749	Male	White	C19.9-Rectosigmoid junction	Well differentiated; Grade I	8140/3: Adenocarcinoma, NOS	N0	No tumor deposits	NA	0	No	32	70-79	Married (including common law)
11406958	Female	White	C18.7-Sigmoid colon	Moderately differentiated; Grade II	8263/3: Adenocarcinoma in tubulovillous adenoma	N0	No tumor deposits	NA	NA	No	4	70-79	Widowed
11407167	Female	White	C18.2-Ascending colon	Well differentiated; Grade I	8263/3: Adenocarcinoma in tubulovillous adenoma	N0	No tumor deposits	Negative	0	No	27	60-69	Widowed
11407819	Female	White	C18.7-Sigmoid colon	Moderately differentiated; Grade II	8480/3: Mucinous adenocarcinoma	N1	NA	Positive	NA	No	20	50-59	Married (including common law)
11408229	Male	White	C20.9-Rectum, NOS	Well differentiated; Grade I	8240/3: Carcinoid tumor, NOS	N0	NA	NA	NA	No	2	60-69	Married (including common law)
11408349	Female	White	C20.9-Rectum, NOS	Well differentiated; Grade I	8261/3: Adenocarcinoma in villous adenoma	N0	No tumor deposits	NA	1	No	10	60-69	Married (including common law)
11408689	Male	White	C18.1-Appendix	Well differentiated; Grade I	8246/3: Neuroendocrine carcinoma, NOS	N0	NA	NA	NA	No	6	30-39	Divorced
11408790	Male	Black	C18.7-Sigmoid colon	Moderately differentiated; Grade II	8261/3: Adenocarcinoma in villous adenoma	N0	No tumor deposits	Negative	0	No	25	40-49	Married (including common law)
11409014	Male	White	C18.0-Cecum	Well differentiated; Grade I	8210/3: Adenocarcinoma in adenomatous polyp	N0	No tumor deposits	NA	0	No	8	50-59	Divorced
11409268	Male	White	C18.7-Sigmoid colon	Well differentiated; Grade I	8210/3: Adenocarcinoma in adenomatous polyp	N0	No tumor deposits	Negative	0	No	8	50-59	Unknown
11410137	Female	White	C18.1-Appendix	Well differentiated; Grade I	8246/3: Neuroendocrine carcinoma, NOS	N0	NA	NA	NA	No	13	30-39	Married (including common law)
11410587	Male	White	C18.7-Sigmoid colon	Moderately differentiated; Grade II	8480/3: Mucinous adenocarcinoma	N0	No tumor deposits	NA	NA	No	6	70-79	Married (including common law)
11411561	Male	White	C18.0-Cecum	Well differentiated; Grade I	8210/3: Adenocarcinoma in adenomatous polyp	N0	No tumor deposits	Negative	0	No	7	80-89	Married (including common law)
11411580	Male	White	C18.2-Ascending colon	Moderately differentiated; Grade II	8210/3: Adenocarcinoma in adenomatous polyp	N0	NA	NA	0	No	3	80-89	Married (including common law)
11411881	Female	White	C18.1-Appendix	Well differentiated; Grade I	8240/3: Carcinoid tumor, NOS	N0	NA	NA	NA	No	13	50-59	Married (including common law)
11411960	Male	Black	C18.7-Sigmoid colon	Moderately differentiated; Grade II	8140/3: Adenocarcinoma, NOS	N1	No tumor deposits	Negative	0	No	23	60-69	Divorced
11412008	Female	White	C18.4-Transverse colon	Moderately differentiated; Grade II	8140/3: Adenocarcinoma, NOS	N0	No tumor deposits	NA	0	No	22	80-89	Married (including common law)
11412016	Female	White	C18.0-Cecum	Moderately differentiated; Grade II	8480/3: Mucinous adenocarcinoma	N0	No tumor deposits	NA	0	No	60	70-79	Married (including common law)
11412031	Female	White	C18.2-Ascending colon	Well differentiated; Grade I	8481/3: Mucin-producing adenocarcinoma	N0	No tumor deposits	Negative	0	No	25	70-79	Married (including common law)
11412203	Female	White	C20.9-Rectum, NOS	Poorly differentiated; Grade III	8210/3: Adenocarcinoma in adenomatous polyp	N0	NA	NA	0	No	3	60-69	Married (including common law)
11412349	Male	Black	C18.4-Transverse colon	Moderately differentiated; Grade II	8140/3: Adenocarcinoma, NOS	N0	NA	Positive	NA	Yes	66	70-79	Married (including common law)
11412484	Male	Black	C18.2-Ascending colon	Moderately differentiated; Grade II	8140/3: Adenocarcinoma, NOS	N0	NA	NA	NA	No	15	50-59	Married (including common law)
11413210	Female	White	C20.9-Rectum, NOS	Well differentiated; Grade I	8240/3: Carcinoid tumor, NOS	N0	NA	NA	NA	No	6	70-79	Married (including common law)
11413484	Female	American Indian/Alaska Native	C18.2-Ascending colon	Moderately differentiated; Grade II	8210/3: Adenocarcinoma in adenomatous polyp	N0	No tumor deposits	Negative	0	No	50	60-69	Separated
11414477	Female	White	C18.0-Cecum	Moderately differentiated; Grade II	8263/3: Adenocarcinoma in tubulovillous adenoma	N0	No tumor deposits	NA	0	No	2	50-59	Married (including common law)
11414745	Female	White	C18.3-Hepatic flexure of colon	Moderately differentiated; Grade II	8140/3: Adenocarcinoma, NOS	N0	No tumor deposits	NA	0	No	26	70-79	Married (including common law)
11416210	Female	Black	C18.0-Cecum	Well differentiated; Grade I	8140/3: Adenocarcinoma, NOS	N0	No tumor deposits	NA	0	No	3	50-59	Married (including common law)
11416286	Male	White	C18.7-Sigmoid colon	Moderately differentiated; Grade II	8263/3: Adenocarcinoma in tubulovillous adenoma	N0	No tumor deposits	Negative	0	No	4	60-69	Single (never married)
11416421	Female	Black	C20.9-Rectum, NOS	Well differentiated; Grade I	8240/3: Carcinoid tumor, NOS	N0	NA	NA	NA	No	5	50-59	Single (never married)
11417016	Female	White	C18.4-Transverse colon	Well differentiated; Grade I	8140/3: Adenocarcinoma, NOS	N0	No tumor deposits	Negative	0	No	40	60-69	Married (including common law)
11417184	Female	Black	C20.9-Rectum, NOS	Moderately differentiated; Grade II	8263/3: Adenocarcinoma in tubulovillous adenoma	N0	NA	NA	0	No	25	50-59	Divorced
11417446	Male	White	C18.7-Sigmoid colon	Moderately differentiated; Grade II	8210/3: Adenocarcinoma in adenomatous polyp	N0	No tumor deposits	Negative	0	No	14	70-79	Married (including common law)
11417641	Female	White	C18.2-Ascending colon	Moderately differentiated; Grade II	8210/3: Adenocarcinoma in adenomatous polyp	N0	No tumor deposits	NA	0	No	15	80-89	Single (never married)
11417899	Female	Black	C18.6-Descending colon	Poorly differentiated; Grade III	8263/3: Adenocarcinoma in tubulovillous adenoma	N0	No tumor deposits	Negative	NA	No	20	70-79	Widowed
11418558	Female	Black	C18.2-Ascending colon	Moderately differentiated; Grade II	8480/3: Mucinous adenocarcinoma	N1	No tumor deposits	Negative	NA	No	17	70-79	Single (never married)
11419486	Female	Black	C18.7-Sigmoid colon	Moderately differentiated; Grade II	8210/3: Adenocarcinoma in adenomatous polyp	N0	NA	NA	NA	No	10	70-79	Divorced
11419697	Male	Black	C18.3-Hepatic flexure of colon	Moderately differentiated; Grade II	8210/3: Adenocarcinoma in adenomatous polyp	N0	No tumor deposits	Negative	0	No	14	70-79	Single (never married)
11421712	Male	White	C20.9-Rectum, NOS	Moderately differentiated; Grade II	8210/3: Adenocarcinoma in adenomatous polyp	N0	NA	NA	0	No	30	50-59	Divorced
11422389	Female	White	C18.2-Ascending colon	Moderately differentiated; Grade II	8140/3: Adenocarcinoma, NOS	N0	No tumor deposits	NA	0	No	14	60-69	Married (including common law)
11422402	Female	White	C18.0-Cecum	Moderately differentiated; Grade II	8140/3: Adenocarcinoma, NOS	N0	No tumor deposits	Negative	0	No	6	60-69	Married (including common law)
11422928	Female	White	C18.2-Ascending colon	Moderately differentiated; Grade II	8210/3: Adenocarcinoma in adenomatous polyp	N0	No tumor deposits	NA	0	No	8	60-69	Married (including common law)
11422929	Male	White	C18.3-Hepatic flexure of colon	Moderately differentiated; Grade II	8140/3: Adenocarcinoma, NOS	N0	NA	Positive	NA	No	22	70-79	Married (including common law)
11423361	Male	White	C20.9-Rectum, NOS	Moderately differentiated; Grade II	8140/3: Adenocarcinoma, NOS	N0	NA	Negative	NA	No	50	70-79	Married (including common law)
11423401	Female	Black	C18.2-Ascending colon	Moderately differentiated; Grade II	8261/3: Adenocarcinoma in villous adenoma	N0	No tumor deposits	Negative	0	No	10	60-69	Widowed
11423445	Male	White	C18.1-Appendix	Well differentiated; Grade I	8240/3: Carcinoid tumor, NOS	N0	NA	NA	NA	No	6	40-49	Married (including common law)
11423589	Male	Asian or Pacific Islander	C18.7-Sigmoid colon	Moderately differentiated; Grade II	8140/3: Adenocarcinoma, NOS	N0	No tumor deposits	NA	0	No	35	70-79	Married (including common law)
11423627	Female	White	C18.0-Cecum	Moderately differentiated; Grade II	8263/3: Adenocarcinoma in tubulovillous adenoma	N0	No tumor deposits	Negative	0	No	2	60-69	Divorced
11423662	Female	White	C20.9-Rectum, NOS	Moderately differentiated; Grade II	8140/3: Adenocarcinoma, NOS	N0	No tumor deposits	Negative	0	No	35	30-39	Married (including common law)
11424545	Female	White	C18.4-Transverse colon	Moderately differentiated; Grade II	8210/3: Adenocarcinoma in adenomatous polyp	N0	No tumor deposits	NA	0	No	96	50-59	Married (including common law)
11424744	Female	Black	C20.9-Rectum, NOS	Well differentiated; Grade I	8246/3: Neuroendocrine carcinoma, NOS	N0	NA	NA	NA	No	6	40-49	Married (including common law)
11425025	Male	White	C20.9-Rectum, NOS	Moderately differentiated; Grade II	8140/3: Adenocarcinoma, NOS	N0	No tumor deposits	Negative	0	No	44	70-79	Married (including common law)
11425138	Female	White	C18.2-Ascending colon	Well differentiated; Grade I	8263/3: Adenocarcinoma in tubulovillous adenoma	N0	No tumor deposits	NA	0	No	40	70-79	Widowed
11425219	Male	Black	C20.9-Rectum, NOS	Well differentiated; Grade I	8240/3: Carcinoid tumor, NOS	N0	NA	NA	NA	No	8	40-49	Single (never married)
11425581	Female	Black	C18.7-Sigmoid colon	Well differentiated; Grade I	8263/3: Adenocarcinoma in tubulovillous adenoma	N1	No tumor deposits	Negative	0	No	25	30-39	Single (never married)
11425757	Female	White	C18.2-Ascending colon	Moderately differentiated; Grade II	8140/3: Adenocarcinoma, NOS	N0	No tumor deposits	NA	0	No	12	60-69	Widowed
11426752	Male	Asian or Pacific Islander	C18.7-Sigmoid colon	Moderately differentiated; Grade II	8263/3: Adenocarcinoma in tubulovillous adenoma	N0	No tumor deposits	NA	0	No	6	60-69	Married (including common law)
11428970	Female	Black	C18.2-Ascending colon	Moderately differentiated; Grade II	8263/3: Adenocarcinoma in tubulovillous adenoma	N0	No tumor deposits	Positive	0	No	6	70-79	Widowed
11429062	Female	White	C20.9-Rectum, NOS	Well differentiated; Grade I	8240/3: Carcinoid tumor, NOS	N0	NA	NA	NA	No	2	60-69	Unknown
11430586	Female	White	C20.9-Rectum, NOS	Well differentiated; Grade I	8210/3: Adenocarcinoma in adenomatous polyp	N0	No tumor deposits	NA	0	No	4	70-79	Married (including common law)
11430927	Male	White	C18.0-Cecum	Poorly differentiated; Grade III	8263/3: Adenocarcinoma in tubulovillous adenoma	N0	No tumor deposits	NA	0	No	2	50-59	Single (never married)
11431149	Male	White	C18.0-Cecum	Moderately differentiated; Grade II	8263/3: Adenocarcinoma in tubulovillous adenoma	N0	No tumor deposits	NA	0	No	2	80-89	Married (including common law)
11432227	Female	White	C20.9-Rectum, NOS	Well differentiated; Grade I	8240/3: Carcinoid tumor, NOS	N0	NA	NA	NA	No	3	40-49	Married (including common law)
11433493	Male	White	C18.0-Cecum	Moderately differentiated; Grade II	8263/3: Adenocarcinoma in tubulovillous adenoma	N0	No tumor deposits	Negative	0	No	75	70-79	Unknown
11433496	Male	White	C18.2-Ascending colon	Moderately differentiated; Grade II	8210/3: Adenocarcinoma in adenomatous polyp	N0	No tumor deposits	NA	0	No	30	80-89	Married (including common law)
11433742	Male	White	C20.9-Rectum, NOS	Well differentiated; Grade I	8240/3: Carcinoid tumor, NOS	N0	NA	NA	NA	No	8	50-59	Married (including common law)
11433776	Female	Black	C20.9-Rectum, NOS	Well differentiated; Grade I	8240/3: Carcinoid tumor, NOS	N0	NA	NA	NA	No	6	40-49	Married (including common law)
11433880	Male	White	C18.8-Overlapping lesion of colon	Well differentiated; Grade I	8140/3: Adenocarcinoma, NOS	N0	No tumor deposits	Positive	0	No	20	80-89	Married (including common law)
11434118	Male	White	C18.4-Transverse colon	Moderately differentiated; Grade II	8210/3: Adenocarcinoma in adenomatous polyp	N0	NA	Negative	0	No	50	60-69	Married (including common law)
11434388	Female	Black	C20.9-Rectum, NOS	Well differentiated; Grade I	8240/3: Carcinoid tumor, NOS	N0	NA	NA	NA	No	13	50-59	Divorced
11434569	Female	Black	C18.2-Ascending colon	Moderately differentiated; Grade II	8263/3: Adenocarcinoma in tubulovillous adenoma	N0	No tumor deposits	Positive	0	No	7	70-79	Divorced
11434945	Female	White	C18.7-Sigmoid colon	Well differentiated; Grade I	8263/3: Adenocarcinoma in tubulovillous adenoma	N1	No tumor deposits	Negative	0	No	20	60-69	Single (never married)
11436755	Female	White	C18.4-Transverse colon	Moderately differentiated; Grade II	8263/3: Adenocarcinoma in tubulovillous adenoma	N0	No tumor deposits	Negative	0	No	20	70-79	Married (including common law)
11436840	Male	Black	C20.9-Rectum, NOS	Well differentiated; Grade I	8263/3: Adenocarcinoma in tubulovillous adenoma	N0	No tumor deposits	NA	NA	No	969	70-79	Married (including common law)
11437145	Male	White	C18.2-Ascending colon	Moderately differentiated; Grade II	8140/3: Adenocarcinoma, NOS	N0	No tumor deposits	NA	0	No	6	40-49	Married (including common law)
11437516	Male	Black	C18.7-Sigmoid colon	Well differentiated; Grade I	8240/3: Carcinoid tumor, NOS	N0	NA	NA	NA	No	6	30-39	Single (never married)
11437601	Male	Asian or Pacific Islander	C18.6-Descending colon	Moderately differentiated; Grade II	8210/3: Adenocarcinoma in adenomatous polyp	N0	No tumor deposits	NA	0	No	4	70-79	Married (including common law)
11437850	Male	White	C20.9-Rectum, NOS	Moderately differentiated; Grade II	8210/3: Adenocarcinoma in adenomatous polyp	N0	No tumor deposits	Negative	0	No	15	50-59	Divorced
11438039	Male	White	C20.9-Rectum, NOS	Moderately differentiated; Grade II	8261/3: Adenocarcinoma in villous adenoma	N0	No tumor deposits	NA	0	No	13	50-59	Unknown
11438212	Female	White	C19.9-Rectosigmoid junction	Moderately differentiated; Grade II	8140/3: Adenocarcinoma, NOS	N0	NA	Positive	0	Yes	80	50-59	Single (never married)
11439227	Female	White	C20.9-Rectum, NOS	Moderately differentiated; Grade II	8263/3: Adenocarcinoma in tubulovillous adenoma	N0	NA	Negative	0	No	4	60-69	Married (including common law)
11439541	Male	White	C18.7-Sigmoid colon	Moderately differentiated; Grade II	8263/3: Adenocarcinoma in tubulovillous adenoma	N0	No tumor deposits	NA	0	No	3	80-89	Married (including common law)
11439810	Male	White	C20.9-Rectum, NOS	Moderately differentiated; Grade II	8263/3: Adenocarcinoma in tubulovillous adenoma	N0	No tumor deposits	NA	0	No	4	70-79	Married (including common law)
11439998	Female	White	C18.0-Cecum	Moderately differentiated; Grade II	8263/3: Adenocarcinoma in tubulovillous adenoma	N0	No tumor deposits	NA	0	No	3	60-69	Single (never married)
11440693	Male	White	C18.2-Ascending colon	Poorly differentiated; Grade III	8140/3: Adenocarcinoma, NOS	N1	NA	Negative	NA	Yes	25	60-69	Married (including common law)
11441019	Female	White	C18.1-Appendix	Well differentiated; Grade I	8240/3: Carcinoid tumor, NOS	N0	NA	NA	NA	No	16	40-49	Single (never married)
11441076	Female	White	C18.1-Appendix	Well differentiated; Grade I	8240/3: Carcinoid tumor, NOS	N0	NA	NA	NA	No	6	20-29	Single (never married)
11441340	Female	White	C20.9-Rectum, NOS	Moderately differentiated; Grade II	8210/3: Adenocarcinoma in adenomatous polyp	N0	No tumor deposits	NA	0	No	14	60-69	Married (including common law)
11441347	Male	White	C20.9-Rectum, NOS	Well differentiated; Grade I	8240/3: Carcinoid tumor, NOS	N0	NA	NA	NA	No	4	20-29	Single (never married)
11441445	Female	White	C20.9-Rectum, NOS	Well differentiated; Grade I	8240/3: Carcinoid tumor, NOS	N0	NA	NA	NA	No	2	50-59	Married (including common law)
11441657	Female	White	C18.2-Ascending colon	Well differentiated; Grade I	8210/3: Adenocarcinoma in adenomatous polyp	N0	No tumor deposits	Negative	0	No	38	80-89	Married (including common law)
11442393	Female	White	C18.1-Appendix	Well differentiated; Grade I	8240/3: Carcinoid tumor, NOS	N0	NA	NA	NA	No	2	50-59	Married (including common law)
11442768	Male	White	C20.9-Rectum, NOS	Moderately differentiated; Grade II	8263/3: Adenocarcinoma in tubulovillous adenoma	N0	NA	NA	0	No	40	80-89	Married (including common law)
11442821	Female	White	C20.9-Rectum, NOS	Moderately differentiated; Grade II	8140/3: Adenocarcinoma, NOS	N0	No tumor deposits	Negative	0	No	14	60-69	Married (including common law)
11443116	Male	White	C20.9-Rectum, NOS	Well differentiated; Grade I	8210/3: Adenocarcinoma in adenomatous polyp	N0	NA	NA	0	No	12	50-59	Married (including common law)
11443868	Female	White	C20.9-Rectum, NOS	Moderately differentiated; Grade II	8263/3: Adenocarcinoma in tubulovillous adenoma	N0	No tumor deposits	NA	0	No	3	70-79	Married (including common law)
11444075	Female	White	C18.1-Appendix	Well differentiated; Grade I	8240/3: Carcinoid tumor, NOS	N0	NA	NA	NA	No	3	50-59	Married (including common law)
11444214	Female	Black	C20.9-Rectum, NOS	Moderately differentiated; Grade II	8140/3: Adenocarcinoma, NOS	N0	No tumor deposits	Negative	0	No	34	70-79	Divorced
11444322	Male	White	C20.9-Rectum, NOS	Moderately differentiated; Grade II	8140/3: Adenocarcinoma, NOS	N0	No tumor deposits	Negative	0	No	35	50-59	Single (never married)
11444666	Female	White	C18.0-Cecum	Moderately differentiated; Grade II	8210/3: Adenocarcinoma in adenomatous polyp	N0	No tumor deposits	Negative	0	No	40	90-99	Married (including common law)
11446015	Female	White	C20.9-Rectum, NOS	Well differentiated; Grade I	8246/3: Neuroendocrine carcinoma, NOS	N0	NA	NA	NA	No	14	30-39	Unknown
11446121	Male	White	C19.9-Rectosigmoid junction	Moderately differentiated; Grade II	8263/3: Adenocarcinoma in tubulovillous adenoma	N0	No tumor deposits	Negative	0	No	18	50-59	Married (including common law)
11446139	Female	Black	C18.7-Sigmoid colon	Moderately differentiated; Grade II	8263/3: Adenocarcinoma in tubulovillous adenoma	N0	No tumor deposits	NA	0	No	13	60-69	Separated
11446225	Female	White	C20.9-Rectum, NOS	Moderately differentiated; Grade II	8210/3: Adenocarcinoma in adenomatous polyp	N0	No tumor deposits	NA	0	No	12	70-79	Married (including common law)
11446375	Male	White	C18.2-Ascending colon	Moderately differentiated; Grade II	8140/3: Adenocarcinoma, NOS	N0	No tumor deposits	NA	0	No	17	70-79	Married (including common law)
11446586	Male	White	C18.2-Ascending colon	Moderately differentiated; Grade II	8210/3: Adenocarcinoma in adenomatous polyp	N0	No tumor deposits	NA	0	No	6	60-69	Married (including common law)
11446631	Female	White	C18.7-Sigmoid colon	Moderately differentiated; Grade II	8263/3: Adenocarcinoma in tubulovillous adenoma	N0	No tumor deposits	NA	0	No	20	60-69	Married (including common law)
11447330	Female	White	C18.2-Ascending colon	Moderately differentiated; Grade II	8263/3: Adenocarcinoma in tubulovillous adenoma	N0	No tumor deposits	NA	0	No	6	50-59	Divorced
11447536	Male	Black	C20.9-Rectum, NOS	Well differentiated; Grade I	8240/3: Carcinoid tumor, NOS	N0	NA	NA	NA	No	8	50-59	Married (including common law)
11447629	Male	White	C18.1-Appendix	Well differentiated; Grade I	8240/3: Carcinoid tumor, NOS	N0	NA	NA	NA	No	2	80-89	Unknown
11447764	Female	White	C20.9-Rectum, NOS	Well differentiated; Grade I	8240/3: Carcinoid tumor, NOS	N0	NA	NA	NA	No	15	50-59	Married (including common law)
11447988	Male	White	C20.9-Rectum, NOS	Well differentiated; Grade I	8263/3: Adenocarcinoma in tubulovillous adenoma	N0	Tumor Deposits identified	NA	0	No	2	70-79	Unknown
11449176	Male	White	C18.7-Sigmoid colon	Moderately differentiated; Grade II	8140/3: Adenocarcinoma, NOS	N0	No tumor deposits	Negative	0	No	15	60-69	Married (including common law)
11449207	Female	White	C18.4-Transverse colon	Well differentiated; Grade I	8261/3: Adenocarcinoma in villous adenoma	N0	No tumor deposits	Positive	0	No	65	60-69	Unknown
11449482	Male	White	C18.1-Appendix	Moderately differentiated; Grade II	8240/3: Carcinoid tumor, NOS	N0	NA	NA	NA	No	11	B	Unknown
11449510	Female	Black	C18.4-Transverse colon	Moderately differentiated; Grade II	8210/3: Adenocarcinoma in adenomatous polyp	N0	No tumor deposits	NA	0	No	16	80-89	Widowed
11449536	Female	White	C20.9-Rectum, NOS	Moderately differentiated; Grade II	8140/3: Adenocarcinoma, NOS	N0	NA	Positive	NA	Yes	60	80-89	Widowed
11450900	Female	Black	C20.9-Rectum, NOS	Moderately differentiated; Grade II	8140/3: Adenocarcinoma, NOS	N0	No tumor deposits	Negative	0	No	10	30-39	Single (never married)
11450984	Female	Asian or Pacific Islander	C18.6-Descending colon	Moderately differentiated; Grade II	8263/3: Adenocarcinoma in tubulovillous adenoma	N0	NA	NA	0	No	5	70-79	Widowed
11451689	Female	White	C18.1-Appendix	Well differentiated; Grade I	8240/3: Carcinoid tumor, NOS	N0	NA	NA	NA	No	6	60-69	Separated
11452369	Male	White	C18.7-Sigmoid colon	Moderately differentiated; Grade II	8263/3: Adenocarcinoma in tubulovillous adenoma	N0	No tumor deposits	Negative	0	No	14	60-69	Single (never married)
11452421	Female	White	C20.9-Rectum, NOS	Undifferentiated; anaplastic; Grade IV	8210/3: Adenocarcinoma in adenomatous polyp	N0	No tumor deposits	Negative	0	No	13	70-79	Married (including common law)
11452573	Male	Black	C19.9-Rectosigmoid junction	Moderately differentiated; Grade II	8210/3: Adenocarcinoma in adenomatous polyp	N0	NA	Positive	NA	Yes	50	60-69	Single (never married)
11453046	Female	White	C18.0-Cecum	Moderately differentiated; Grade II	8263/3: Adenocarcinoma in tubulovillous adenoma	N1	No tumor deposits	NA	0	No	8	60-69	Widowed
11453304	Male	White	C20.9-Rectum, NOS	Well differentiated; Grade I	8210/3: Adenocarcinoma in adenomatous polyp	N0	No tumor deposits	NA	NA	No	20	70-79	Married (including common law)
11453316	Male	White	C18.4-Transverse colon	Moderately differentiated; Grade II	8263/3: Adenocarcinoma in tubulovillous adenoma	N0	No tumor deposits	NA	0	No	15	40-49	Single (never married)
11453659	Male	Black	C20.9-Rectum, NOS	Well differentiated; Grade I	8240/3: Carcinoid tumor, NOS	N0	NA	NA	NA	No	5	60-69	Married (including common law)
11454170	Male	White	C18.1-Appendix	Well differentiated; Grade I	8246/3: Neuroendocrine carcinoma, NOS	N0	NA	NA	NA	No	2	30-39	Single (never married)
11454212	Female	White	C20.9-Rectum, NOS	Moderately differentiated; Grade II	8210/3: Adenocarcinoma in adenomatous polyp	N0	No tumor deposits	NA	0	No	9	80-89	Divorced
11454425	Male	Asian or Pacific Islander	C20.9-Rectum, NOS	Moderately differentiated; Grade II	8210/3: Adenocarcinoma in adenomatous polyp	N0	NA	NA	NA	No	15	50-59	Married (including common law)
11454501	Male	White	C18.2-Ascending colon	Well differentiated; Grade I	8210/3: Adenocarcinoma in adenomatous polyp	N0	No tumor deposits	Negative	0	No	22	50-59	Divorced
11454705	Male	White	C20.9-Rectum, NOS	Well differentiated; Grade I	8240/3: Carcinoid tumor, NOS	N0	NA	NA	NA	No	3	60-69	Married (including common law)
11454833	Male	White	C18.2-Ascending colon	Well differentiated; Grade I	8140/3: Adenocarcinoma, NOS	N2	No tumor deposits	NA	0	No	80	50-59	Married (including common law)
11455225	Female	Black	C19.9-Rectosigmoid junction	Moderately differentiated; Grade II	8210/3: Adenocarcinoma in adenomatous polyp	N0	No tumor deposits	Negative	0	No	5	70-79	Single (never married)
11455714	Male	Black	C18.4-Transverse colon	Moderately differentiated; Grade II	8263/3: Adenocarcinoma in tubulovillous adenoma	N0	No tumor deposits	NA	0	No	15	70-79	Married (including common law)
11455763	Male	White	C20.9-Rectum, NOS	Well differentiated; Grade I	8240/3: Carcinoid tumor, NOS	N0	NA	NA	NA	No	10	50-59	Married (including common law)
11456852	Male	White	C18.7-Sigmoid colon	Undifferentiated; anaplastic; Grade IV	8210/3: Adenocarcinoma in adenomatous polyp	N0	No tumor deposits	Negative	0	No	10	60-69	Married (including common law)
11457334	Female	Black	C18.0-Cecum	Undifferentiated; anaplastic; Grade IV	8210/3: Adenocarcinoma in adenomatous polyp	N0	No tumor deposits	Negative	0	No	10	50-59	Married (including common law)
11457689	Male	White	C18.7-Sigmoid colon	Moderately differentiated; Grade II	8210/3: Adenocarcinoma in adenomatous polyp	N0	No tumor deposits	NA	0	No	3	70-79	Single (never married)
11457801	Female	White	C19.9-Rectosigmoid junction	Moderately differentiated; Grade II	8140/3: Adenocarcinoma, NOS	N0	No tumor deposits	NA	NA	No	22	60-69	Married (including common law)
11458153	Male	White	C20.9-Rectum, NOS	Moderately differentiated; Grade II	8140/3: Adenocarcinoma, NOS	N0	No tumor deposits	Positive	0	No	14	50-59	Single (never married)
11458373	Male	White	C18.7-Sigmoid colon	Moderately differentiated; Grade II	8210/3: Adenocarcinoma in adenomatous polyp	N0	No tumor deposits	Negative	0	No	14	70-79	Single (never married)
11458431	Male	Black	C18.1-Appendix	Well differentiated; Grade I	8240/3: Carcinoid tumor, NOS	N0	NA	NA	NA	No	6	B	Single (never married)
11458542	Female	White	C18.0-Cecum	Moderately differentiated; Grade II	8210/3: Adenocarcinoma in adenomatous polyp	N0	No tumor deposits	NA	0	No	18	70-79	Unknown
11458696	Male	White	C20.9-Rectum, NOS	Moderately differentiated; Grade II	8210/3: Adenocarcinoma in adenomatous polyp	N0	NA	NA	0	No	3	60-69	Married (including common law)
11459828	Female	White	C18.0-Cecum	Moderately differentiated; Grade II	8140/3: Adenocarcinoma, NOS	N1	No tumor deposits	Negative	0	No	7	70-79	Widowed
11460989	Female	White	C18.1-Appendix	Well differentiated; Grade I	8240/3: Carcinoid tumor, NOS	N0	NA	NA	NA	No	2	20-29	Single (never married)
11461157	Female	White	C18.7-Sigmoid colon	Moderately differentiated; Grade II	8210/3: Adenocarcinoma in adenomatous polyp	N0	No tumor deposits	NA	NA	No	18	40-49	Divorced
11461190	Female	Black	C20.9-Rectum, NOS	Moderately differentiated; Grade II	8249/3: Atypical carcinoid tumor	N0	NA	NA	NA	No	8	40-49	Single (never married)
11461197	Female	White	C18.7-Sigmoid colon	Moderately differentiated; Grade II	8210/3: Adenocarcinoma in adenomatous polyp	N0	No tumor deposits	Negative	0	No	5	70-79	Married (including common law)
11461357	Female	Black	C18.2-Ascending colon	Well differentiated; Grade I	8210/3: Adenocarcinoma in adenomatous polyp	N0	No tumor deposits	Negative	0	No	4	50-59	Single (never married)
11461541	Male	Black	C18.0-Cecum	Poorly differentiated; Grade III	8263/3: Adenocarcinoma in tubulovillous adenoma	N0	No tumor deposits	Negative	NA	No	2	40-49	Divorced
11461745	Male	Black	C20.9-Rectum, NOS	Moderately differentiated; Grade II	8140/3: Adenocarcinoma, NOS	N0	No tumor deposits	NA	NA	No	10	50-59	Single (never married)
11461891	Male	Black	C18.7-Sigmoid colon	Moderately differentiated; Grade II	8263/3: Adenocarcinoma in tubulovillous adenoma	N0	NA	NA	NA	No	15	50-59	Separated
11462088	Male	Black	C20.9-Rectum, NOS	Well differentiated; Grade I	8246/3: Neuroendocrine carcinoma, NOS	N0	NA	NA	NA	No	5	50-59	Married (including common law)
11462147	Male	White	C20.9-Rectum, NOS	Moderately differentiated; Grade II	8140/3: Adenocarcinoma, NOS	N0	No tumor deposits	Positive	0	No	5	70-79	Married (including common law)
11462367	Male	Black	C20.9-Rectum, NOS	Moderately differentiated; Grade II	8140/3: Adenocarcinoma, NOS	N1	NA	Positive	0	No	120	40-49	Married (including common law)
11462558	Male	White	C18.0-Cecum	Moderately differentiated; Grade II	8140/3: Adenocarcinoma, NOS	N0	No tumor deposits	NA	0	No	25	60-69	Married (including common law)
11462607	Male	White	C18.1-Appendix	Well differentiated; Grade I	8246/3: Neuroendocrine carcinoma, NOS	N0	NA	NA	NA	No	15	40-49	Married (including common law)
11463305	Male	Black	C18.1-Appendix	Well differentiated; Grade I	8240/3: Carcinoid tumor, NOS	N0	NA	NA	NA	No	13	40-49	Married (including common law)
11463796	Female	White	C20.9-Rectum, NOS	Well differentiated; Grade I	8240/3: Carcinoid tumor, NOS	N0	NA	NA	NA	No	7	B	Single (never married)
11463926	Female	Black	C20.9-Rectum, NOS	Moderately differentiated; Grade II	8210/3: Adenocarcinoma in adenomatous polyp	N0	NA	Negative	0	No	11	60-69	Married (including common law)
11464064	Female	White	C18.7-Sigmoid colon	Moderately differentiated; Grade II	8261/3: Adenocarcinoma in villous adenoma	N0	No tumor deposits	NA	1	No	10	70-79	Divorced
11465777	Female	White	C20.9-Rectum, NOS	Moderately differentiated; Grade II	8263/3: Adenocarcinoma in tubulovillous adenoma	N0	No tumor deposits	NA	0	No	27	80-89	Married (including common law)
11465879	Female	White	C20.9-Rectum, NOS	Well differentiated; Grade I	8240/3: Carcinoid tumor, NOS	N0	NA	NA	NA	No	8	50-59	Married (including common law)
11466253	Male	Black	C20.9-Rectum, NOS	Well differentiated; Grade I	8240/3: Carcinoid tumor, NOS	N0	NA	NA	NA	No	3	50-59	Divorced
11466354	Male	Asian or Pacific Islander	C18.7-Sigmoid colon	Moderately differentiated; Grade II	8210/3: Adenocarcinoma in adenomatous polyp	N0	No tumor deposits	Negative	0	No	5	60-69	Married (including common law)
11466634	Male	White	C20.9-Rectum, NOS	Poorly differentiated; Grade III	8263/3: Adenocarcinoma in tubulovillous adenoma	N0	NA	Negative	0	No	12	50-59	Married (including common law)
11466830	Female	White	C20.9-Rectum, NOS	Well differentiated; Grade I	8210/3: Adenocarcinoma in adenomatous polyp	N0	No tumor deposits	NA	0	No	3	60-69	Married (including common law)
11467177	Male	White	C20.9-Rectum, NOS	Moderately differentiated; Grade II	8263/3: Adenocarcinoma in tubulovillous adenoma	N0	No tumor deposits	NA	0	No	10	50-59	Married (including common law)
11467251	Female	Black	C18.7-Sigmoid colon	Well differentiated; Grade I	8263/3: Adenocarcinoma in tubulovillous adenoma	N0	No tumor deposits	NA	0	No	3	50-59	Unknown
11468204	Female	Black	C18.2-Ascending colon	Well differentiated; Grade I	8263/3: Adenocarcinoma in tubulovillous adenoma	N0	No tumor deposits	NA	0	No	8	50-59	Married (including common law)
11468267	Female	Black	C20.9-Rectum, NOS	Moderately differentiated; Grade II	8140/3: Adenocarcinoma, NOS	N1	No tumor deposits	Negative	0	No	37	60-69	Divorced
11468563	Male	White	C18.2-Ascending colon	Moderately differentiated; Grade II	8210/3: Adenocarcinoma in adenomatous polyp	N0	No tumor deposits	NA	0	No	50	30-39	Married (including common law)
11468605	Male	White	C18.0-Cecum	Well differentiated; Grade I	8263/3: Adenocarcinoma in tubulovillous adenoma	N0	No tumor deposits	NA	0	No	1	70-79	Married (including common law)
11468611	Male	Asian or Pacific Islander	C18.2-Ascending colon	Moderately differentiated; Grade II	8210/3: Adenocarcinoma in adenomatous polyp	N0	No tumor deposits	NA	NA	No	4	60-69	Single (never married)
11468807	Male	White	C20.9-Rectum, NOS	Well differentiated; Grade I	8240/3: Carcinoid tumor, NOS	N0	NA	NA	NA	No	10	60-69	Married (including common law)
11468978	Male	White	C18.2-Ascending colon	Moderately differentiated; Grade II	8140/3: Adenocarcinoma, NOS	N2	NA	NA	0	Yes	26	50-59	Married (including common law)
11469248	Male	White	C20.9-Rectum, NOS	Moderately differentiated; Grade II	8210/3: Adenocarcinoma in adenomatous polyp	N0	NA	NA	0	No	6	60-69	Married (including common law)
11469291	Female	White	C19.9-Rectosigmoid junction	Moderately differentiated; Grade II	8140/3: Adenocarcinoma, NOS	N0	No tumor deposits	Negative	0	No	14	60-69	Married (including common law)
11469428	Male	Black	C18.2-Ascending colon	Moderately differentiated; Grade II	8140/3: Adenocarcinoma, NOS	N0	No tumor deposits	NA	0	No	21	50-59	Married (including common law)
11469674	Female	Black	C20.9-Rectum, NOS	Moderately differentiated; Grade II	8261/3: Adenocarcinoma in villous adenoma	N0	No tumor deposits	Negative	0	No	48	50-59	Single (never married)
11469788	Female	White	C19.9-Rectosigmoid junction	Moderately differentiated; Grade II	8140/3: Adenocarcinoma, NOS	N0	No tumor deposits	Negative	0	No	42	50-59	Divorced
11469812	Male	White	C20.9-Rectum, NOS	Undifferentiated; anaplastic; Grade IV	8263/3: Adenocarcinoma in tubulovillous adenoma	N0	NA	NA	0	No	8	60-69	Married (including common law)
11470761	Male	White	C20.9-Rectum, NOS	Well differentiated; Grade I	8240/3: Carcinoid tumor, NOS	N0	NA	NA	NA	No	5	B	Single (never married)
11470979	Female	White	C20.9-Rectum, NOS	Well differentiated; Grade I	8210/3: Adenocarcinoma in adenomatous polyp	N0	No tumor deposits	NA	0	No	1	50-59	Single (never married)
11472659	Female	Black	C18.7-Sigmoid colon	Moderately differentiated; Grade II	8140/3: Adenocarcinoma, NOS	N0	No tumor deposits	Positive	0	No	6	70-79	Married (including common law)
11472970	Male	White	C18.2-Ascending colon	Moderately differentiated; Grade II	8480/3: Mucinous adenocarcinoma	N0	No tumor deposits	NA	0	No	10	80-89	Married (including common law)
11473112	Male	White	C18.7-Sigmoid colon	Undifferentiated; anaplastic; Grade IV	8140/3: Adenocarcinoma, NOS	N0	No tumor deposits	NA	0	No	20	80-89	Married (including common law)
11473379	Male	White	C20.9-Rectum, NOS	Moderately differentiated; Grade II	8263/3: Adenocarcinoma in tubulovillous adenoma	N0	NA	NA	NA	No	5	50-59	Divorced
11473511	Male	White	C18.6-Descending colon	Well differentiated; Grade I	8240/3: Carcinoid tumor, NOS	N0	NA	NA	NA	No	9	60-69	Married (including common law)
11474440	Male	White	C19.9-Rectosigmoid junction	Moderately differentiated; Grade II	8140/3: Adenocarcinoma, NOS	N0	No tumor deposits	Negative	0	No	25	70-79	Married (including common law)
11474544	Male	Black	C18.0-Cecum	Well differentiated; Grade I	8263/3: Adenocarcinoma in tubulovillous adenoma	N0	No tumor deposits	Negative	NA	No	30	60-69	Divorced
11474777	Female	White	C20.9-Rectum, NOS	Moderately differentiated; Grade II	8210/3: Adenocarcinoma in adenomatous polyp	N0	NA	NA	0	No	8	70-79	Married (including common law)
11475235	Male	Black	C18.7-Sigmoid colon	Well differentiated; Grade I	8240/3: Carcinoid tumor, NOS	N0	NA	NA	NA	No	3	40-49	Married (including common law)
11475779	Female	White	C20.9-Rectum, NOS	Moderately differentiated; Grade II	8263/3: Adenocarcinoma in tubulovillous adenoma	N0	No tumor deposits	NA	0	No	4	70-79	Married (including common law)
11475908	Female	Black	C20.9-Rectum, NOS	Well differentiated; Grade I	8246/3: Neuroendocrine carcinoma, NOS	N0	NA	NA	NA	No	6	60-69	Divorced
11475920	Male	White	C18.7-Sigmoid colon	Moderately differentiated; Grade II	8263/3: Adenocarcinoma in tubulovillous adenoma	N0	No tumor deposits	NA	0	No	8	50-59	Single (never married)
11476793	Female	Black	C18.0-Cecum	Moderately differentiated; Grade II	8263/3: Adenocarcinoma in tubulovillous adenoma	N0	No tumor deposits	Positive	0	No	12	60-69	Single (never married)
11476897	Male	Black	C18.7-Sigmoid colon	Moderately differentiated; Grade II	8210/3: Adenocarcinoma in adenomatous polyp	N0	NA	NA	0	No	11	60-69	Unknown
11476913	Female	White	C18.2-Ascending colon	Well differentiated; Grade I	8261/3: Adenocarcinoma in villous adenoma	N0	No tumor deposits	NA	0	No	9	80-89	Married (including common law)
11477111	Female	White	C18.2-Ascending colon	Moderately differentiated; Grade II	8263/3: Adenocarcinoma in tubulovillous adenoma	N0	No tumor deposits	Positive	0	No	10	70-79	Divorced
11477517	Female	White	C19.9-Rectosigmoid junction	Moderately differentiated; Grade II	8140/3: Adenocarcinoma, NOS	N0	No tumor deposits	Negative	0	No	5	60-69	Married (including common law)
11477774	Male	White	C20.9-Rectum, NOS	Moderately differentiated; Grade II	8263/3: Adenocarcinoma in tubulovillous adenoma	N0	NA	Negative	0	No	17	60-69	Married (including common law)
11477882	Female	White	C18.2-Ascending colon	Moderately differentiated; Grade II	8261/3: Adenocarcinoma in villous adenoma	N0	No tumor deposits	NA	0	No	5	60-69	Divorced
11477994	Male	White	C18.1-Appendix	Poorly differentiated; Grade III	8263/3: Adenocarcinoma in tubulovillous adenoma	N0	NA	NA	NA	No	6	70-79	Married (including common law)
11478250	Male	White	C20.9-Rectum, NOS	Moderately differentiated; Grade II	8263/3: Adenocarcinoma in tubulovillous adenoma	N0	No tumor deposits	NA	0	No	45	70-79	Unknown
11478496	Female	Black	C18.0-Cecum	Moderately differentiated; Grade II	8210/3: Adenocarcinoma in adenomatous polyp	N0	No tumor deposits	Negative	0	No	5	50-59	Married (including common law)
[truncated: 11,429 more rows]
