# Supplementary material for: Application of artificial intelligence in a real-world research for predicting the risk of liver metastasis in T1 colorectal cancer
Source: Cancer Cell Int. 2022 Jan 15;22:28. doi: 10.1186/s12935-021-02424-7 (PMC8761313; doi:10.1186/s12935-021-02424-7)
Supplement: Supplementary file 14 — Additional file 14: Original data of outer validation set from Xijing hospital. [file 12935_2021_2424_MOESM14_ESM.xlsx]

## Sheet: Sheet1
Race	Marital status at diagnosis	Gender	Age	CEA	Grade	Primary Site	Tumor type	Tumor size	N	Perineural Invasion	T	LM	Tumor deposits
Asian or Pacific Islander	Married	Female	50-59	Negative	Moderately differentiated	Rectum,NOS	Adenocarcinoma in adenomatous polyp	20	N0	NO	1	NO	No tumor deposits
Asian or Pacific Islander	Married	Male	70-79	Negative	Moderately differentiated	Rectum,NOS	Adenocarcinoma, NOS	40	N0	YES	1	NO	No tumor deposits
Asian or Pacific Islander	Married	Female	70-79	Positive	Moderately differentiated	Cecum	Adenocarcinoma in villous adenoma	50	N0	YES	1	NO	No tumor deposits
Asian or Pacific Islander	Married	Male	40-49	Positive	Moderately differentiated	Colon,NOS	Tubular adenocarcinoma	20	N0	YES	1	NO	No tumor deposits
Asian or Pacific Islander	Married	Female	50-59	Unknow	Moderately differentiated	Rectum,NOS	Adenocarcinoma in tubulovillous adenoma	8	N0	YES	1	NO	No tumor deposits
Asian or Pacific Islander	Married	Male	50-59	Negative	Well differentiated	Transverse colon	Adenocarcinoma, NOS	10	N0	NO	1	NO	No tumor deposits
Asian or Pacific Islander	Married	Male	50-59	Negative	Well differentiated	Rectum,NOS	Adenocarcinoma in adenomatous polyp	40	N0	NO	1	NO	No tumor deposits
Asian or Pacific Islander	Married	Female	50-59	Negative	Moderately differentiated	Rectum,NOS	Adenocarcinoma in tubulovillous adenoma	15	N0	YES	1	NO	No tumor deposits
Asian or Pacific Islander	Married	Male	50-59	Positive	Well differentiated	Rectum,NOS	Adenocarcinoma in tubulovillous adenoma	55	N0	YES	1	NO	No tumor deposits
Asian or Pacific Islander	Married	Male	50-59	Negative	Moderately differentiated	Rectum,NOS	Adenocarcinoma in adenomatous polyp	35	N0	NO	1	NO	No tumor deposits
Asian or Pacific Islander	Married	Female	70-79	Positive	Moderately differentiated	Rectum,NOS	Adenocarcinoma in adenomatous polyp	30	N0	NO	1	NO	No tumor deposits
Asian or Pacific Islander	Married	Male	50-59	Positive	Moderately differentiated	Rectum,NOS	Adenocarcinoma in adenomatous polyp	30	N0	NO	1	NO	No tumor deposits
Asian or Pacific Islander	Married	Male	70-79	Positive	Well differentiated	Rectum,NOS	Adenocarcinoma in tubulovillous adenoma	30	N0	NO	1	NO	No tumor deposits
Asian or Pacific Islander	Married	Male	50-59	Negative	Moderately differentiated	Rectum,NOS	Adenocarcinoma in adenomatous polyp	15	N0	YES	1	NO	No tumor deposits
Asian or Pacific Islander	Married	Male	60-69	Negative	Moderately differentiated	Sigmoid colon	Adenocarcinoma, NOS	15	N0	NO	1	NO	No tumor deposits
Asian or Pacific Islander	Married	Female	30-39	Negative	Moderately differentiated	Sigmoid colon	Adenocarcinoma in adenomatous polyp	18	N0	YES	1	NO	No tumor deposits
Asian or Pacific Islander	Married	Male	60-69	Negative	Moderately differentiated	Rectum,NOS	Adenocarcinoma in adenomatous polyp	25	N0	YES	1	NO	No tumor deposits
Asian or Pacific Islander	Married	Male	40-49	Positive	Well differentiated	Rectum,NOS	Adenocarcinoma in tubulovillous adenoma	12	N0	YES	1	NO	No tumor deposits
Asian or Pacific Islander	Married	Female	50-59	Positive	Well differentiated	Rectum,NOS	Adenocarcinoma in tubulovillous adenoma	80	N0	NO	1	NO	No tumor deposits
Asian or Pacific Islander	Married	Male	70-79	Positive	Moderately differentiated	Rectum,NOS	Adenocarcinoma in adenomatous polyp	25	N0	NO	1	NO	No tumor deposits
Asian or Pacific Islander	Married	Female	50-59	Positive	Moderately differentiated	Rectum,NOS	Adenocarcinoma in adenomatous polyp	23	N0	NO	1	NO	No tumor deposits
Asian or Pacific Islander	Married	Female	60-69	Negative	Moderately differentiated	Rectum,NOS	Adenocarcinoma in tubulovillous adenoma	20	N0	NO	1	NO	No tumor deposits
Asian or Pacific Islander	Married	Male	50-59	Negative	Moderately differentiated	Rectum,NOS	Adenocarcinoma, NOS	15	N0	NO	1	NO	No tumor deposits
Asian or Pacific Islander	Married	Male	60-69	Positive	Moderately differentiated	Rectum,NOS	Adenocarcinoma in adenomatous polyp	40	N0	NO	1	NO	No tumor deposits
Asian or Pacific Islander	Married	Male	50-59	Positive	Moderately differentiated	Rectum,NOS	Adenocarcinoma in adenomatous polyp	20	N0	YES	1	NO	No tumor deposits
Asian or Pacific Islander	Married	Male	50-59	Negative	Moderately differentiated	Sigmoid colon	Adenocarcinoma in tubulovillous adenoma	90	N0	NO	1	NO	No tumor deposits
Asian or Pacific Islander	Married	Female	40-49	Negative	Moderately differentiated	Rectum,NOS	Adenocarcinoma, NOS	20	N0	NO	1	NO	No tumor deposits
Asian or Pacific Islander	Married	Male	50-59	Positive	Moderately differentiated	Sigmoid colon	Adenocarcinoma, NOS	26	N0	NO	1	NO	No tumor deposits
Asian or Pacific Islander	Married	Female	50-59	Negative	Well differentiated	Rectum,NOS	Adenocarcinoma in tubulovillous adenoma	20	N0	NO	1	NO	No tumor deposits
Asian or Pacific Islander	Married	Male	70-79	Negative	Moderately differentiated	Rectum,NOS	Adenocarcinoma, NOS	20	N0	NO	1	NO	No tumor deposits
Asian or Pacific Islander	Married	Female	50-59	Negative	Well differentiated	Colon,NOS	Adenocarcinoma in tubulovillous adenoma	25	N0	YES	1	NO	No tumor deposits
Asian or Pacific Islander	Married	Male	60-69	Positive	Moderately differentiated	Rectum,NOS	Adenocarcinoma, NOS	20	N0	NO	1	NO	No tumor deposits
Asian or Pacific Islander	Married	Female	70-79	Positive	Well differentiated	Rectum,NOS	Adenocarcinoma in adenomatous polyp	15	N0	YES	1	NO	No tumor deposits
Asian or Pacific Islander	Married	Male	40-49	Negative	Moderately differentiated	Rectum,NOS	Adenocarcinoma, NOS	5	N0	YES	1	NO	No tumor deposits
Asian or Pacific Islander	Married	Male	50-59	Negative	Moderately differentiated	Hepatic flexure of colon	Adenocarcinoma, NOS	18	N0	YES	1	NO	No tumor deposits
Asian or Pacific Islander	Married	Female	60-69	Negative	Moderately differentiated	Rectum,NOS	Adenocarcinoma in tubulovillous adenoma	45	N0	YES	1	NO	No tumor deposits
Asian or Pacific Islander	Married	Female	70-79	Negative	Well differentiated	Rectum,NOS	Adenocarcinoma in tubulovillous adenoma	20	N0	YES	1	NO	No tumor deposits
Asian or Pacific Islander	Married	Male	70-79	Unknow	Moderately differentiated	Ascending colon	Adenocarcinoma in villous adenoma	16	N0	YES	1	NO	No tumor deposits
Asian or Pacific Islander	Married	Male	50-59	Negative	Moderately differentiated	Rectum,NOS	Mucinous adenocarcinoma	19	N0	YES	1	NO	No tumor deposits
Asian or Pacific Islander	Married	Male	50-59	Negative	Moderately differentiated	Rectum,NOS	Adenocarcinoma in tubulovillous adenoma	30	N0	YES	1	NO	No tumor deposits
Asian or Pacific Islander	Married	Male	70-79	Positive	Moderately differentiated	Ascending colon	Adenocarcinoma in adenomatous polyp	25	N0	YES	1	NO	No tumor deposits
Asian or Pacific Islander	Married	Male	50-59	Negative	Moderately differentiated	Rectum,NOS	Adenocarcinoma, NOS	25	N0	NO	1	NO	No tumor deposits
Asian or Pacific Islander	Married	Female	40-49	Unknow	Well differentiated	Rectum,NOS	Adenocarcinoma, NOS	28	N0	YES	1	NO	No tumor deposits
Asian or Pacific Islander	Married	Female	40-49	Negative	Poorly differentiated	Rectum,NOS	Tubular adenocarcinoma	30	N0	YES	1	NO	No tumor deposits
Asian or Pacific Islander	Married	Female	60-69	Negative	Moderately differentiated	Rectum,NOS	Adenocarcinoma in adenomatous polyp	40	N0	NO	1	NO	No tumor deposits
Asian or Pacific Islander	Married	Female	40-49	Positive	Moderately differentiated	Ascending colon	Mucinous adenocarcinoma	15	N0	YES	1	NO	No tumor deposits
Asian or Pacific Islander	Divorced	Female	40-49	Negative	Moderately differentiated	Rectum,NOS	Adenocarcinoma in adenomatous polyp	15	N0	YES	1	NO	No tumor deposits
Asian or Pacific Islander	Married	Female	60-69	Negative	Moderately differentiated	Sigmoid colon	Adenocarcinoma, NOS	25	N0	YES	1	NO	No tumor deposits
Asian or Pacific Islander	Married	Female	40-49	Negative	Moderately differentiated	Hepatic flexure of colon	Adenocarcinoma in adenomatous polyp	10	N0	YES	1	NO	No tumor deposits
Asian or Pacific Islander	Married	Male	50-59	Positive	Moderately differentiated	Ascending colon	Adenocarcinoma in tubulovillous adenoma	45	N0	YES	1	NO	No tumor deposits
Asian or Pacific Islander	Married	Female	40-49	Unknow	Well differentiated	Rectum,NOS	Adenocarcinoma, NOS	3	N0	NO	1	NO	No tumor deposits
Asian or Pacific Islander	Married	Female	60-69	Positive	Moderately differentiated	Rectum,NOS	Adenocarcinoma in adenomatous polyp	35	N0	NO	1	NO	No tumor deposits
Asian or Pacific Islander	Married	Female	50-59	Positive	Well differentiated	Rectum,NOS	Adenocarcinoma, NOS	25	N0	YES	1	NO	No tumor deposits
Asian or Pacific Islander	Married	Male	70-79	Negative	Moderately differentiated	Rectum,NOS	Adenocarcinoma in adenomatous polyp	30	N0	YES	1	NO	No tumor deposits
Asian or Pacific Islander	Married	Male	80-89	Negative	Well differentiated	Cecum	Adenocarcinoma, NOS	20	N0	YES	1	NO	No tumor deposits
Asian or Pacific Islander	Married	Female	50-59	Positive	Moderately differentiated	Rectum,NOS	Adenocarcinoma in tubulovillous adenoma	30	N0	YES	1	NO	No tumor deposits
Asian or Pacific Islander	Married	Male	50-59	Negative	Moderately differentiated	Rectum,NOS	Adenocarcinoma, NOS	20	N0	NO	1	NO	No tumor deposits
Asian or Pacific Islander	Married	Male	60-69	Negative	Moderately differentiated	Rectum,NOS	Adenocarcinoma, NOS	25	N0	YES	1	NO	No tumor deposits
Asian or Pacific Islander	Married	Male	50-59	Negative	Moderately differentiated	Rectum,NOS	Adenocarcinoma, NOS	35	N0	NO	1	NO	No tumor deposits
Asian or Pacific Islander	Married	Male	50-59	Negative	Well differentiated	Rectum,NOS	Adenocarcinoma in tubulovillous adenoma	20	N0	YES	1	NO	No tumor deposits
Asian or Pacific Islander	Married	Male	60-69	Positive	Moderately differentiated	Rectum,NOS	Adenocarcinoma, NOS	10	N0	YES	1	NO	No tumor deposits
Asian or Pacific Islander	Married	Female	50-59	Positive	Moderately differentiated	Transverse colon	Adenocarcinoma in adenomatous polyp	15	N0	NO	1	NO	No tumor deposits
Asian or Pacific Islander	Married	Male	70-79	Positive	Moderately differentiated	Overlapping lesion of colon	Tubular adenocarcinoma	30	N0	YES	1	NO	No tumor deposits
Asian or Pacific Islander	Married	Male	40-49	Negative	Moderately differentiated	Rectum,NOS	Adenocarcinoma in adenomatous polyp	30	N0	NO	1	NO	No tumor deposits
Asian or Pacific Islander	Married	Female	70-79	Negative	Moderately differentiated	Rectum,NOS	Adenocarcinoma in adenomatous polyp	20	N0	NO	1	NO	No tumor deposits
Asian or Pacific Islander	Married	Female	50-59	Negative	Moderately differentiated	Rectum,NOS	Adenocarcinoma, NOS	11	N0	YES	1	NO	No tumor deposits
Asian or Pacific Islander	Married	Female	70-79	Negative	Moderately differentiated	Sigmoid colon	Adenocarcinoma, NOS	15	N0	NO	1	NO	No tumor deposits
Asian or Pacific Islander	Married	Female	50-59	Positive	Moderately differentiated	Hepatic flexure of colon	Mucinous adenocarcinoma	12	N0	YES	1	NO	No tumor deposits
Asian or Pacific Islander	Married	Female	60-69	Negative	Moderately differentiated	Rectum,NOS	Adenocarcinoma in adenomatous polyp	65	N0	NO	1	NO	No tumor deposits
Asian or Pacific Islander	Married	Male	70-79	Negative	Moderately differentiated	Rectum,NOS	Adenocarcinoma, NOS	30	N0	NO	1	NO	No tumor deposits
Asian or Pacific Islander	Married	Female	60-69	Negative	Moderately differentiated	Sigmoid colon	Adenocarcinoma in adenomatous polyp	25	N0	YES	1	NO	No tumor deposits
Asian or Pacific Islander	Married	Female	70-79	Negative	Well differentiated	Rectum,NOS	Adenocarcinoma, NOS	20	N0	YES	1	NO	No tumor deposits
Asian or Pacific Islander	Married	Male	60-69	Negative	Poorly differentiated	Sigmoid colon	Adenocarcinoma in adenomatous polyp	18	N0	NO	1	NO	No tumor deposits
Asian or Pacific Islander	Married	Female	50-59	Negative	Moderately differentiated	Rectum,NOS	Adenocarcinoma, NOS	40	N0	NO	1	NO	No tumor deposits
Asian or Pacific Islander	Married	Male	50-59	Negative	Moderately differentiated	Sigmoid colon	Adenocarcinoma in tubulovillous adenoma	15	N0	YES	1	NO	No tumor deposits
Asian or Pacific Islander	Married	Female	60-69	Negative	Well differentiated	Ascending colon	Adenocarcinoma in tubulovillous adenoma	60	N0	NO	1	NO	No tumor deposits
Asian or Pacific Islander	Married	Male	70-79	Negative	Moderately differentiated	Rectum,NOS	Adenocarcinoma, NOS	25	N0	YES	1	NO	No tumor deposits
Asian or Pacific Islander	Married	Female	80-89	Negative	Moderately differentiated	Rectum,NOS	Adenocarcinoma in adenomatous polyp	20	N0	NO	1	NO	No tumor deposits
Asian or Pacific Islander	Married	Male	50-59	Positive	Moderately differentiated	Rectum,NOS	Adenocarcinoma, NOS	20	N0	NO	1	NO	No tumor deposits
Asian or Pacific Islander	Married	Female	50-59	Negative	Moderately differentiated	Rectum,NOS	Adenocarcinoma in adenomatous polyp	17	N0	NO	1	NO	No tumor deposits
Asian or Pacific Islander	Married	Male	80-89	Positive	Moderately differentiated	Descending colon	Adenocarcinoma in tubulovillous adenoma	40	N0	NO	1	NO	No tumor deposits
Asian or Pacific Islander	Married	Male	50-59	Positive	Well differentiated	Rectum,NOS	Adenocarcinoma, NOS	20	N0	NO	1	NO	No tumor deposits
Asian or Pacific Islander	Married	Male	60-69	Positive	Moderately differentiated	Rectum,NOS	Adenocarcinoma in adenomatous polyp	15	N0	NO	1	NO	No tumor deposits
Asian or Pacific Islander	Married	Male	50-59	Negative	Moderately differentiated	Rectum,NOS	Adenocarcinoma in adenomatous polyp	30	N0	NO	1	NO	No tumor deposits
Asian or Pacific Islander	Married	Male	40-49	Negative	Moderately differentiated	Rectum,NOS	Adenocarcinoma, NOS	40	N0	NO	1	NO	No tumor deposits
Asian or Pacific Islander	Married	Male	70-79	Positive	Well differentiated	Sigmoid colon	Adenocarcinoma, NOS	15	N0	NO	1	NO	No tumor deposits
Asian or Pacific Islander	Married	Female	50-59	Negative	Well differentiated	Rectum,NOS	Adenocarcinoma in adenomatous polyp	20	N0	NO	1	NO	No tumor deposits
Asian or Pacific Islander	Married	Female	50-59	Negative	Well differentiated	Sigmoid colon	Adenocarcinoma in tubulovillous adenoma	20	N0	NO	1	NO	No tumor deposits
Asian or Pacific Islander	Married	Male	60-69	Positive	Moderately differentiated	Rectum,NOS	Adenocarcinoma, NOS	15	N0	NO	1	NO	No tumor deposits
Asian or Pacific Islander	Married	Male	50-59	Negative	Well differentiated	Rectum,NOS	Tubular adenocarcinoma	20	N0	NO	1	NO	No tumor deposits
Asian or Pacific Islander	Married	Female	50-59	Negative	Moderately differentiated	Rectum,NOS	Adenocarcinoma, NOS	30	N0	NO	1	NO	No tumor deposits
Asian or Pacific Islander	Married	Male	60-69	Positive	Moderately differentiated	Rectum,NOS	Adenocarcinoma in adenomatous polyp	30	N0	YES	1	NO	No tumor deposits
Asian or Pacific Islander	Married	Male	60-69	Unknow	Moderately differentiated	Sigmoid colon	Adenocarcinoma in adenomatous polyp	15	N0	NO	1	NO	No tumor deposits
Asian or Pacific Islander	Married	Male	60-69	Negative	Well differentiated	Ascending colon	Adenocarcinoma, NOS	40	N0	YES	1	NO	No tumor deposits
Asian or Pacific Islander	Married	Female	60-69	Positive	Moderately differentiated	Rectosigmoid junction	Adenocarcinoma, NOS	9	N0	YES	1	NO	No tumor deposits
Asian or Pacific Islander	Married	Male	60-69	Negative	Moderately differentiated	Rectum,NOS	Adenocarcinoma in tubulovillous adenoma	40	N0	YES	1	NO	No tumor deposits
Asian or Pacific Islander	Married	Female	30-39	Negative	Moderately differentiated	Rectum,NOS	Adenocarcinoma in adenomatous polyp	25	N0	YES	1	NO	No tumor deposits
Asian or Pacific Islander	Married	Female	70-79	Unknow	Moderately differentiated	Rectum,NOS	Adenocarcinoma in adenomatous polyp	15	N0	NO	1	NO	No tumor deposits
Asian or Pacific Islander	Married	Female	40-49	Negative	Well differentiated	Rectum,NOS	Adenocarcinoma in villous adenoma	8	N0	NO	1	NO	No tumor deposits
Asian or Pacific Islander	Married	Male	50-59	Negative	Moderately differentiated	Rectum,NOS	Adenocarcinoma in adenomatous polyp	20	N0	NO	1	NO	No tumor deposits
Asian or Pacific Islander	Married	Female	50-59	Unknow	Moderately differentiated	Rectum,NOS	Adenocarcinoma in tubulovillous adenoma	13	N0	NO	1	NO	No tumor deposits
Asian or Pacific Islander	Married	Male	80-89	Positive	Well differentiated	Rectum,NOS	Adenocarcinoma, NOS	20	N0	NO	1	NO	No tumor deposits
Asian or Pacific Islander	Married	Female	50-59	Negative	Moderately differentiated	Rectum,NOS	Adenocarcinoma in tubulovillous adenoma	50	N0	NO	1	NO	No tumor deposits
Asian or Pacific Islander	Married	Male	50-59	Negative	Well differentiated	Sigmoid colon	Adenocarcinoma in tubulovillous adenoma	20	N0	NO	1	NO	No tumor deposits
Asian or Pacific Islander	Married	Female	60-69	Positive	Moderately differentiated	Rectum,NOS	Adenocarcinoma in adenomatous polyp	30	N0	YES	1	NO	No tumor deposits
Asian or Pacific Islander	Married	Female	70-79	Negative	Moderately differentiated	Rectum,NOS	Adenocarcinoma, NOS	20	N0	YES	1	NO	No tumor deposits
Asian or Pacific Islander	Married	Male	50-59	Negative	Well differentiated	Rectum,NOS	Adenocarcinoma, NOS	15	N0	YES	1	NO	No tumor deposits
Asian or Pacific Islander	Married	Male	60-69	Negative	Well differentiated	Sigmoid colon	Adenocarcinoma in adenomatous polyp	10	N0	YES	1	NO	No tumor deposits
Asian or Pacific Islander	Married	Female	60-69	Negative	Moderately differentiated	Rectum,NOS	Adenocarcinoma in adenomatous polyp	20	N0	NO	1	NO	No tumor deposits
Asian or Pacific Islander	Married	Female	50-59	Negative	Well differentiated	Rectum,NOS	Adenocarcinoma in adenomatous polyp	8	N0	YES	1	NO	No tumor deposits
Asian or Pacific Islander	Married	Male	60-69	Negative	Moderately differentiated	Ascending colon	Tubular adenocarcinoma	18	N0	NO	1	NO	No tumor deposits
Asian or Pacific Islander	Married	Female	40-49	Negative	Well differentiated	Rectum,NOS	Mucinous adenocarcinoma	19	N0	YES	1	NO	No tumor deposits
Asian or Pacific Islander	Married	Female	70-79	Negative	Moderately differentiated	Rectum,NOS	Adenocarcinoma in adenomatous polyp	23	N0	NO	1	NO	No tumor deposits
Asian or Pacific Islander	Married	Male	40-49	Negative	Moderately differentiated	Rectum,NOS	Adenocarcinoma in adenomatous polyp	50	N0	NO	1	NO	No tumor deposits
Asian or Pacific Islander	Married	Male	60-69	Positive	Moderately differentiated	Sigmoid colon	Adenocarcinoma in adenomatous polyp	10	N0	NO	1	NO	No tumor deposits
Asian or Pacific Islander	Married	Female	60-69	Positive	Moderately differentiated	Rectum,NOS	Adenocarcinoma in adenomatous polyp	25	N0	YES	1	NO	No tumor deposits
Asian or Pacific Islander	Married	Male	80-89	Positive	Moderately differentiated	Rectum,NOS	Adenocarcinoma in adenomatous polyp	22	N0	NO	1	NO	No tumor deposits
Asian or Pacific Islander	Divorced	Female	40-49	Negative	Moderately differentiated	Rectum,NOS	Adenocarcinoma in adenomatous polyp	25	N0	NO	1	NO	No tumor deposits
Asian or Pacific Islander	Married	Male	40-49	Positive	Moderately differentiated	Rectum,NOS	Mucinous adenocarcinoma	23	N0	NO	1	NO	No tumor deposits
Asian or Pacific Islander	Married	Male	80-89	Positive	Moderately differentiated	Rectum,NOS	Adenocarcinoma, NOS	15	N0	NO	1	NO	No tumor deposits
Asian or Pacific Islander	Married	Male	50-59	Negative	Well differentiated	Transverse colon	Adenocarcinoma in tubulovillous adenoma	32	N0	NO	1	NO	No tumor deposits
Asian or Pacific Islander	Married	Male	60-69	Negative	Well differentiated	Rectum,NOS	Adenocarcinoma in tubulovillous adenoma	12	N0	YES	1	NO	No tumor deposits
Asian or Pacific Islander	Married	Female	80-89	Negative	Moderately differentiated	Rectum,NOS	Adenocarcinoma in tubulovillous adenoma	12	N0	NO	1	NO	No tumor deposits
Asian or Pacific Islander	Married	Male	60-69	Positive	Moderately differentiated	Rectum,NOS	Adenocarcinoma in adenomatous polyp	25	N0	YES	1	NO	No tumor deposits
Asian or Pacific Islander	Married	Female	60-69	Negative	Moderately differentiated	Rectum,NOS	Adenocarcinoma in adenomatous polyp	33	N0	YES	1	NO	No tumor deposits
Asian or Pacific Islander	Married	Female	60-69	Negative	Moderately differentiated	Rectum,NOS	Adenocarcinoma in adenomatous polyp	18	N0	NO	1	NO	No tumor deposits
Asian or Pacific Islander	Married	Female	60-69	Positive	Moderately differentiated	Sigmoid colon	Adenocarcinoma in adenomatous polyp	14	N0	NO	1	NO	No tumor deposits
Asian or Pacific Islander	Married	Male	50-59	Negative	Moderately differentiated	Rectum,NOS	Adenocarcinoma in tubulovillous adenoma	60	N0	YES	1	NO	No tumor deposits
Asian or Pacific Islander	Married	Female	70-79	Negative	Well differentiated	Ascending colon	Adenocarcinoma in tubulovillous adenoma	18	N0	YES	1	NO	No tumor deposits
Asian or Pacific Islander	Married	Female	60-69	Negative	Moderately differentiated	Rectum,NOS	Adenocarcinoma in tubulovillous adenoma	18	N0	YES	1	NO	No tumor deposits
Asian or Pacific Islander	Married	Female	70-79	Positive	Moderately differentiated	Sigmoid colon	Adenocarcinoma in tubulovillous adenoma	30	N0	NO	1	NO	No tumor deposits
Asian or Pacific Islander	Married	Male	80-89	Positive	Moderately differentiated	Rectum,NOS	Adenocarcinoma, NOS	25	N0	YES	1	NO	No tumor deposits
Asian or Pacific Islander	Married	Male	40-49	Negative	Moderately differentiated	Rectum,NOS	Adenocarcinoma in tubulovillous adenoma	55	N0	YES	1	NO	No tumor deposits
Asian or Pacific Islander	Married	Female	70-79	Positive	Moderately differentiated	Sigmoid colon	Adenocarcinoma in adenomatous polyp	16	N0	NO	1	NO	No tumor deposits
Asian or Pacific Islander	Married	Male	70-79	Negative	Moderately differentiated	Rectum,NOS	Adenocarcinoma in tubulovillous adenoma	25	N0	YES	1	NO	No tumor deposits
Asian or Pacific Islander	Married	Male	60-69	Positive	Well differentiated	Rectum,NOS	Tubular adenocarcinoma	28	N0	YES	1	NO	No tumor deposits
Asian or Pacific Islander	Married	Male	50-59	Negative	Moderately differentiated	Splenic flexure of colon	Adenocarcinoma, NOS	15	N0	NO	1	NO	No tumor deposits
Asian or Pacific Islander	Married	Male	60-69	Negative	Well differentiated	Rectum,NOS	Tubular adenocarcinoma	10	N0	YES	1	NO	No tumor deposits
Asian or Pacific Islander	Married	Male	80-89	Positive	Moderately differentiated	Rectum,NOS	Adenocarcinoma in tubulovillous adenoma	27	N0	YES	1	NO	No tumor deposits
Asian or Pacific Islander	Married	Female	40-49	Negative	Moderately differentiated	Rectum,NOS	Adenocarcinoma in adenomatous polyp	25	N0	NO	1	NO	No tumor deposits
Asian or Pacific Islander	Married	Male	60-69	Negative	Moderately differentiated	Ascending colon	Adenocarcinoma in adenomatous polyp	10	N0	YES	1	NO	No tumor deposits
Asian or Pacific Islander	Married	Male	60-69	Unknow	Moderately differentiated	Rectum,NOS	Tubular adenocarcinoma	12	N0	YES	1	NO	No tumor deposits
Asian or Pacific Islander	Married	Male	70-79	Positive	Moderately differentiated	Transverse colon	Adenocarcinoma in adenomatous polyp	30	N0	NO	1	NO	No tumor deposits
Asian or Pacific Islander	Married	Female	50-59	Negative	Poorly differentiated	Rectum,NOS	Adenocarcinoma, NOS	10	N0	YES	1	NO	No tumor deposits
Asian or Pacific Islander	Married	Female	60-69	Negative	Moderately differentiated	Rectosigmoid junction	Adenocarcinoma in tubulovillous adenoma	25	N0	NO	1	NO	No tumor deposits
Asian or Pacific Islander	Married	Female	50-59	Positive	Moderately differentiated	Rectum,NOS	Adenocarcinoma in tubulovillous adenoma	15	N0	NO	1	NO	No tumor deposits
Asian or Pacific Islander	Married	Male	50-59	Negative	Well differentiated	Cecum	Adenocarcinoma in tubulovillous adenoma	6	N0	NO	1	NO	No tumor deposits
Asian or Pacific Islander	Married	Male	50-59	Negative	Moderately differentiated	Rectum,NOS	Adenocarcinoma, NOS	33	N0	NO	1	NO	No tumor deposits
Asian or Pacific Islander	Married	Male	40-49	Positive	Moderately differentiated	Rectum,NOS	Adenocarcinoma in adenomatous polyp	60	N0	NO	1	NO	No tumor deposits
Asian or Pacific Islander	Married	Male	70-79	Negative	Well differentiated	Sigmoid colon	Adenocarcinoma, NOS	12	N0	YES	1	NO	No tumor deposits
Asian or Pacific Islander	Married	Female	70-79	Negative	Moderately differentiated	Rectum,NOS	Adenocarcinoma in adenomatous polyp	20	N0	NO	1	NO	No tumor deposits
Asian or Pacific Islander	Married	Female	70-79	Positive	Moderately differentiated	Rectum,NOS	Adenocarcinoma in adenomatous polyp	25	N0	YES	1	NO	No tumor deposits
Asian or Pacific Islander	Married	Female	70-79	Positive	Moderately differentiated	Rectum,NOS	Adenocarcinoma, NOS	10	N0	YES	1	NO	No tumor deposits
Asian or Pacific Islander	Married	Female	70-79	Positive	Well differentiated	Hepatic flexure of colon	Tubular adenocarcinoma	17	N0	NO	1	NO	No tumor deposits
Asian or Pacific Islander	Married	Male	70-79	Negative	Moderately differentiated	Splenic flexure of colon	Adenocarcinoma in adenomatous polyp	15	N0	NO	1	NO	No tumor deposits
Asian or Pacific Islander	Married	Male	60-69	Positive	Moderately differentiated	Rectum,NOS	Adenocarcinoma, NOS	15	N0	YES	1	NO	No tumor deposits
Asian or Pacific Islander	Married	Male	50-59	Unknow	Moderately differentiated	Rectum,NOS	Tubular adenocarcinoma	25	N0	NO	1	NO	No tumor deposits
Asian or Pacific Islander	Married	Male	50-59	Unknow	Moderately differentiated	Rectum,NOS	Adenocarcinoma in adenomatous polyp	20	N0	NO	1	NO	No tumor deposits
Asian or Pacific Islander	Married	Male	60-69	Negative	Poorly differentiated	Rectum,NOS	Adenocarcinoma in adenomatous polyp	20	N0	YES	1	NO	No tumor deposits
Asian or Pacific Islander	Married	Male	50-59	Negative	Moderately differentiated	Rectum,NOS	Adenocarcinoma in adenomatous polyp	15	N0	NO	1	NO	No tumor deposits
Asian or Pacific Islander	Married	Female	50-59	Positive	Moderately differentiated	Ascending colon	Adenocarcinoma, NOS	10	N0	YES	1	NO	No tumor deposits
Asian or Pacific Islander	Married	Male	60-69	Positive	Moderately differentiated	Rectum,NOS	Adenocarcinoma in adenomatous polyp	20	N0	NO	1	NO	No tumor deposits
Asian or Pacific Islander	Married	Female	50-59	Negative	Moderately differentiated	Rectum,NOS	Adenocarcinoma in adenomatous polyp	10	N0	NO	1	NO	No tumor deposits
Asian or Pacific Islander	Married	Male	60-69	Negative	Well differentiated	Rectum,NOS	Adenocarcinoma in tubulovillous adenoma	45	N0	YES	1	NO	No tumor deposits
Asian or Pacific Islander	Single	Female	20-29	Positive	Moderately differentiated	Rectum,NOS	Adenocarcinoma in adenomatous polyp	25	N0	YES	1	NO	No tumor deposits
Asian or Pacific Islander	Married	Female	50-59	Negative	Well differentiated	Transverse colon	Tubular adenocarcinoma	50	N0	YES	1	NO	No tumor deposits
Asian or Pacific Islander	Married	Female	60-69	Positive	Poorly differentiated	Colon,NOS	Adenocarcinoma in adenomatous polyp	20	N0	NO	1	NO	No tumor deposits
Asian or Pacific Islander	Married	Male	50-59	Positive	Moderately differentiated	Rectum,NOS	Adenocarcinoma in adenomatous polyp	20	N0	NO	1	NO	No tumor deposits
Asian or Pacific Islander	Married	Male	30-39	Negative	Moderately differentiated	Rectum,NOS	Adenocarcinoma in adenomatous polyp	15	N0	NO	1	NO	No tumor deposits
Asian or Pacific Islander	Married	Female	50-59	Negative	Moderately differentiated	Sigmoid colon	Adenocarcinoma, NOS	17	N0	YES	1	NO	No tumor deposits
Asian or Pacific Islander	Married	Male	60-69	Negative	Moderately differentiated	Rectum,NOS	Adenocarcinoma in adenomatous polyp	20	N0	YES	1	NO	No tumor deposits
Asian or Pacific Islander	Married	Male	40-49	Negative	Moderately differentiated	Rectum,NOS	Adenocarcinoma in adenomatous polyp	15	N0	YES	1	NO	No tumor deposits
Asian or Pacific Islander	Married	Female	60-69	Negative	Moderately differentiated	Rectum,NOS	Adenocarcinoma in adenomatous polyp	15	N0	NO	1	NO	No tumor deposits
Asian or Pacific Islander	Married	Female	70-79	Negative	Moderately differentiated	Rectum,NOS	Adenocarcinoma in tubulovillous adenoma	40	N0	NO	1	NO	No tumor deposits
Asian or Pacific Islander	Married	Male	60-69	Negative	Well differentiated	Rectum,NOS	Adenocarcinoma in villous adenoma	25	N0	NO	1	NO	No tumor deposits
Asian or Pacific Islander	Married	Male	70-79	Positive	Moderately differentiated	Rectum,NOS	Adenocarcinoma in adenomatous polyp	25	N0	NO	1	NO	No tumor deposits
Asian or Pacific Islander	Married	Male	80-89	Positive	Moderately differentiated	Rectum,NOS	Adenocarcinoma in tubulovillous adenoma	40	N0	NO	1	NO	No tumor deposits
Asian or Pacific Islander	Married	Male	80-89	Negative	Well differentiated	Rectum,NOS	Adenocarcinoma, NOS	35	N0	NO	1	NO	No tumor deposits
Asian or Pacific Islander	Married	Female	50-59	Positive	Moderately differentiated	Rectum,NOS	Adenocarcinoma, NOS	15	N0	YES	1	NO	No tumor deposits
Asian or Pacific Islander	Married	Male	50-59	Negative	Moderately differentiated	Rectum,NOS	Mucinous adenocarcinoma	15	N0	NO	1	NO	No tumor deposits
Asian or Pacific Islander	Married	Male	50-59	Positive	Well differentiated	Rectosigmoid junction	Adenocarcinoma in adenomatous polyp	30	N0	NO	1	NO	No tumor deposits
Asian or Pacific Islander	Married	Male	60-69	Positive	Moderately differentiated	Hepatic flexure of colon	Tubular adenocarcinoma	13	N0	NO	1	NO	No tumor deposits
Asian or Pacific Islander	Married	Female	60-69	Negative	Moderately differentiated	Rectum,NOS	Adenocarcinoma in adenomatous polyp	13	N0	NO	1	NO	No tumor deposits
Asian or Pacific Islander	Married	Female	60-69	Positive	Well differentiated	Rectum,NOS	Adenocarcinoma in tubulovillous adenoma	60	N0	NO	1	NO	No tumor deposits
Asian or Pacific Islander	Married	Female	60-69	Positive	Poorly differentiated	Rectum,NOS	Adenocarcinoma, NOS	18	N0	NO	1	NO	No tumor deposits
Asian or Pacific Islander	Married	Female	60-69	Negative	Well differentiated	Sigmoid colon	Adenocarcinoma in tubulovillous adenoma	25	N0	NO	1	NO	No tumor deposits
Asian or Pacific Islander	Married	Male	70-79	Negative	Moderately differentiated	Transverse colon	Adenocarcinoma in adenomatous polyp	15	N0	YES	1	NO	No tumor deposits
Asian or Pacific Islander	Married	Male	40-49	Positive	Poorly differentiated	Sigmoid colon	Adenocarcinoma in adenomatous polyp	13	N0	YES	1	NO	No tumor deposits
Asian or Pacific Islander	Married	Female	60-69	Negative	Moderately differentiated	Rectum,NOS	Adenocarcinoma in adenomatous polyp	15	N0	NO	1	NO	No tumor deposits
Asian or Pacific Islander	Married	Male	50-59	Negative	Well differentiated	Rectum,NOS	Adenocarcinoma, NOS	15	N0	NO	1	NO	No tumor deposits
Asian or Pacific Islander	Married	Male	60-69	Negative	Poorly differentiated	Transverse colon	Adenocarcinoma, NOS	40	N0	YES	1	NO	No tumor deposits
Asian or Pacific Islander	Married	Male	60-69	Positive	Moderately differentiated	Rectum,NOS	Adenocarcinoma in adenomatous polyp	15	N0	NO	1	NO	No tumor deposits
Asian or Pacific Islander	Married	Female	40-49	Positive	Moderately differentiated	Rectum,NOS	Adenocarcinoma in adenomatous polyp	20	N0	NO	1	NO	No tumor deposits
Asian or Pacific Islander	Married	Male	80-89	Positive	Moderately differentiated	Cecum	Adenocarcinoma in tubulovillous adenoma	18	N0	YES	1	NO	No tumor deposits
Asian or Pacific Islander	Married	Female	40-49	Negative	Moderately differentiated	Rectum,NOS	Adenocarcinoma in tubulovillous adenoma	25	N0	NO	1	NO	No tumor deposits
Asian or Pacific Islander	Married	Female	40-49	Negative	Moderately differentiated	Rectum,NOS	Adenocarcinoma in tubulovillous adenoma	32	N0	YES	1	NO	No tumor deposits
Asian or Pacific Islander	Married	Male	50-59	Negative	Well differentiated	Rectum,NOS	Adenocarcinoma in villous adenoma	15	N0	NO	1	NO	No tumor deposits
Asian or Pacific Islander	Married	Male	80-89	Positive	Moderately differentiated	Rectum,NOS	Adenocarcinoma in tubulovillous adenoma	40	N0	NO	1	NO	No tumor deposits
Asian or Pacific Islander	Married	Male	50-59	Negative	Moderately differentiated	Rectum,NOS	Adenocarcinoma in villous adenoma	30	N0	NO	1	NO	No tumor deposits
Asian or Pacific Islander	Married	Male	50-59	Positive	Moderately differentiated	Rectum,NOS	Adenocarcinoma, NOS	45	N0	NO	1	NO	No tumor deposits
Asian or Pacific Islander	Married	Male	70-79	Negative	Moderately differentiated	Rectum,NOS	Adenocarcinoma in adenomatous polyp	25	N0	YES	1	NO	No tumor deposits
Asian or Pacific Islander	Married	Male	50-59	Negative	Moderately differentiated	Rectum,NOS	Adenocarcinoma in tubulovillous adenoma	45	N0	NO	1	NO	No tumor deposits
Asian or Pacific Islander	Married	Female	50-59	Positive	Moderately differentiated	Rectum,NOS	Adenocarcinoma, NOS	25	N0	YES	1	NO	No tumor deposits
Asian or Pacific Islander	Married	Male	20-29	Positive	Well differentiated	Overlapping lesion of colon	Adenocarcinoma in tubulovillous adenoma	40	N0	YES	1	NO	No tumor deposits
Asian or Pacific Islander	Married	Male	50-59	Negative	Moderately differentiated	Ascending colon	Adenocarcinoma, NOS	18	N0	YES	1	NO	No tumor deposits
Asian or Pacific Islander	Married	Male	50-59	Negative	Moderately differentiated	Ascending colon	Adenocarcinoma, NOS	15	N0	NO	1	NO	No tumor deposits
Asian or Pacific Islander	Married	Male	50-59	Negative	Moderately differentiated	Rectum,NOS	Adenocarcinoma in tubulovillous adenoma	30	N0	NO	1	NO	No tumor deposits
Asian or Pacific Islander	Married	Male	70-79	Negative	Moderately differentiated	Rectum,NOS	Adenocarcinoma, NOS	25	N0	NO	1	NO	No tumor deposits
Asian or Pacific Islander	Married	Male	60-69	Positive	Well differentiated	Rectum,NOS	Adenocarcinoma in tubulovillous adenoma	40	N0	NO	1	NO	No tumor deposits
Asian or Pacific Islander	Married	Male	60-69	Negative	Well differentiated	Rectum,NOS	Adenocarcinoma in tubulovillous adenoma	40	N0	YES	1	NO	No tumor deposits
Asian or Pacific Islander	Married	Male	40-49	Positive	Moderately differentiated	Sigmoid colon	Adenocarcinoma in adenomatous polyp	25	N0	NO	1	NO	No tumor deposits
Asian or Pacific Islander	Married	Male	50-59	Positive	Well differentiated	Ascending colon	Tubular adenocarcinoma	15	N0	YES	1	NO	No tumor deposits
Asian or Pacific Islander	Married	Female	60-69	Negative	Moderately differentiated	Rectum,NOS	Adenocarcinoma in adenomatous polyp	15	N0	YES	1	NO	No tumor deposits
Asian or Pacific Islander	Single	Male	20-29	Positive	Moderately differentiated	Rectum,NOS	Adenocarcinoma in tubulovillous adenoma	45	N0	YES	1	NO	No tumor deposits
Asian or Pacific Islander	Married	Male	30-39	Negative	Moderately differentiated	Rectum,NOS	Adenocarcinoma in tubulovillous adenoma	25	N0	NO	1	NO	No tumor deposits
Asian or Pacific Islander	Married	Male	70-79	Positive	Moderately differentiated	Rectum,NOS	Adenocarcinoma in tubulovillous adenoma	35	N0	YES	1	NO	No tumor deposits
Asian or Pacific Islander	Married	Male	70-79	Negative	Well differentiated	Rectosigmoid junction	Adenocarcinoma in tubulovillous adenoma	40	N0	NO	1	NO	No tumor deposits
Asian or Pacific Islander	Married	Male	60-69	Negative	Moderately differentiated	Rectum,NOS	Adenocarcinoma, NOS	20	N0	YES	1	NO	No tumor deposits
Asian or Pacific Islander	Married	Female	70-79	Negative	Moderately differentiated	Rectum,NOS	Mucinous adenocarcinoma	22	N0	NO	1	NO	No tumor deposits
Asian or Pacific Islander	Married	Male	50-59	Unknow	Moderately differentiated	Rectum,NOS	Adenocarcinoma, NOS	18	N0	YES	1	NO	No tumor deposits
Asian or Pacific Islander	Married	Male	60-69	Negative	Moderately differentiated	Rectum,NOS	Adenocarcinoma in tubulovillous adenoma	30	N0	YES	1	NO	No tumor deposits
Asian or Pacific Islander	Married	Male	80-89	Negative	Moderately differentiated	Rectum,NOS	Adenocarcinoma in tubulovillous adenoma	22	N0	YES	1	NO	No tumor deposits
Asian or Pacific Islander	Married	Male	50-59	Negative	Poorly differentiated	Ascending colon	Adenocarcinoma, NOS	22	N0	YES	1	NO	No tumor deposits
Asian or Pacific Islander	Married	Male	50-59	Positive	Moderately differentiated	Rectum,NOS	Adenocarcinoma in tubulovillous adenoma	15	N0	NO	1	NO	No tumor deposits
Asian or Pacific Islander	Married	Male	70-79	Negative	Moderately differentiated	Transverse colon	Adenocarcinoma, NOS	15	N0	YES	1	NO	No tumor deposits
Asian or Pacific Islander	Married	Female	50-59	Positive	Well differentiated	Rectum,NOS	Adenocarcinoma in adenomatous polyp	25	N0	YES	1	NO	No tumor deposits
Asian or Pacific Islander	Married	Male	70-79	Negative	Moderately differentiated	Rectum,NOS	Adenocarcinoma, NOS	20	N0	NO	1	NO	No tumor deposits
Asian or Pacific Islander	Married	Female	50-59	Negative	Moderately differentiated	Rectum,NOS	Adenocarcinoma, NOS	17	N0	YES	1	NO	No tumor deposits
Asian or Pacific Islander	Married	Female	70-79	Positive	Poorly differentiated	Hepatic flexure of colon	Tubular adenocarcinoma	8	N0	YES	1	NO	No tumor deposits
Asian or Pacific Islander	Married	Female	60-69	Negative	Moderately differentiated	Rectum,NOS	Adenocarcinoma in adenomatous polyp	40	N0	NO	1	NO	No tumor deposits
Asian or Pacific Islander	Married	Female	50-59	Negative	Moderately differentiated	Rectum,NOS	Adenocarcinoma in adenomatous polyp	20	N0	NO	1	NO	No tumor deposits
Asian or Pacific Islander	Married	Male	50-59	Unknow	Moderately differentiated	Sigmoid colon	Adenocarcinoma, NOS	15	N0	NO	1	NO	No tumor deposits
Asian or Pacific Islander	Married	Female	70-79	Positive	Moderately differentiated	Rectum,NOS	Adenocarcinoma in adenomatous polyp	30	N0	YES	1	NO	No tumor deposits
Asian or Pacific Islander	Married	Male	40-49	Unknow	Moderately differentiated	Ascending colon	Adenocarcinoma in adenomatous polyp	15	N0	NO	1	NO	No tumor deposits
Asian or Pacific Islander	Married	Female	60-69	Negative	Moderately differentiated	Rectum,NOS	Adenocarcinoma in adenomatous polyp	16	N0	YES	1	NO	No tumor deposits
Asian or Pacific Islander	Married	Male	60-69	Positive	Moderately differentiated	Ascending colon	Adenocarcinoma in tubulovillous adenoma	32	N0	NO	1	NO	No tumor deposits
Asian or Pacific Islander	Married	Female	70-79	Negative	Moderately differentiated	Rectum,NOS	Adenocarcinoma, NOS	30	N0	YES	1	NO	No tumor deposits
Asian or Pacific Islander	Married	Male	80-89	Positive	Well differentiated	Sigmoid colon	Adenocarcinoma, NOS	20	N0	NO	1	NO	No tumor deposits
Asian or Pacific Islander	Married	Female	50-59	Positive	Poorly differentiated	Ascending colon	Adenocarcinoma, NOS	3	N0	YES	1	NO	No tumor deposits
Asian or Pacific Islander	Married	Male	60-69	Negative	Moderately differentiated	Sigmoid colon	Adenocarcinoma in adenomatous polyp	20	N0	NO	1	NO	No tumor deposits
Asian or Pacific Islander	Married	Female	50-59	Positive	Well differentiated	Cecum	Adenocarcinoma, NOS	15	N0	NO	1	NO	No tumor deposits
Asian or Pacific Islander	Married	Male	50-59	Negative	Well differentiated	Rectum,NOS	Adenocarcinoma in tubulovillous adenoma	48	N0	NO	1	NO	No tumor deposits
Asian or Pacific Islander	Married	Female	60-69	Negative	Moderately differentiated	Hepatic flexure of colon	Adenocarcinoma in adenomatous polyp	25	N0	YES	1	NO	No tumor deposits
Asian or Pacific Islander	Married	Male	50-59	Positive	Moderately differentiated	Rectum,NOS	Adenocarcinoma in adenomatous polyp	20	N0	YES	1	NO	No tumor deposits
Asian or Pacific Islander	Married	Female	70-79	Positive	Moderately differentiated	Rectum,NOS	Adenocarcinoma in adenomatous polyp	40	N0	NO	1	NO	No tumor deposits
Asian or Pacific Islander	Married	Female	60-69	Positive	Moderately differentiated	Rectum,NOS	Adenocarcinoma in tubulovillous adenoma	30	N0	YES	1	NO	No tumor deposits
Asian or Pacific Islander	Married	Female	70-79	Negative	Moderately differentiated	Rectum,NOS	Adenocarcinoma, NOS	20	N0	NO	1	NO	No tumor deposits
Asian or Pacific Islander	Married	Male	50-59	Negative	Moderately differentiated	Rectum,NOS	Adenocarcinoma, NOS	15	N0	NO	1	NO	No tumor deposits
Asian or Pacific Islander	Married	Female	40-49	Negative	Moderately differentiated	Rectosigmoid junction	Adenocarcinoma in adenomatous polyp	18	N0	YES	1	NO	No tumor deposits
Asian or Pacific Islander	Married	Male	70-79	Negative	Well differentiated	Sigmoid colon	Adenocarcinoma in villous adenoma	28	N0	NO	1	NO	No tumor deposits
Asian or Pacific Islander	Married	Male	50-59	Negative	Moderately differentiated	Rectum,NOS	Adenocarcinoma in tubulovillous adenoma	25	N0	YES	1	NO	No tumor deposits
Asian or Pacific Islander	Married	Female	40-49	Negative	Moderately differentiated	Rectum,NOS	Adenocarcinoma in adenomatous polyp	20	N0	NO	1	NO	No tumor deposits
Asian or Pacific Islander	Married	Female	80-89	Negative	Moderately differentiated	Rectum,NOS	Adenocarcinoma in tubulovillous adenoma	30	N0	NO	1	NO	No tumor deposits
Asian or Pacific Islander	Married	Male	50-59	Negative	Moderately differentiated	Rectum,NOS	Adenocarcinoma in tubulovillous adenoma	8	N0	YES	1	NO	No tumor deposits
Asian or Pacific Islander	Married	Male	70-79	Negative	Moderately differentiated	Rectum,NOS	Adenocarcinoma in adenomatous polyp	30	N0	NO	1	NO	No tumor deposits
Asian or Pacific Islander	Married	Male	60-69	Negative	Moderately differentiated	Rectum,NOS	Adenocarcinoma in adenomatous polyp	15	N0	NO	1	NO	No tumor deposits
Asian or Pacific Islander	Married	Female	70-79	Positive	Moderately differentiated	Rectum,NOS	Adenocarcinoma in adenomatous polyp	15	N0	YES	1	NO	No tumor deposits
Asian or Pacific Islander	Married	Female	60-69	Negative	Moderately differentiated	Rectum,NOS	Adenocarcinoma in tubulovillous adenoma	50	N0	NO	1	NO	No tumor deposits
Asian or Pacific Islander	Married	Female	60-69	Negative	Well differentiated	Sigmoid colon	Tubular adenocarcinoma	30	N0	NO	1	NO	No tumor deposits
Asian or Pacific Islander	Married	Male	40-49	Negative	Moderately differentiated	Rectum,NOS	Adenocarcinoma in adenomatous polyp	2	N0	NO	1	NO	No tumor deposits
Asian or Pacific Islander	Married	Female	80-89	Negative	Moderately differentiated	Ascending colon	Tubular adenocarcinoma	20	N0	YES	1	NO	No tumor deposits
Asian or Pacific Islander	Married	Male	50-59	Negative	Moderately differentiated	Rectum,NOS	Adenocarcinoma in tubulovillous adenoma	20	N0	YES	1	NO	No tumor deposits
Asian or Pacific Islander	Married	Male	80-89	Negative	Well differentiated	Rectum,NOS	Adenocarcinoma in adenomatous polyp	25	N0	NO	1	NO	No tumor deposits
Asian or Pacific Islander	Married	Female	50-59	Positive	Moderately differentiated	Rectosigmoid junction	Adenocarcinoma in adenomatous polyp	15	N0	NO	1	NO	No tumor deposits
Asian or Pacific Islander	Married	Male	70-79	Positive	Moderately differentiated	Rectum,NOS	Adenocarcinoma in adenomatous polyp	35	N0	NO	1	NO	No tumor deposits
Asian or Pacific Islander	Married	Female	70-79	Positive	Moderately differentiated	Rectum,NOS	Adenocarcinoma in adenomatous polyp	26	N0	YES	1	NO	No tumor deposits
Asian or Pacific Islander	Married	Female	50-59	Negative	Moderately differentiated	Rectum,NOS	Adenocarcinoma, NOS	15	N0	YES	1	NO	No tumor deposits
Asian or Pacific Islander	Married	Male	70-79	Negative	Well differentiated	Splenic flexure of colon	Adenocarcinoma in adenomatous polyp	21	N0	NO	1	NO	No tumor deposits
Asian or Pacific Islander	Married	Male	60-69	Unknow	Well differentiated	Rectum,NOS	Adenocarcinoma in adenomatous polyp	20	N0	NO	1	NO	No tumor deposits
Asian or Pacific Islander	Married	Male	70-79	Negative	Moderately differentiated	Rectum,NOS	Tubular adenocarcinoma	20	N0	YES	1	NO	No tumor deposits
Asian or Pacific Islander	Married	Female	60-69	Negative	Moderately differentiated	Ascending colon	Adenocarcinoma in adenomatous polyp	14	N0	YES	1	NO	No tumor deposits
Asian or Pacific Islander	Married	Male	70-79	Negative	Moderately differentiated	Rectum,NOS	Adenocarcinoma, NOS	10	N0	YES	1	NO	No tumor deposits
Asian or Pacific Islander	Married	Female	50-59	Negative	Moderately differentiated	Ascending colon	Adenocarcinoma, NOS	17	N0	YES	1	NO	No tumor deposits
Asian or Pacific Islander	Married	Male	40-49	Positive	Well differentiated	Rectum,NOS	Adenocarcinoma in tubulovillous adenoma	15	N0	NO	1	NO	No tumor deposits
Asian or Pacific Islander	Married	Male	70-79	Unknow	Moderately differentiated	Rectum,NOS	Adenocarcinoma, NOS	15	N0	YES	1	NO	No tumor deposits
Asian or Pacific Islander	Married	Female	50-59	Negative	Moderately differentiated	Ascending colon	Adenocarcinoma in adenomatous polyp	70	N0	YES	1	NO	No tumor deposits
Asian or Pacific Islander	Married	Male	50-59	Negative	Moderately differentiated	Sigmoid colon	Adenocarcinoma in tubulovillous adenoma	12	N0	NO	1	NO	No tumor deposits
Asian or Pacific Islander	Married	Male	60-69	Negative	Moderately differentiated	Rectum,NOS	Tubular adenocarcinoma	30	N0	YES	1	NO	No tumor deposits
Asian or Pacific Islander	Married	Female	80-89	Negative	Well differentiated	Rectum,NOS	Adenocarcinoma, NOS	15	N0	YES	1	NO	No tumor deposits
Asian or Pacific Islander	Married	Female	60-69	Negative	Moderately differentiated	Rectum,NOS	Adenocarcinoma in adenomatous polyp	25	N0	YES	1	NO	No tumor deposits
Asian or Pacific Islander	Married	Male	60-69	Negative	Moderately differentiated	Rectum,NOS	Adenocarcinoma in adenomatous polyp	25	N0	YES	1	NO	No tumor deposits
Asian or Pacific Islander	Married	Male	50-59	Negative	Moderately differentiated	Rectum,NOS	Adenocarcinoma in adenomatous polyp	15	N0	NO	1	NO	No tumor deposits
Asian or Pacific Islander	Married	Female	30-39	Negative	Moderately differentiated	Rectum,NOS	Adenocarcinoma in adenomatous polyp	15	N0	YES	1	NO	No tumor deposits
Asian or Pacific Islander	Married	Male	60-69	Negative	Poorly differentiated	Rectum,NOS	Adenocarcinoma, NOS	25	N0	YES	1	NO	No tumor deposits
Asian or Pacific Islander	Married	Male	60-69	Positive	Moderately differentiated	Rectum,NOS	Adenocarcinoma in tubulovillous adenoma	12	N0	YES	1	NO	No tumor deposits
Asian or Pacific Islander	Married	Male	80-89	Positive	Moderately differentiated	Colon,NOS	Adenocarcinoma in tubulovillous adenoma	15	N0	YES	1	NO	No tumor deposits
Asian or Pacific Islander	Married	Male	50-59	Negative	Moderately differentiated	Rectum,NOS	Adenocarcinoma in adenomatous polyp	22	N0	YES	1	NO	No tumor deposits
Asian or Pacific Islander	Married	Male	70-79	Negative	Moderately differentiated	Ascending colon	Adenocarcinoma in adenomatous polyp	25	N0	YES	1	NO	No tumor deposits
Asian or Pacific Islander	Married	Male	40-49	Negative	Well differentiated	Rectum,NOS	Adenocarcinoma, NOS	10	N0	NO	1	NO	No tumor deposits
Asian or Pacific Islander	Married	Male	40-49	Negative	Moderately differentiated	Ascending colon	Adenocarcinoma in tubulovillous adenoma	25	N0	NO	1	NO	No tumor deposits
Asian or Pacific Islander	Married	Female	60-69	Unknow	Well differentiated	Rectum,NOS	Adenocarcinoma in tubulovillous adenoma	11	N0	YES	1	NO	No tumor deposits
Asian or Pacific Islander	Married	Male	70-79	Negative	Moderately differentiated	Rectosigmoid junction	Adenocarcinoma in adenomatous polyp	18	N0	YES	1	NO	No tumor deposits
Asian or Pacific Islander	Married	Male	70-79	Negative	Well differentiated	Ascending colon	Adenocarcinoma, NOS	8	N0	YES	1	NO	No tumor deposits
Asian or Pacific Islander	Married	Female	60-69	Negative	Moderately differentiated	Rectum,NOS	Adenocarcinoma in adenomatous polyp	15	N0	YES	1	NO	No tumor deposits
Asian or Pacific Islander	Married	Female	60-69	Negative	Moderately differentiated	Rectum,NOS	Adenocarcinoma, NOS	10	N1	YES	1	NO	No tumor deposits
Asian or Pacific Islander	Married	Male	60-69	Positive	Moderately differentiated	Rectum,NOS	Adenocarcinoma, NOS	10	N1	NO	1	NO	No tumor deposits
Asian or Pacific Islander	Married	Male	40-49	Positive	Moderately differentiated	Sigmoid colon	Adenocarcinoma in adenomatous polyp	30	N1	NO	1	NO	No tumor deposits
Asian or Pacific Islander	Married	Male	60-69	Negative	Moderately differentiated	Rectum,NOS	Adenocarcinoma in adenomatous polyp	20	N1	YES	1	NO	No tumor deposits
Asian or Pacific Islander	Married	Male	50-59	Negative	Moderately differentiated	Rectum,NOS	Adenocarcinoma in tubulovillous adenoma	35	N1	YES	1	NO	No tumor deposits
Asian or Pacific Islander	Married	Female	50-59	Positive	Well differentiated	Rectum,NOS	Adenocarcinoma, NOS	15	N1	NO	1	NO	No tumor deposits
Asian or Pacific Islander	Married	Female	60-69	Negative	Poorly differentiated	Rectum,NOS	Adenocarcinoma in adenomatous polyp	25	N1	YES	1	NO	No tumor deposits
Asian or Pacific Islander	Married	Male	50-59	Negative	Moderately differentiated	Sigmoid colon	Adenocarcinoma in adenomatous polyp	10	N1	YES	1	NO	No tumor deposits
Asian or Pacific Islander	Married	Male	50-59	Negative	Moderately differentiated	Sigmoid colon	Adenocarcinoma in adenomatous polyp	9	N1	YES	1	NO	No tumor deposits
Asian or Pacific Islander	Married	Male	70-79	Positive	Moderately differentiated	Rectum,NOS	Adenocarcinoma in adenomatous polyp	25	N1	YES	1	NO	No tumor deposits
Asian or Pacific Islander	Married	Female	20-29	Positive	Moderately differentiated	Sigmoid colon	Adenocarcinoma in adenomatous polyp	18	N1	YES	1	YES	No tumor deposits
Asian or Pacific Islander	Married	Male	60-69	Negative	Moderately differentiated	Rectum,NOS	Adenocarcinoma in adenomatous polyp	17	N1	YES	1	NO	No tumor deposits
Asian or Pacific Islander	Married	Female	60-69	Positive	Well differentiated	Rectum,NOS	Adenocarcinoma, NOS	50	N1	YES	1	YES	No tumor deposits
Asian or Pacific Islander	Married	Female	60-69	Positive	Moderately differentiated	Rectum,NOS	Adenocarcinoma in tubulovillous adenoma	55	N1	YES	1	NO	No tumor deposits
Asian or Pacific Islander	Married	Male	60-69	Negative	Moderately differentiated	Rectum,NOS	Adenocarcinoma in adenomatous polyp	15	N1	YES	1	NO	No tumor deposits
Asian or Pacific Islander	Married	Female	50-59	Negative	Moderately differentiated	Rectum,NOS	Adenocarcinoma in adenomatous polyp	30	N1	NO	1	NO	No tumor deposits
Asian or Pacific Islander	Married	Male	50-59	Negative	Moderately differentiated	Rectum,NOS	Adenocarcinoma in adenomatous polyp	20	N1	YES	1	NO	No tumor deposits
Asian or Pacific Islander	Married	Female	50-59	Negative	Moderately differentiated	Rectum,NOS	Adenocarcinoma, NOS	18	N1	NO	1	NO	No tumor deposits
Asian or Pacific Islander	Married	Female	60-69	Negative	Moderately differentiated	Sigmoid colon	Adenocarcinoma in tubulovillous adenoma	25	N1	YES	1	NO	No tumor deposits
Asian or Pacific Islander	Married	Male	70-79	Negative	Moderately differentiated	Rectum,NOS	Adenocarcinoma, NOS	8	N1	YES	1	NO	No tumor deposits
Asian or Pacific Islander	Married	Male	50-59	Negative	Moderately differentiated	Transverse colon	Adenocarcinoma in adenomatous polyp	11	N1	NO	1	NO	No tumor deposits
Asian or Pacific Islander	Married	Male	60-69	Negative	Well differentiated	Rectum,NOS	Adenocarcinoma in adenomatous polyp	40	N1	NO	1	NO	No tumor deposits
Asian or Pacific Islander	Married	Female	60-69	Negative	Moderately differentiated	Sigmoid colon	Adenocarcinoma, NOS	10	N1	NO	1	NO	No tumor deposits
Asian or Pacific Islander	Married	Female	40-49	Negative	Moderately differentiated	Rectum,NOS	Adenocarcinoma in villous adenoma	20	N2	NO	1	NO	No tumor deposits
Asian or Pacific Islander	Married	Female	70-79	Negative	Poorly differentiated	Rectum,NOS	Adenocarcinoma in villous adenoma	60	N1	NO	1	NO	No tumor deposits
Asian or Pacific Islander	Married	Male	60-69	Positive	Moderately differentiated	Cecum	Adenocarcinoma, NOS	70	N1	YES	1	YES	No tumor deposits
Asian or Pacific Islander	Married	Male	60-69	Positive	Poorly differentiated	Rectum,NOS	Adenocarcinoma, NOS	65	N0	NO	1	YES	No tumor deposits
Asian or Pacific Islander	Married	Male	70-79	Positive	Poorly differentiated	Rectum,NOS	Adenocarcinoma, NOS	50	N1	NO	1	YES	No tumor deposits
Asian or Pacific Islander	Married	Male	80-89	Positive	Moderately differentiated	Rectum,NOS	Adenocarcinoma, NOS	60	N1	YES	1	YES	No tumor deposits
Asian or Pacific Islander	Married	Female	70-79	Negative	Moderately differentiated	Rectum,NOS	Adenocarcinoma, NOS	80	N1	NO	1	NO	No tumor deposits
Asian or Pacific Islander	Married	Male	60-69	Positive	Poorly differentiated	Rectum,NOS	Adenocarcinoma in tubulovillous adenoma	70	N1	NO	1	YES	Tumor Deposits identified
Asian or Pacific Islander	Married	Female	70-79	Positive	Moderately differentiated	Rectum,NOS	Adenocarcinoma, NOS	55	N1	NO	1	YES	No tumor deposits
